# Supplementary material for: Parallel Evolution of Complex Centipede Venoms Revealed by Comparative Proteotranscriptomic Analyses
Source: Mol Biol Evol. 2019 Aug 8;36(12):2748–63. doi: 10.1093/molbev/msz181 (PMC6878950; doi:10.1093/molbev/msz181)
Supplement: msz181_Supplementary_Data [file msz181_supplementary_data.zip]

Archive with 10 entries (10 files):
- Supplementary_Figures.pdf
- Supplementary_Material_S1.xlsx
- Supplementary_Material_S2.txt
- Supplementary_Material_S3.xlsx
- Supplementary_Material_S4.txt
- Supplementary_Material_S5.txt
- Supplementary_Material_S6.txt
- Supplementary_Material_S7.pdf
- Supplementary_Material_S8.txt
- Supplementary_Material_S9.pdf
