# Supplementary material for: Parallel Evolution of Complex Centipede Venoms Revealed by Comparative Proteotranscriptomic Analyses
Source: Mol Biol Evol. 2019 Aug 8;36(12):2748–63. doi: 10.1093/molbev/msz181 (PMC6878950; doi:10.1093/molbev/msz181)
Supplement: msz181_Supplementary_Data [file msz181_supplementary_data.zip › Supplementary_Material_S1.xlsx]

## Sheet: Scutigera coleoptrata
Family	Contig	Coding region	Present in venom	Relative no tryptic peptides >95%
Acid-phosphatase	c424101_g1_i2	CDS3	0	0
Acid-phosphatase	c611945_g1_i1	CDS2	0	0
Acid-phosphatase	c611945_g1_i3	CDS3	0	0
Acid-phosphatase	c618557_g1_i1	CDS1	0	0
Acid-phosphatase	c655205_g1_i1	CDS5	0	0
Acid-phosphatase	c490978_g1_i2	CDS3	0	0
Acid-phosphatase	c618557_g1_i2	CDS1	0	0
Acid-phosphatase	c85247_g1_i1	CDS1	0	0
Acid-phosphatase	c2280002_g1_i1	CDS1	0	0
Acid-phosphatase	c550842_g2_i2	CDS1	0	0
BPFTx	c1055497_g1_i1	CDS1	0	0
BPFTx	c1092564_g1_i1	CDS3	0	0
BPFTx	c1116731_g1_i1	CDS2	0	0
BPFTx	c1353296_g1_i1	CDS1	0	0
BPFTx	c146185_g1_i1	CDS2	0	0
BPFTx	c1766330_g1_i1	CDS3	0	0
BPFTx	c1822805_g1_i1	CDS1	0	0
BPFTx	c219463_g1_i1	CDS3	0	0
BPFTx	c2233898_g1_i1	CDS1	1	0.45
BPFTx	c2359376_g1_i1	CDS1	0	0
BPFTx	c346640_g1_i1	CDS1	0	0
BPFTx	c346640_g1_i2	CDS4	0	0
BPFTx	c491856_g1_i1	CDS1	0	0
BPFTx	c515489_g1_i1	CDS1	0	0
BPFTx	c515489_g1_i2	CDS1	0	0
BPFTx	c518192_g1_i1	CDS2	1	0.11
BPFTx	c524685_g1_i1	CDS2	0	0
BPFTx	c613297_g1_i1	CDS5	0	0
BPFTx	c619109_g1_i1	CDS1	0	0
BPFTx	c619109_g1_i2	CDS2	0	0
BPFTx	c644317_g1_i1	CDS3	0	0
BPFTx	c657933_g1_i1	CDS2	0	0
BPFTx	c657933_g1_i2	CDS1	0	0
BPFTx	c663123_g1_i1	CDS1	0	0
BPFTx	c663123_g1_i2	CDS1	0	0
BPFTx	c665483_g1_i1	CDS2	0	0
BPFTx	c713502_g1_i2	CDS1	0	0
BPFTx	c713502_g1_i4	CDS1	0	0
BPFTx	c728935_g1_i1	CDS1	1	0.22
BPFTx	c732842_g1_i4	CDS1	0	0
BPFTx	c735988_g1_i1	CDS2	1	1.23
BPFTx	c740255_g1_i3	CDS1	0	0
BPFTx	c740255_g1_i4	CDS1	0	0
BPFTx	c741682_g1_i1	CDS2	1	1.68
BPFTx	c741682_g1_i4	CDS2	1	1.46
BPFTx	c742358_g1_i1	CDS1	1	2.58
BPFTx	c742422_g1_i1	CDS1	1	0.56
BPFTx	c742795_g1_i1	CDS1	1	2.13
BPFTx	c742795_g1_i2	CDS2	0	0
BPFTx	c742795_g2_i1	CDS5	0	0
BPFTx	c743033_g6_i1	CDS2	1	3.7
BPFTx	c743033_g6_i3	CDS3	0	0
BPFTx	c743033_g6_i4	CDS2	0	0
BPFTx	c743033_g6_i5	CDS2	0	0
BPFTx	c743033_g6_i7	CDS2	0	0
BPFTx	c743033_g6_i8	CDS2	1	3.7
BPFTx	c743303_g7_i1	CDS1	0	0
BPFTx	c743303_g8_i1	CDS1	0	0
BPFTx	c743589_g1_i1	CDS3	1	1.01
BPFTx	c743589_g1_i3	CDS1	0	0
BPFTx	c743589_g1_i4	CDS1	1	0.9
BPFTx	c743894_g1_i1	CDS1	1	0.78
BPFTx	c743894_g1_i2	CDS1	0	0
BPFTx	c743894_g1_i3	CDS1	0	0
BPFTx	c743894_g1_i5	CDS2	0	0
BPFTx	c744107_g2_i1	CDS2	0	0
BPFTx	c744107_g2_i5	CDS2	1	4.37
BPFTx	c744107_g2_i6	CDS2	0	0
BPFTx	c744342_g1_i2	CDS3	0	0
BPFTx	c744342_g1_i4	CDS3	1	3.02
BPFTx	c744342_g1_i6	CDS3	1	2.8
BPFTx	c744390_g1_i2	CDS2	1	2.24
BPFTx	c744420_g2_i4	CDS2	0	0
BPFTx	c744420_g2_i5	CDS2	1	3.7
BPFTx	c744420_g3_i1	CDS2	0	0
BPFTx	c744534_g1_i11	CDS1	0	0
BPFTx	c744534_g1_i4	CDS3	0	0
BPFTx	c744534_g1_i6	CDS2	1	2.69
BPFTx	c744534_g1_i7	CDS1	0	0
BPFTx	c744534_g1_i8	CDS1	0	0
BPFTx	c744534_g1_i9	CDS1	0	0
BPFTx	c744584_g1_i2	CDS3	0	0
BPFTx	c744584_g1_i3	CDS1	0	0
BPFTx	c744584_g1_i6	CDS3	0	0
BPFTx	c744584_g1_i8	CDS1	1	4.59
BPFTx	c744584_g1_i9	CDS4	1	5.26
BPFTx	c744736_g1_i2	CDS1	1	7.5
BPFTx	c744736_g1_i3	CDS1	0	0
BPFTx	c744736_g1_i5	CDS1	1	8.17
BPFTx	c744807_g1_i1	CDS1	0	0
BPFTx	c744807_g1_i11	CDS2	0	0
BPFTx	c744807_g1_i3	CDS1	1	3.92
BPFTx	c744807_g1_i4	CDS2	0	0
BPFTx	c744807_g1_i6	CDS1	0	0
BPFTx	c744807_g1_i7	CDS3	0	0
BPFTx	c745154_g4_i1	CDS1	1	5.49
BPFTx	c745154_g4_i2	CDS1	0	0
BPFTx	c745154_g4_i3	CDS1	0	0
BPFTx	c745154_g5_i1	CDS1	1	1.57
BPFTx	c745154_g5_i2	CDS1	1	1.9
BPFTx	c807248_g1_i1	CDS2	0	0
C-type-Lectin	c741300_g2_i1	CDS3	0	0
CAP1	c140053_g1_i1	CDS1	0	0
CAP1	c637889_g1_i1	CDS2	0	0
CAP1	c733750_g2_i5	CDS1	0	0
CAP2	c643486_g1_i1	CDS2	0	0
CAP1	c421304_g1_i2	CDS3	0	0
CAP1	c1992199_g1_i1	CDS2	0	0
CAP1	c579024_g1_i2	CDS2	0	0
CAP	c954438_g1_i1	CDS4	0	0
CAP	c1076394_g1_i1	CDS2	0	0
CAP1	c1982401_g1_i1	CDS2	0	0
CAP1	c603337_g1_i1	CDS3	0	0
CAP	c2294079_g1_i1	CDS1	0	0
CAP	c787038_g1_i1	CDS1	0	0
CAP1	c1957167_g1_i1	CDS1	0	0
CAP1	c115367_g2_i1	CDS2	0	0
CAP1	c737104_g1_i1	CDS2	0	0
CAP1	c733750_g2_i1	CDS1	0	0
CAP1	c603337_g1_i2	CDS1	1	0.111982
CAP	c724133_g3_i1	CDS1	0	0
CAP1	c806617_g1_i1	CDS1	0	0
CAP	c724133_g1_i2	CDS1	0	0
CAP1	c733750_g2_i3	CDS2	0	0
CAP	c727979_g1_i2	CDS4	0	0
CAP1	c733750_g2_i6	CDS1	0	0
CAP	c411584_g1_i1	CDS1	0	0
CAP	c1345543_g1_i1	CDS1	0	0
CAP1	c733750_g2_i2	CDS2	0	0
CAP	c724133_g1_i1	CDS1	0	0
CAP2	c730561_g1_i5	CDS1	0	0
CAP2	c730561_g1_i6	CDS1	0	0
CAP3	c730561_g1_i3	CDS1	0	0
CAP3	c502053_g1_i2	CDS1	0	0
CAP3	c339235_g1_i1	CDS1	0	0
CAP3	c564084_g1_i1	CDS2	0	0
CAP3	c245711_g1_i1	CDS3	0	0
Cathepsin	c607789_g1_i1	CDS1	0	0
Cathepsin	c737807_g1_i6	CDS5	0	0
Cathepsin	c737807_g1_i1	CDS6	0	0
Cathepsin	c737807_g1_i7	CDS4	0	0
Cathepsin	c737807_g1_i2	CDS6	0	0
Cathepsin	c737807_g1_i4	CDS10	0	0
Cathepsin	c737807_g1_i5	CDS7	0	0
Cathepsin	c1124060_g1_i1	CDS5	0	0
Cathepsin	c406932_g1_i1	CDS1	0	0
Cathepsin	c1104645_g1_i1	CDS3	0	0
Cathepsin	c737807_g4_i1	CDS2	0	0
Cathepsin	c517205_g2_i1	CDS2	0	0
Cathepsin	c517205_g1_i1	CDS1	0	0
Cathepsin	c737924_g1_i2	CDS1	0	0
Cathepsin	c295719_g1_i1	CDS1	0	0
Cathepsin	c735631_g1_i2	CDS1	0	0
Cathepsin	c720683_g1_i4	CDS3	0	0
Cathepsin	c720683_g1_i1	CDS4	0	0
Cathepsin	c720683_g1_i2	CDS1	0	0
Cathepsin	c720683_g1_i3	CDS2	0	0
Cathepsin	c665562_g1_i1	CDS2	0	0
Cathepsin	c626642_g1_i1	CDS1	0	0
Cathepsin	c626642_g1_i2	CDS1	0	0
Cathepsin	c476274_g1_i1	CDS2	0	0
Cathepsin	c724483_g1_i1	CDS1	0	0
Cathepsin	c724483_g1_i3	CDS1	0	0
Cathepsin	c724483_g1_i2	CDS1	0	0
Cathepsin	c660886_g1_i1	CDS1	0	0
Cathepsin	c660886_g1_i2	CDS5	0	0
Cathepsin	c563636_g1_i2	CDS1	0	0
COEsteraseB	c512188_g1_i1	CDS3	0	0		>Scoleoptrata_VG_c512188_g1_i1|CDS3
COEsteraseB	c606283_g1_i1	CDS2	0	0		>Scoleoptrata_VG_c606283_g1_i1|CDS2
COEsteraseB	c635463_g1_i1	CDS1	0	0		>Scoleoptrata_VG_c635463_g1_i1|CDS1
COEsteraseB	c638229_g1_i2	CDS2	0	0		>Scoleoptrata_VG_c638229_g1_i2|CDS2
COEsteraseB	c739751_g1_i2	CDS4	0	0		>Scoleoptrata_VG_c739751_g1_i2|CDS4
COEsteraseB	c1971259_g1_i1	CDS2	0	0		>Scoleoptrata_VG_c1971259_g1_i1|CDS2
COEsteraseB	c2108782_g1_i1	CDS2	0	0		>Scoleoptrata_VG_c2108782_g1_i1|CDS2
COEsteraseB	c2282385_g1_i1	CDS1	0	0		>Scoleoptrata_VG_c2282385_g1_i1|CDS1
COEsteraseB	c730244_g3_i1	CDS3	0	0		>Scoleoptrata_VG_c730244_g3_i1|CDS3
COEsteraseB	c1218194_g1_i1	CDS1	0	0		>Scoleoptrata_VG_c1218194_g1_i1|CDS1
COEsteraseB	c419691_g1_i1	CDS1	0	0		>Scoleoptrata_VG_c419691_g1_i1|CDS1
COEsteraseB	c709445_g1_i1	CDS2	0	0		>Scoleoptrata_VG_c709445_g1_i1|CDS2
COEsteraseB	c514431_g1_i1	CDS1	0	0		>Scoleoptrata_VG_c514431_g1_i1|CDS1
COEsteraseB	c573609_g1_i1	CDS3	0	0		>Scoleoptrata_VG_c573609_g1_i1|CDS3
COEsteraseB	c580757_g1_i1	CDS1	0	0		>Scoleoptrata_VG_c580757_g1_i1|CDS1
COEsteraseB	c638229_g1_i1	CDS2	0	0		>Scoleoptrata_VG_c638229_g1_i1|CDS2
COEsteraseB	c693138_g1_i2	CDS1	0	0		>Scoleoptrata_VG_c693138_g1_i2|CDS1
COEsteraseB	c695503_g1_i3	CDS2	0	0		>Scoleoptrata_VG_c695503_g1_i3|CDS2
COEsteraseB	c728609_g1_i4	CDS1	0	0		>Scoleoptrata_VG_c728609_g1_i4|CDS1
COEsteraseB	c1651551_g1_i1	CDS1	0	0		>Scoleoptrata_VG_c1651551_g1_i1|CDS1
COEsteraseB	c415613_g1_i1	CDS1	0	0		>Scoleoptrata_VG_c415613_g1_i1|CDS1
COEsteraseB	c542687_g1_i2	CDS1	0	0		>Scoleoptrata_VG_c542687_g1_i2|CDS1
COEsteraseB	c627670_g1_i3	CDS1	0	0		>Scoleoptrata_VG_c627670_g1_i3|CDS1
COEsteraseB	c655865_g1_i1	CDS1	0	0		>Scoleoptrata_VG_c655865_g1_i1|CDS1
COEsteraseB	c692313_g1_i2	CDS1	0	0		>Scoleoptrata_VG_c692313_g1_i2|CDS1
COEsteraseB	c695503_g2_i1	CDS2	0	0		>Scoleoptrata_VG_c695503_g2_i1|CDS2
COEsteraseB	c725661_g1_i2	CDS1	0	0		>Scoleoptrata_VG_c725661_g1_i2|CDS1
COEsteraseB	c725661_g1_i3	CDS1	0	0		>Scoleoptrata_VG_c725661_g1_i3|CDS1
COEsteraseB	c725661_g1_i4	CDS1	0	0		>Scoleoptrata_VG_c725661_g1_i4|CDS1
COEsteraseB	c738881_g2_i1	CDS2	0	0		>Scoleoptrata_VG_c738881_g2_i1|CDS2
COEsteraseB	c738881_g2_i2	CDS2	0	0		>Scoleoptrata_VG_c738881_g2_i2|CDS2
COEsteraseB	c740895_g2_i2	CDS2	0	0		>Scoleoptrata_VG_c740895_g2_i2|CDS2
COEsteraseB	c87321_g1_i1	CDS3	0	0		>Scoleoptrata_VG_c87321_g1_i1|CDS3
COEsteraseB	c97941_g1_i1	CDS3	0	0		>Scoleoptrata_VG_c97941_g1_i1|CDS3
COEsteraseB	c540071_g1_i1	CDS1	0	0		>Scoleoptrata_VG_c540071_g1_i1|CDS1
COEsteraseB	c581924_g1_i3	CDS1	0	0		>Scoleoptrata_VG_c581924_g1_i3|CDS1
COEsteraseB	c688905_g1_i1	CDS3	0	0		>Scoleoptrata_VG_c688905_g1_i1|CDS3
COEsteraseB	c694880_g2_i1	CDS4	0	0		>Scoleoptrata_VG_c694880_g2_i1|CDS4
COEsteraseB	c702616_g1_i2	CDS1	0	0		>Scoleoptrata_VG_c702616_g1_i2|CDS1
COEsteraseB	c725714_g1_i1	CDS4	0	0		>Scoleoptrata_VG_c725714_g1_i1|CDS4
COEsteraseB	c732125_g1_i2	CDS1	0	0		>Scoleoptrata_VG_c732125_g1_i2|CDS1
COEsteraseB	c735922_g4_i2	CDS2	0	0		>Scoleoptrata_VG_c735922_g4_i2|CDS2
COEsteraseB	c1693133_g1_i1	CDS1	0	0		>Scoleoptrata_VG_c1693133_g1_i1|CDS1
COEsteraseB	c1982_g1_i1	CDS1	0	0		>Scoleoptrata_VG_c1982_g1_i1|CDS1
COEsteraseB	c634160_g1_i2	CDS1	0	0		>Scoleoptrata_VG_c634160_g1_i2|CDS1
COEsteraseB	c638229_g1_i3	CDS1	0	0		>Scoleoptrata_VG_c638229_g1_i3|CDS1
COEsteraseB	c694880_g2_i2	CDS1	0	0		>Scoleoptrata_VG_c694880_g2_i2|CDS1
COEsteraseB	c729096_g1_i1	CDS1	0	0		>Scoleoptrata_VG_c729096_g1_i1|CDS1
COEsteraseB	c739751_g1_i1	CDS4	0	0		>Scoleoptrata_VG_c739751_g1_i1|CDS4
COEsteraseB	c1040010_g1_i1	CDS1	0	0		>Scoleoptrata_VG_c1040010_g1_i1|CDS1
COEsteraseB	c136522_g1_i1	CDS3	0	0		>Scoleoptrata_VG_c136522_g1_i1|CDS3
COEsteraseB	c181852_g1_i1	CDS1	0	0		>Scoleoptrata_VG_c181852_g1_i1|CDS1
COEsteraseB	c302489_g1_i2	CDS1	0	0		>Scoleoptrata_VG_c302489_g1_i2|CDS1
COEsteraseB	c409605_g1_i1	CDS4	0	0		>Scoleoptrata_VG_c409605_g1_i1|CDS4
COEsteraseB	c427440_g1_i1	CDS1	0	0		>Scoleoptrata_VG_c427440_g1_i1|CDS1
COEsteraseB	c547517_g1_i1	CDS2	0	0		>Scoleoptrata_VG_c547517_g1_i1|CDS2
COEsteraseB	c581924_g1_i2	CDS1	0	0		>Scoleoptrata_VG_c581924_g1_i2|CDS1
COEsteraseB	c585685_g1_i1	CDS2	0	0		>Scoleoptrata_VG_c585685_g1_i1|CDS2
COEsteraseB	c654567_g1_i1	CDS1	0	0		>Scoleoptrata_VG_c654567_g1_i1|CDS1
COEsteraseB	c657089_g1_i1	CDS3	0	0		>Scoleoptrata_VG_c657089_g1_i1|CDS3
COEsteraseB	c658191_g1_i1	CDS1	0	0		>Scoleoptrata_VG_c658191_g1_i1|CDS1
COEsteraseB	c699509_g1_i1	CDS1	0	0		>Scoleoptrata_VG_c699509_g1_i1|CDS1
COEsteraseB	c727482_g1_i2	CDS1	0	0		>Scoleoptrata_VG_c727482_g1_i2|CDS1
COEsteraseB	c734326_g1_i1	CDS1	0	0		>Scoleoptrata_VG_c734326_g1_i1|CDS1
COEsteraseB	c738881_g3_i1	CDS2	0	0		>Scoleoptrata_VG_c738881_g3_i1|CDS2
COEsteraseB	c1988428_g1_i1	CDS1	0	0		>Scoleoptrata_VG_c1988428_g1_i1|CDS1
COEsteraseB	c542687_g1_i1	CDS3	0	0		>Scoleoptrata_VG_c542687_g1_i1|CDS3
COEsteraseB	c731611_g1_i1	CDS4	0	0		>Scoleoptrata_VG_c731611_g1_i1|CDS4
COEsteraseB	c738174_g1_i1	CDS1	0	0		>Scoleoptrata_VG_c738174_g1_i1|CDS1
COEsteraseB	c738881_g2_i4	CDS1	0	0		>Scoleoptrata_VG_c738881_g2_i4|CDS1
COEsteraseB	c1071851_g1_i1	CDS1	0	0		>Scoleoptrata_VG_c1071851_g1_i1|CDS1
COEsteraseB	c2238861_g1_i1	CDS2	0	0		>Scoleoptrata_VG_c2238861_g1_i1|CDS2
COEsteraseB	c490698_g1_i2	CDS1	0	0		>Scoleoptrata_VG_c490698_g1_i2|CDS1
COEsteraseB	c580757_g1_i2	CDS2	0	0		>Scoleoptrata_VG_c580757_g1_i2|CDS2
COEsteraseB	c685752_g1_i1	CDS1	0	0		>Scoleoptrata_VG_c685752_g1_i1|CDS1
COEsteraseB	c715587_g1_i3	CDS1	0	0		>Scoleoptrata_VG_c715587_g1_i3|CDS1
COEsteraseB	c717322_g1_i1	CDS2	0	0		>Scoleoptrata_VG_c717322_g1_i1|CDS2
COEsteraseB	c717322_g1_i4	CDS2	0	0		>Scoleoptrata_VG_c717322_g1_i4|CDS2
COEsteraseB	c729096_g1_i2	CDS2	0	0		>Scoleoptrata_VG_c729096_g1_i2|CDS2
COEsteraseB	c729334_g2_i4	CDS1	0	0		>Scoleoptrata_VG_c729334_g2_i4|CDS1
COEsteraseB	c75506_g1_i1	CDS1	0	0		>Scoleoptrata_VG_c75506_g1_i1|CDS1
COEsteraseB	c1354762_g1_i1	CDS1	0	0		>Scoleoptrata_VG_c1354762_g1_i1|CDS1
COEsteraseB	c174130_g1_i1	CDS1	0	0		>Scoleoptrata_VG_c174130_g1_i1|CDS1
COEsteraseB	c2235372_g1_i1	CDS1	0	0		>Scoleoptrata_VG_c2235372_g1_i1|CDS1
COEsteraseB	c618481_g1_i1	CDS2	0	0		>Scoleoptrata_VG_c618481_g1_i1|CDS2
COEsteraseB	c634551_g1_i1	CDS1	0	0		>Scoleoptrata_VG_c634551_g1_i1|CDS1
COEsteraseB	c693138_g1_i4	CDS1	0	0		>Scoleoptrata_VG_c693138_g1_i4|CDS1
COEsteraseB	c717322_g1_i3	CDS2	0	0		>Scoleoptrata_VG_c717322_g1_i3|CDS2
COEsteraseB	c736089_g1_i1	CDS9	0	0		>Scoleoptrata_VG_c736089_g1_i1|CDS9
COEsteraseB	c740382_g1_i2	CDS3	0	0		>Scoleoptrata_VG_c740382_g1_i2|CDS3
COEsteraseB	c2267556_g1_i1	CDS2	0	0		>Scoleoptrata_VG_c2267556_g1_i1|CDS2
COEsteraseB	c250960_g1_i1	CDS8	0	0		>Scoleoptrata_VG_c250960_g1_i1|CDS8
COEsteraseB	c457872_g1_i1	CDS2	0	0		>Scoleoptrata_VG_c457872_g1_i1|CDS2
COEsteraseB	c585685_g1_i2	CDS1	0	0		>Scoleoptrata_VG_c585685_g1_i2|CDS1
COEsteraseB	c687425_g1_i1	CDS1	0	0		>Scoleoptrata_VG_c687425_g1_i1|CDS1
COEsteraseB	c71891_g1_i1	CDS7	0	0		>Scoleoptrata_VG_c71891_g1_i1|CDS7
COEsteraseB	c87417_g1_i1	CDS1	0	0		>Scoleoptrata_VG_c87417_g1_i1|CDS1
COEsteraseB	c1051821_g1_i1	CDS2	0	0		>Scoleoptrata_VG_c1051821_g1_i1|CDS2
COEsteraseB	c1359167_g1_i1	CDS1	0	0		>Scoleoptrata_VG_c1359167_g1_i1|CDS1
COEsteraseB	c2321757_g1_i1	CDS3	0	0		>Scoleoptrata_VG_c2321757_g1_i1|CDS3
COEsteraseB	c632325_g1_i1	CDS1	0	0		>Scoleoptrata_VG_c632325_g1_i1|CDS1
COEsteraseB	c715587_g1_i1	CDS1	0	0		>Scoleoptrata_VG_c715587_g1_i1|CDS1
COEsteraseB	c729331_g2_i1	CDS5	0	0		>Scoleoptrata_VG_c729331_g2_i1|CDS5
COEsteraseB	c729334_g2_i3	CDS2	0	0		>Scoleoptrata_VG_c729334_g2_i3|CDS2
COEsteraseB	c732814_g1_i1	CDS2	0	0		>Scoleoptrata_VG_c732814_g1_i1|CDS2
COEsteraseB	c736089_g1_i2	CDS9	0	0		>Scoleoptrata_VG_c736089_g1_i2|CDS9
COEsteraseB	c743241_g1_i1	CDS10	0	0		>Scoleoptrata_VG_c743241_g1_i1|CDS10
COEsteraseB	c960700_g1_i1	CDS1	0	0		>Scoleoptrata_VG_c960700_g1_i1|CDS1
COEsteraseB	c156706_g1_i1	CDS3	0	0		>Scoleoptrata_VG_c156706_g1_i1|CDS3
COEsteraseB	c1954118_g1_i1	CDS2	0	0		>Scoleoptrata_VG_c1954118_g1_i1|CDS2
COEsteraseB	c455102_g1_i1	CDS2	0	0		>Scoleoptrata_VG_c455102_g1_i1|CDS2
COEsteraseB	c515518_g1_i2	CDS1	0	0		>Scoleoptrata_VG_c515518_g1_i2|CDS1
COEsteraseB	c581924_g1_i1	CDS1	0	0		>Scoleoptrata_VG_c581924_g1_i1|CDS1
COEsteraseB	c641668_g1_i1	CDS2	0	0		>Scoleoptrata_VG_c641668_g1_i1|CDS2
COEsteraseB	c725714_g1_i2	CDS4	0	0		>Scoleoptrata_VG_c725714_g1_i2|CDS4
COEsteraseB	c728609_g1_i2	CDS1	0	0		>Scoleoptrata_VG_c728609_g1_i2|CDS1
COEsteraseB	c729331_g2_i6	CDS3	0	0		>Scoleoptrata_VG_c729331_g2_i6|CDS3
COEsteraseB	c820772_g1_i1	CDS2	0	0		>Scoleoptrata_VG_c820772_g1_i1|CDS2
COEsteraseB	c1193862_g1_i1	CDS1	0	0		>Scoleoptrata_VG_c1193862_g1_i1|CDS1
COEsteraseB	c537179_g1_i1	CDS1	0	0		>Scoleoptrata_VG_c537179_g1_i1|CDS1
COEsteraseB	c695503_g1_i2	CDS1	0	0		>Scoleoptrata_VG_c695503_g1_i2|CDS1
COEsteraseB	c709445_g1_i3	CDS2	0	0		>Scoleoptrata_VG_c709445_g1_i3|CDS2
COEsteraseB	c728609_g1_i1	CDS1	0	0		>Scoleoptrata_VG_c728609_g1_i1|CDS1
COEsteraseB	c732125_g2_i1	CDS1	0	0		>Scoleoptrata_VG_c732125_g2_i1|CDS1
COEsteraseB	c743241_g1_i6	CDS2	0	0		>Scoleoptrata_VG_c743241_g1_i6|CDS2
COEsteraseB	c1453377_g1_i1	CDS1	0	0		>Scoleoptrata_VG_c1453377_g1_i1|CDS1
COEsteraseB	c199939_g1_i1	CDS1	0	0		>Scoleoptrata_VG_c199939_g1_i1|CDS1
COEsteraseB	c2317752_g1_i1	CDS1	0	0		>Scoleoptrata_VG_c2317752_g1_i1|CDS1
COEsteraseB	c382334_g1_i1	CDS1	0	0		>Scoleoptrata_VG_c382334_g1_i1|CDS1
COEsteraseB	c427440_g1_i3	CDS1	0	0		>Scoleoptrata_VG_c427440_g1_i3|CDS1
COEsteraseB	c581924_g1_i4	CDS2	0	0		>Scoleoptrata_VG_c581924_g1_i4|CDS2
COEsteraseB	c627225_g1_i1	CDS1	0	0		>Scoleoptrata_VG_c627225_g1_i1|CDS1
COEsteraseB	c627225_g1_i2	CDS4	0	0		>Scoleoptrata_VG_c627225_g1_i2|CDS4
COEsteraseB	c634160_g1_i1	CDS1	0	0		>Scoleoptrata_VG_c634160_g1_i1|CDS1
COEsteraseB	c658949_g1_i1	CDS3	0	0		>Scoleoptrata_VG_c658949_g1_i1|CDS3
COEsteraseB	c703742_g1_i1	CDS1	0	0		>Scoleoptrata_VG_c703742_g1_i1|CDS1
COEsteraseB	c709445_g2_i1	CDS1	0	0		>Scoleoptrata_VG_c709445_g2_i1|CDS1
COEsteraseB	c728609_g1_i3	CDS1	0	0		>Scoleoptrata_VG_c728609_g1_i3|CDS1
COEsteraseB	c738174_g1_i2	CDS1	0	0		>Scoleoptrata_VG_c738174_g1_i2|CDS1
COEsteraseB	c740895_g1_i1	CDS2	0	0		>Scoleoptrata_VG_c740895_g1_i1|CDS2
COEsteraseB	c743241_g1_i3	CDS2	0	0		>Scoleoptrata_VG_c743241_g1_i3|CDS2
COEsteraseB	c1133423_g1_i1	CDS2	0	0		>Scoleoptrata_VG_c1133423_g1_i1|CDS2
COEsteraseB	c1343688_g1_i1	CDS1	0	0		>Scoleoptrata_VG_c1343688_g1_i1|CDS1
COEsteraseB	c688905_g1_i2	CDS3	0	0		>Scoleoptrata_VG_c688905_g1_i2|CDS3
COEsteraseB	c694880_g2_i1	CDS1	0	0		>Scoleoptrata_VG_c694880_g2_i1|CDS1
COEsteraseB	c740895_g2_i3	CDS2	0	0		>Scoleoptrata_VG_c740895_g2_i3|CDS2
COEsteraseB	c2044860_g1_i1	CDS1	0	0		>Scoleoptrata_VG_c2044860_g1_i1|CDS1
COEsteraseB	c2280724_g1_i1	CDS1	0	0		>Scoleoptrata_VG_c2280724_g1_i1|CDS1
COEsteraseB	c2317607_g1_i1	CDS1	0	0		>Scoleoptrata_VG_c2317607_g1_i1|CDS1
COEsteraseB	c250960_g1_i1	CDS1	0	0		>Scoleoptrata_VG_c250960_g1_i1|CDS1
COEsteraseB	c701802_g1_i1	CDS1	0	0		>Scoleoptrata_VG_c701802_g1_i1|CDS1
COEsteraseB	c740382_g1_i1	CDS2	0	0		>Scoleoptrata_VG_c740382_g1_i1|CDS2
COEsteraseB	c573609_g1_i2	CDS1	0	0		>Scoleoptrata_VG_c573609_g1_i2|CDS1
COEsteraseB	c627670_g1_i1	CDS1	0	0		>Scoleoptrata_VG_c627670_g1_i1|CDS1
COEsteraseB	c627670_g1_i2	CDS1	0	0		>Scoleoptrata_VG_c627670_g1_i2|CDS1
COEsteraseB	c649812_g1_i2	CDS1	0	0		>Scoleoptrata_VG_c649812_g1_i2|CDS1
COEsteraseB	c725714_g1_i1	CDS6	0	0		>Scoleoptrata_VG_c725714_g1_i1|CDS6
COEsteraseB	c729334_g2_i1	CDS1	0	0		>Scoleoptrata_VG_c729334_g2_i1|CDS1
COEsteraseB	c1345376_g1_i1	CDS1	0	0		>Scoleoptrata_VG_c1345376_g1_i1|CDS1
COEsteraseB	c1390825_g1_i1	CDS2	0	0		>Scoleoptrata_VG_c1390825_g1_i1|CDS2
COEsteraseB	c184616_g1_i1	CDS1	0	0		>Scoleoptrata_VG_c184616_g1_i1|CDS1
COEsteraseB	c184616_g1_i2	CDS2	0	0		>Scoleoptrata_VG_c184616_g1_i2|CDS2
COEsteraseB	c242250_g1_i1	CDS1	0	0		>Scoleoptrata_VG_c242250_g1_i1|CDS1
COEsteraseB	c262182_g1_i1	CDS1	0	0		>Scoleoptrata_VG_c262182_g1_i1|CDS1
COEsteraseB	c635463_g1_i3	CDS1	0	0		>Scoleoptrata_VG_c635463_g1_i3|CDS1
COEsteraseB	c649812_g1_i1	CDS1	0	0		>Scoleoptrata_VG_c649812_g1_i1|CDS1
COEsteraseB	c695503_g1_i1	CDS1	0	0		>Scoleoptrata_VG_c695503_g1_i1|CDS1
COEsteraseB	c732125_g1_i1	CDS1	0	0		>Scoleoptrata_VG_c732125_g1_i1|CDS1
COEsteraseB	c740895_g2_i1	CDS2	0	0		>Scoleoptrata_VG_c740895_g2_i1|CDS2
CTRTX02	c1641751_g1_i1	CDS2	0	0		>Scoleoptrata_VG_c700269_g2_i1
Putative_peroxidase	c236649_g1_i1	CDS2	0	0		>Scoleoptrata_VG_c729096_g2_i1
GH18	c2317089_g1_i1	CDS1	1	0.111982		>Scoleoptrata_VG_c728092_g1_i2
GH18	c709305_g1_i2	CDS2	1	0.111982
GH18	c82629_g1_i1	CDS1	1	0.111982
GH18	c709305_g1_i1	CDS2	1	0.111982
GH18	c422171_g1_i1	CDS2	1	0.335946
GH18	c591542_g1_i1	CDS1	0	0
Cystatin	c686249_g1_i2	CDS5	0	0
Cystatin	c731191_g2_i1	CDS2	0	0
DUF1397	c2119_g1_i1	CDS1	0	0
DUF1397	c1977203_g1_i1	CDS3	0	0
DUF1397	c1709793_g1_i1	CDS2	0	0
DUF1397	c489884_g1_i1	CDS3	0	0
DUF1397	c642396_g1_i1	CDS1	0	0
DUF1397	c642396_g1_i2	CDS1	0	0
DUF1397	c1416877_g1_i1	CDS1	0	0
DUF1397	c298950_g1_i1	CDS2	1	0.335946
DUF1397	c712340_g1_i1	CDS1	0	0
DUF1397	c712340_g2_i1	CDS1	0	0
DUF1397	c417344_g1_i1	CDS3	0	0
DUF1397	c417344_g1_i2	CDS3	0	0
DUF1397	c710171_g3_i1	CDS2	0	0
DUF1397	c702440_g1_i2	CDS1	0	0
DUF1397	c415814_g1_i1	CDS1	0	0
DUF1397	c646998_g2_i1	CDS2	0	0
DUF1397	c659165_g1_i2	CDS3	0	0
DUF1397	c686068_g1_i2	CDS2	0	0
DUF1397	c563805_g1_i1	CDS1	0	0
DUF1397	c693592_g1_i1	CDS5	0	0
DUF1397	c452011_g1_i2	CDS1	0	0
DUF4773	c725016_g1_i2	CDS2	0	0
DUF4773	c725016_g1_i1	CDS1	0	0
GDH	c101276_g1_i1	CDS1	0	0
GDH	c739725_g2_i3	CDS1	0	0
GDH	c1947125_g1_i1	CDS1	0	0
GDH	c740548_g1_i3	CDS3	0	0
GDH	c1380185_g1_i1	CDS1	0	0
GDH	c158740_g1_i1	CDS1	0	0
GDH	c18630_g1_i1	CDS1	0	0
GDH	c2314762_g1_i1	CDS1	0	0
GDH	c317172_g1_i1	CDS3	0	0
GDH	c426686_g1_i1	CDS1	0	0
GDH	c480441_g1_i1	CDS2	0	0
GDH	c550118_g1_i2	CDS1	0	0
GDH	c722139_g1_i2	CDS2	0	0
GDH	c573672_g1_i2	CDS1	0	0
GDH	c580190_g1_i1	CDS1	0	0
GDH	c1631535_g1_i1	CDS2	0	0
GDH	c2237371_g1_i1	CDS1	0	0
GDH	c437999_g1_i1	CDS1	0	0
GDH	c658039_g1_i2	CDS4	0	0
GDH	c696170_g1_i2	CDS2	0	0
GDH	c738633_g1_i6	CDS1	0	0
GDH	c1063269_g1_i1	CDS1	0	0
GDH	c1063737_g1_i1	CDS1	0	0
GDH	c1366598_g1_i1	CDS2	0	0
GDH	c1986266_g1_i1	CDS1	0	0
GDH	c2237093_g1_i1	CDS1	0	0
GDH	c2258131_g1_i1	CDS1	0	0
GDH	c485693_g1_i1	CDS1	0	0
GDH	c583611_g1_i1	CDS1	0	0
GDH	c587500_g1_i1	CDS2	0	0
GDH	c625173_g1_i1	CDS2	0	0
GDH	c685624_g1_i1	CDS1	0	0
GDH	c692531_g1_i1	CDS2	0	0
GDH	c741264_g3_i4	CDS2	0	0
GDH	c741264_g5_i1	CDS1	0	0
GDH	c743553_g2_i7	CDS1	0	0
GDH	c216404_g1_i1	CDS1	0	0
GDH	c246942_g1_i2	CDS1	0	0
GDH	c349909_g1_i1	CDS1	0	0
GDH	c433962_g1_i2	CDS2	0	0
GDH	c462169_g2_i1	CDS1	0	0
GDH	c569429_g1_i1	CDS2	0	0
GDH	c643036_g1_i1	CDS1	0	0
GDH	c643036_g1_i3	CDS1	0	0
GDH	c733274_g1_i3	CDS1	0	0
GDH	c738633_g1_i1	CDS5	0	0
GDH	c741264_g2_i1	CDS1	0	0
GDH	c806249_g1_i1	CDS2	0	0
GDH	c98811_g1_i1	CDS2	0	0
GDH	c1683784_g1_i1	CDS1	0	0
GDH	c1972187_g1_i1	CDS1	0	0
GDH	c2167319_g1_i1	CDS1	0	0
GDH	c377421_g1_i2	CDS1	0	0
GDH	c563845_g1_i1	CDS1	0	0
GDH	c597307_g1_i2	CDS1	0	0
GDH	c661504_g1_i3	CDS1	0	0
GDH	c696999_g1_i1	CDS2	0	0
GDH	c697683_g2_i2	CDS1	0	0
GDH	c741264_g2_i2	CDS1	0	0
GDH	c917441_g1_i1	CDS1	0	0
GDH	c1499633_g1_i1	CDS1	0	0
GDH	c1684819_g1_i1	CDS1	0	0
GDH	c1990968_g1_i1	CDS1	0	0
GDH	c2420909_g1_i1	CDS1	0	0
GDH	c286823_g2_i1	CDS2	0	0
GDH	c35529_g1_i1	CDS1	0	0
GDH	c379038_g1_i1	CDS1	0	0
GDH	c573965_g1_i1	CDS4	0	0
GDH	c597307_g1_i1	CDS2	0	0
GDH	c599247_g1_i1	CDS1	0	0
GDH	c599247_g1_i2	CDS1	0	0
GDH	c729371_g1_i2	CDS1	0	0
GDH	c740548_g1_i1	CDS3	0	0
GDH	c741264_g4_i5	CDS1	0	0
GDH	c93278_g1_i1	CDS2	0	0
GDH	c1391045_g1_i1	CDS2	0	0
GDH	c1410506_g1_i1	CDS2	0	0
GDH	c2050722_g1_i1	CDS2	0	0
GDH	c2323057_g1_i1	CDS1	0	0
GDH	c538877_g1_i1	CDS1	0	0
GDH	c587958_g1_i1	CDS3	0	0
GDH	c652747_g1_i3	CDS4	0	0
GDH	c658828_g1_i1	CDS1	0	0
GDH	c733695_g1_i1	CDS15	0	0
GDH	c739725_g2_i1	CDS1	0	0
GDH	c1284349_g1_i1	CDS2	0	0
GDH	c1636326_g1_i1	CDS4	0	0
GDH	c176294_g1_i2	CDS4	0	0
GDH	c274051_g1_i2	CDS2	0	0
GDH	c308222_g1_i1	CDS1	0	0
GDH	c451699_g1_i1	CDS1	0	0
GDH	c491314_g1_i1	CDS2	0	0
GDH	c516232_g1_i1	CDS1	0	0
GDH	c539572_g1_i2	CDS1	0	0
GDH	c539572_g1_i3	CDS1	0	0
GDH	c655262_g1_i1	CDS1	0	0
GDH	c661021_g1_i4	CDS3	0	0
GDH	c696999_g1_i2	CDS5	0	0
GDH	c741264_g3_i1	CDS2	0	0
GDH	c741264_g4_i3	CDS1	0	0
GDH	c741730_g1_i1	CDS2	0	0
GDH	c828247_g1_i1	CDS1	0	0
GDH	c2015434_g1_i1	CDS1	0	0
GDH	c2027466_g1_i1	CDS2	0	0
GDH	c294274_g1_i1	CDS1	0	0
GDH	c324061_g1_i1	CDS1	0	0
GDH	c661021_g1_i3	CDS3	0	0
GDH	c699461_g1_i1	CDS1	0	0
GDH	c740548_g2_i2	CDS3	0	0
GDH	c87740_g1_i2	CDS2	0	0
GDH	c1965403_g1_i1	CDS1	0	0
GDH	c323122_g1_i1	CDS1	0	0
GDH	c535541_g1_i1	CDS1	0	0
GDH	c612582_g1_i3	CDS2	0	0
GDH	c661504_g1_i4	CDS2	0	0
GDH	c732113_g1_i1	CDS2	0	0
GDH	c2047378_g1_i1	CDS1	0	0
GDH	c294463_g1_i1	CDS1	0	0
GDH	c671029_g1_i1	CDS1	0	0
GDH	c699461_g1_i2	CDS1	0	0
GDH	c729371_g1_i3	CDS3	0	0
GDH	c730792_g1_i2	CDS1	0	0
GDH	c2269597_g1_i1	CDS1	0	0
GDH	c435066_g1_i1	CDS1	0	0
GDH	c55544_g1_i1	CDS1	0	0
GDH	c638271_g1_i1	CDS1	0	0
GDH	c147422_g1_i1	CDS4	0	0
GDH	c180120_g1_i1	CDS1	0	0
GDH	c421887_g1_i1	CDS4	0	0
GDH	c741264_g2_i5	CDS1	0	0
GDH	c741264_g4_i4	CDS4	0	0
GDH	c741942_g1_i1	CDS2	0	0
GDH	c741942_g1_i2	CDS5	0	0
GDH	c805448_g1_i1	CDS5	0	0
GDH	c835226_g1_i1	CDS2	0	0
GDH	c98751_g1_i1	CDS1	0	0
GDH	c1698173_g1_i1	CDS1	0	0
GDH	c1702345_g1_i1	CDS1	0	0
GDH	c2392650_g1_i1	CDS2	0	0
GDH	c243103_g1_i1	CDS4	0	0
GDH	c265857_g1_i1	CDS2	0	0
GDH	c408793_g1_i1	CDS1	0	0
GDH	c463441_g1_i1	CDS1	0	0
GDH	c519322_g1_i2	CDS2	0	0
GDH	c610192_g1_i1	CDS2	0	0
GDH	c628267_g1_i1	CDS2	0	0
GDH	c647639_g1_i2	CDS1	0	0
GDH	c658039_g1_i1	CDS2	0	0
GDH	c666773_g1_i1	CDS1	0	0
GDH	c666773_g1_i2	CDS1	0	0
GDH	c739590_g1_i1	CDS1	0	0
GDH	c741942_g1_i3	CDS6	0	0
GDH	c87740_g1_i1	CDS1	0	0
GDH	c147422_g1_i2	CDS1	0	0
GDH	c550118_g1_i1	CDS1	0	0
GDH	c1959449_g1_i1	CDS2	0	0
GDH	c484552_g1_i1	CDS1	0	0
GDH	c671029_g1_i3	CDS1	0	0
GDH	c722139_g1_i1	CDS2	0	0
GDH	c730062_g1_i1	CDS6	0	0
GDH	c730062_g1_i3	CDS6	0	0
GDH	c743553_g2_i6	CDS1	0	0
GDH	c131423_g1_i1	CDS1	0	0
GDH	c272300_g1_i2	CDS1	0	0
GDH	c317172_g2_i1	CDS2	0	0
GDH	c665911_g1_i2	CDS2	0	0
GDH	c729371_g1_i1	CDS3	0	0
GDH	c733274_g1_i1	CDS1	0	0
GDH	c738633_g1_i2	CDS1	0	0
GDH	c764391_g1_i1	CDS2	0	0
GDH	c881920_g1_i1	CDS1	0	0
GDH	c1762613_g1_i1	CDS1	0	0
GDH	c433396_g1_i1	CDS2	0	0
GDH	c462169_g1_i1	CDS1	0	0
GDH	c491961_g1_i1	CDS1	0	0
GDH	c642197_g1_i1	CDS3	0	0
GDH	c666773_g1_i3	CDS1	0	0
GDH	c733274_g1_i2	CDS2	0	0
GDH	c741730_g1_i2	CDS2	0	0
GDH	c1719670_g1_i1	CDS2	0	0
GDH	c1987760_g1_i1	CDS1	0	0
GDH	c459366_g1_i1	CDS1	0	0
GDH	c541534_g1_i1	CDS3	0	0
GDH	c647639_g1_i1	CDS2	0	0
GDH	c730062_g1_i4	CDS2	0	0
GDH	c730792_g1_i3	CDS1	0	0
GDH	c732113_g1_i2	CDS2	0	0
GDH	c738633_g1_i3	CDS3	0	0
GDH	c743553_g2_i1	CDS2	0	0
GDH	c743553_g2_i3	CDS1	0	0
GDH	c769939_g1_i1	CDS1	0	0
GDH	c246942_g1_i1	CDS2	0	0
GDH	c519322_g1_i1	CDS1	0	0
GDH	c599247_g1_i3	CDS1	0	0
GDH	c647639_g1_i3	CDS1	0	0
GDH	c652747_g1_i2	CDS4	0	0
GDH	c658039_g1_i3	CDS3	0	0
GDH	c661021_g1_i1	CDS1	0	0
GDH	c661504_g1_i1	CDS2	0	0
GDH	c661504_g1_i2	CDS1	0	0
GDH	c697683_g2_i1	CDS1	0	0
GDH	c730062_g1_i2	CDS6	0	0
GDH	c732113_g1_i3	CDS2	0	0
GDH	c733695_g1_i2	CDS4	0	0
GDH	c741264_g4_i2	CDS1	0	0
GDH	c743553_g2_i5	CDS1	0	0
GGT	c1379205_g1_i1	CDS1	0	0
GGT	c1378368_g1_i1	CDS2	0	0
GGT	c1731340_g1_i1	CDS1	0	0
GGT	c1984967_g1_i1	CDS1	0	0
GGT	c1407689_g1_i1	CDS1	0	0
GGT	c1360547_g1_i1	CDS1	0	0
GGT	c686459_g1_i1	CDS4	0	0
GGT	c1346395_g1_i1	CDS1	0	0
GGT	c316931_g1_i2	CDS1	0	0
GGT	c1182142_g1_i1	CDS2	0	0
GGT	c1212501_g1_i1	CDS3	0	0
GGT	c512325_g1_i1	CDS1	0	0
GGT	c1424776_g1_i1	CDS2	0	0
GGT	c316931_g1_i1	CDS1	0	0
GGT	c167667_g1_i1	CDS2	0	0
GGT	c2009246_g1_i1	CDS1	0	0
Icarapin-like	c601954_g1_i1	CDS1	0	0
IgE-ESP-like	c574560_g1_i1	CDS1	0	0
IgE-ESP-like	c587367_g1_i1	CDS1	0	0
IgE-ESP-like	c657909_g2_i1	CDS1	0	0
LDLA	c1339975_g1_i1	CDS5	0	0
LDLA	c2180043_g1_i1	CDS1	0	0
LDLA	c1094618_g1_i1	CDS5	0	0
LDLA-chitinase	c1669447_g1_i1	CDS1	0	0
LDLA-chitinase	c709616_g1_i1	CDS5	0	0
LDLA-chitinase	c709616_g1_i3	CDS5	0	0
LDLA-chitinase	c690511_g1_i1	CDS8	0	0
LDLA-chitinase	c1468157_g1_i1	CDS1	0	0
LDLA-chitinase	c891065_g1_i1	CDS4	0	0
LDLA-chitinase	c491886_g1_i1	CDS2	0	0
LDLA-chitinase	c491886_g1_i2	CDS2	0	0
LDLA-chitinase	c346894_g1_i1	CDS1	0	0
LDLA-chitinase	c1085634_g1_i1	CDS3	0	0
LDLA-chitinase	c649859_g1_i1	CDS6	0	0
LDLA-chitinase	c649859_g1_i3	CDS4	0	0
LDLA-chitinase	c709616_g1_i1	CDS2	0	0
LDLA-chitinase	c709616_g1_i3	CDS2	0	0
LDLA-chitinase	c709616_g1_i2	CDS2	0	0
LDLA-chitinase	c451465_g1_i1	CDS1	0	0
LDLA-chitinase	c490187_g1_i1	CDS3	0	0
LDLA-chitinase	c490187_g1_i2	CDS2	0	0
LDLA-chitinase	c649859_g1_i1	CDS3	0	0
LDLA-chitinase	c649859_g1_i2	CDS3	0	0
LDLA-chitinase	c649859_g1_i2	CDS6	0	0
LDLA-chitinase	c752946_g1_i1	CDS3	0	0
LDLA-chitinase	c543751_g1_i1	CDS1	0	0
LDLA-chitinase	c713416_g1_i2	CDS3	0	0
LDLA-chitinase	c516537_g1_i1	CDS1	0	0
LDLA-chitinase	c667003_g1_i1	CDS1	0	0
LDLA-chitinase	c729197_g1_i1	CDS4	0	0
LDLA-chitinase	c99855_g1_i1	CDS5	0	0
LDLA-chitinase	c700045_g1_i1	CDS2	0	0
LDLA-chitinase	c703597_g3_i2	CDS1	0	0
LDLA-chitinase	c79756_g1_i1	CDS1	0	0
LDLA-chitinase	c97530_g1_i1	CDS3	0	0
LDLA-chitinase	c1715990_g1_i1	CDS2	0	0
LDLA-chitinase	c1950500_g1_i1	CDS3	0	0
LDLA-chitinase	c644054_g1_i1	CDS1	0	0
LDLA-chitinase	c1591652_g1_i1	CDS1	0	0
LysoC	c1795373_g1_i1	CDS1	0	0
LysoC	c547566_g1_i2	CDS1	0	0
LysoC	c547566_g1_i1	CDS2	0	0
LysoC	c713411_g1_i2	CDS8	0	0
LysoC	c1079502_g1_i1	CDS2	0	0
M12A	c744320_g3_i4	CDS6	1	0.223964
M12A	c742735_g1_i4	CDS6	1	5.15118
M12A	c741847_g2_i3	CDS1	1	0.223964
M12A	c744730_g4_i3	CDS1	1	0.111982
M12A	c741847_g3_i3	CDS2	1	0.447928
M12A	c744730_g4_i1	CDS2	1	3.91937
M12A	c694285_g2_i2	CDS3	1	0.671892
M12A	c744375_g4_i2	CDS1	1	2.35162
M12A	c744730_g4_i2	CDS9	1	3.02352
M12A	c699653_g1_i2	CDS2	1	0.223964
M12A	c1113452_g1_i1	CDS2	1	0.55991
M12A	c744028_g2_i4	CDS1	0	0
M12A	c744028_g2_i5	CDS4	0	0
M12A	c741847_g2_i1	CDS4	0	0
M12A	c741847_g2_i2	CDS2	0	0
M12A	c464001_g1_i2	CDS3	0	0
PAM-like	c1439752_g1_i1	CDS1	0	0
PAM-like	c1047905_g1_i1	CDS3	0	0
PAM-like	c1233851_g1_i1	CDS1	0	0
PAM-like	c1364810_g1_i1	CDS1	0	0
PAM-like	c1938724_g1_i1	CDS3	0	0
PAM-like	c1963757_g1_i1	CDS1	0	0
PAM-like	c2048766_g2_i1	CDS1	0	0
PAM-like	c2245822_g1_i1	CDS1	0	0
PAM-like	c2325858_g1_i1	CDS1	0	0
PAM-like	c249027_g1_i1	CDS2	0	0
PAM-like	c518765_g1_i1	CDS1	0	0
PAM-like	c518765_g1_i2	CDS1	0	0
PAM-like	c518765_g1_i3	CDS1	0	0
PAM-like	c570444_g1_i3	CDS2	0	0
PAM-like	c570444_g1_i4	CDS2	0	0
PAM-like	c663339_g1_i1	CDS1	0	0
PAM-like	c712218_g2_i1	CDS1	0	0
PAM-like	c714335_g2_i1	CDS1	0	0
PAM-like	c714881_g1_i1	CDS2	0	0
PAM-like	c730269_g1_i1	CDS1	0	0
PAM-like	c730269_g1_i2	CDS2	0	0
PAM-like	c732895_g1_i6	CDS1	0	0
PAM-like	c733153_g1_i1	CDS2	0	0
PAM-like	c736292_g3_i1	CDS3	0	0
PAM-like	c740215_g2_i1	CDS3	0	0
PAM-like	c849219_g1_i1	CDS2	0	0
PAM-like	c887481_g1_i1	CDS1	0	0
PDIsomerase	c659118_g1_i2	CDS1	0	0
PDIsomerase	c680121_g1_i2	CDS2	0	0
PDIsomerase	c712603_g1_i4	CDS2	0	0
PDIsomerase	c723913_g5_i1	CDS1	0	0
PDIsomerase	c727948_g1_i2	CDS1	0	0
PDIsomerase	c744596_g2_i4	CDS2	0	0
PDIsomerase	c744596_g3_i3	CDS1	0	0
PDIsomerase	c581561_g1_i1	CDS1	0	0
PDIsomerase	c690512_g1_i1	CDS1	0	0
PDIsomerase	c712603_g1_i1	CDS2	0	0
PDIsomerase	c712603_g1_i2	CDS6	0	0
PDIsomerase	c712603_g1_i3	CDS2	0	0
PDIsomerase	c729355_g2_i2	CDS2	0	0
PDIsomerase	c744596_g2_i2	CDS4	0	0
PDIsomerase	c1947840_g1_i1	CDS1	0	0
PDIsomerase	c524380_g1_i2	CDS2	0	0
PDIsomerase	c63770_g1_i1	CDS1	0	0
PDIsomerase	c732038_g1_i4	CDS1	0	0
PDIsomerase	c739731_g1_i2	CDS3	0	0
PDIsomerase	c493966_g1_i2	CDS3	0	0
PDIsomerase	c524380_g1_i3	CDS2	0	0
PDIsomerase	c680121_g1_i1	CDS1	0	0
PDIsomerase	c744596_g2_i5	CDS1	0	0
PDIsomerase	c744596_g3_i1	CDS1	0	0
PDIsomerase	c744596_g3_i2	CDS1	0	0
PEBP-like	c592485_g1_i1	CDS2	0	0
PEBP-like	c716008_g1_i1	CDS1	0	0
PLA2	c2405753_g1_i1	CDS2	0	0
PLA2	c126212_g1_i1	CDS2	0	0
PLA2	c186899_g1_i1	CDS1	0	0
PLA2	c651215_g1_i1	CDS2	0	0
PLA2	c1408735_g1_i1	CDS2	0	0
PLA2	c18026_g1_i1	CDS4	0	0
PLA2	c2293811_g1_i1	CDS1	0	0
PLA2	c522996_g1_i1	CDS1	0	0
PLA2	c615623_g1_i1	CDS4	0	0
PLA2	c615623_g1_i2	CDS2	0	0
PLA2	c659769_g1_i1	CDS4	0	0
PLA2	c723817_g1_i1	CDS3	0	0
PLA2	c723817_g1_i3	CDS1	0	0
PLA2	c961253_g1_i1	CDS1	0	0
Phosphodiesterase-2	c678703_g1_i4	CDS3	0	0
Phosphodiesterase-2	c717705_g1_i2	CDS2	0	0
Phosphodiesterase-2	c656735_g1_i2	CDS2	0	0
Phosphodiesterase-2	c678703_g1_i2	CDS1	0	0
S1	c490908_g1_i1	CDS1	0	0
S10	c187978_g1_i1	CDS1	0	0
S10	c41492_g1_i1	CDS3	0	0
S10	c550973_g1_i1	CDS1	0	0
S10	c385829_g1_i1	CDS2	0	0
S10	c476225_g1_i1	CDS2	0	0
S10	c665165_g1_i2	CDS2	0	0
S10	c695585_g1_i3	CDS1	0	0
S10	c709703_g2_i1	CDS2	0	0
S8	c1018564_g1_i1	CDS1	0	0
S8	c1407781_g1_i1	CDS1	0	0
S8	c151216_g1_i1	CDS2	0	0
S8	c153001_g1_i1	CDS2	0	0
S8	c153001_g1_i2	CDS3	0	0
S8	c1986131_g1_i1	CDS2	0	0
S8	c1989003_g1_i1	CDS1	0	0
S8	c2457006_g1_i1	CDS1	0	0
S8	c648705_g1_i1	CDS2	0	0
S8	c677716_g1_i1	CDS3	0	0
S8	c682534_g1_i1	CDS1	0	0
S8	c723649_g1_i4	CDS1	0	0
S8	c728430_g1_i1	CDS5	0	0
S8	c728430_g1_i4	CDS1	0	0
S8	c741970_g5_i2	CDS1	0	0
S8	c741970_g5_i5	CDS1	0	0
S8	c791042_g1_i1	CDS3	0	0
S8	c15775_g1_i1	CDS2	0	0
S8	c1949611_g1_i1	CDS3	0	0
S8	c2303863_g1_i1	CDS1	0	0
S8	c641364_g1_i2	CDS1	0	0
S8	c641364_g1_i3	CDS3	0	0
S8	c648705_g1_i2	CDS2	0	0
S8	c677716_g1_i2	CDS3	0	0
S8	c682534_g1_i2	CDS2	0	0
S8	c688881_g1_i1	CDS3	0	0
S8	c723649_g1_i1	CDS1	0	0
S8	c723649_g1_i2	CDS1	0	0
S8	c741970_g5_i1	CDS3	0	0
S8	c741970_g5_i4	CDS1	0	0
S8	c828483_g1_i1	CDS1	0	0
S8	c836781_g1_i1	CDS2	0	0
S8	c728430_g1_i3	CDS2	0	0
SCTX01	c694426_g1_i1	CDS2	0	0
SCTX01	c694426_g1_i2	CDS2	0	0
SCTX02	c718296_g1_i1	CDS2	0	0
SLPTX01	c2275913_g1_i1	CDS1	0	0
SLPTX01	c735200_g2_i1	CDS3	0	0
SLPTX01	c1953228_g1_i1	CDS1	0	0
SLPTX01	c732252_g1_i4	CDS3	0	0
SLPTX01	c732252_g1_i2	CDS3	0	0
SLPTX01	c732252_g1_i1	CDS2	0	0
SLPTX01	c719621_g1_i4	CDS2	0	0
SLPTX01	c454961_g1_i1	CDS2	0	0
SLPTX01	c729784_g1_i3	CDS7	0	0
SLPTX01	c729784_g1_i2	CDS6	0	0
SLPTX01	c200425_g1_i1	CDS1	0	0
SLPTX01	c778629_g1_i1	CDS3	0	0
SLPTX01	c85318_g1_i1	CDS1	0	0
SLPTX01	c2242934_g1_i1	CDS3	0	0
SLPTX01	c483865_g1_i1	CDS2	0	0
SLPTX01	c1074969_g1_i1	CDS1	0	0
SLPTX01	c656025_g1_i1	CDS3	0	0
SLPTX02	c518783_g1_i1	CDS3	0	0
SLPTX02	c518783_g1_i2	CDS3	0	0
SLPTX03	c243799_g1_i1	CDS1	0	0
SLPTX03	c243799_g1_i2	CDS1	0	0
SLPTX05	c646175_g1_i2	CDS1	0	0
SLPTX05	c646175_g1_i1	CDS1	0	0
SLPTX05	c754179_g1_i1	CDS1	0	0
SLPTX11	c630780_g1_i1	CDS1	0	0
SLPTX11	c20776_g1_i2	CDS2	0	0
SLPTX16	c439641_g1_i1	CDS2	0	0
SLPTX16	c574260_g1_i1	CDS2	0	0
SLPTX18	c763909_g1_i1	CDS3	0	0
SLPTX19	c187659_g1_i1	CDS3	0	0
SLPTX20	c407694_g1_i1	CDS1	0	0
SLPTX22	c50255_g2_i1	CDS1	0	0
SLPTX29	c1681058_g1_i1	CDS1	0	0
SLPTX29	c2294637_g1_i1	CDS1	0	0
SLPTX29	c703738_g1_i3	CDS2	0	0
SLPTX29	c655033_g1_i3	CDS3	0	0
SLPTX29	c702489_g2_i1	CDS1	0	0
SLPTX29	c655033_g1_i1	CDS2	0	0
SLPTX29	c668879_g1_i2	CDS3	0	0
SLPTX29	c702489_g2_i2	CDS1	0	0
SLPTX29	c1402118_g1_i1	CDS1	0	0
SLPTX29	c316657_g1_i1	CDS2	0	0
SLPTX29	c430219_g1_i1	CDS1	0	0
SLPTX29	c1996591_g1_i1	CDS1	0	0
SLPTX29	c714244_g1_i3	CDS3	0	0
SLPTX29	c738158_g1_i1	CDS1	0	0
Transferrin	c745073_g2_i12	CDS2	0	0
Transferrin	c745073_g2_i16	CDS2	0	0
Transferrin	c745073_g2_i5	CDS2	0	0
Transferrin	c745073_g2_i2	CDS2	0	0
Transferrin	c745073_g2_i9	CDS3	0	0
Transferrin	c745073_g2_i10	CDS2	0	0
Transferrin	c745073_g2_i8	CDS2	0	0
Transferrin	c745073_g2_i3	CDS2	0	0
Transferrin	c745073_g2_i5	CDS21	0	0
Transferrin	c745073_g2_i16	CDS17	0	0
Transferrin	c745073_g2_i17	CDS2	0	0
Transferrin	c745073_g2_i1	CDS4	0	0
Transferrin	c744870_g5_i1	CDS2	0	0
Transferrin	c721758_g2_i1	CDS2	0	0
Transferrin	c744870_g2_i1	CDS6	0	0
Transferrin	c744870_g1_i3	CDS2	0	0
Transferrin	c744870_g1_i4	CDS2	0	0
Transferrin	c744870_g2_i3	CDS3	0	0
Transferrin	c744870_g1_i5	CDS2	0	0
Transferrin	c744870_g2_i1	CDS3	0	0
Transferrin	c744870_g1_i2	CDS2	0	0
Transferrin	c745073_g2_i15	CDS1	0	0
Transferrin	c2379834_g1_i1	CDS1	0	0
Transferrin	c1995131_g1_i1	CDS1	0	0
Transferrin	c475713_g1_i1	CDS3	0	0
Transferrin	c1166805_g1_i1	CDS1	0	0
Transferrin	c693264_g2_i2	CDS2	0	0
Transferrin	c158362_g1_i1	CDS2	0	0
Transferrin	c2322828_g1_i1	CDS1	0	0
Transferrin	c1770765_g1_i1	CDS1	0	0
Transferrin	c315545_g1_i1	CDS1	0	0
Transferrin	c1213465_g1_i1	CDS1	0	0
Transferrin	c379172_g1_i1	CDS1	0	0
Transferrin	c441808_g1_i1	CDS1	0	0
Unchar04	c742775_g1_i1	CDS2	1	1.11982
Unchar04	c742775_g1_i3	CDS3	1	1.2318
Unchar04	c742775_g1_i4	CDS2	0	0
Unchar08-CCHamide2Neuropeptide	c261931_g1_i1	CDS1	0	0
Unchar08-CCHamide2Neuropeptide	c2062211_g1_i1	CDS2	0	0
Unchar08-CCHamide2Neuropeptide	c1960449_g1_i1	CDS6	0	0
alpha-macroglobulin-like	c673528_g1_i1	CDS2	0	0
alpha-macroglobulin-like	c1118843_g1_i1	CDS1	0	0
alpha-macroglobulin-like	c402751_g1_i1	CDS1	0	0
alpha-macroglobulin-like	c368155_g1_i1	CDS1	0	0
alpha-macroglobulin-like	c448560_g1_i1	CDS1	0	0
alpha-macroglobulin-like	c733724_g1_i1	CDS1	0	0
Unchar13	c618750_g1_i2	CDS1	0	0
Unchar13	c618750_g1_i1	CDS3	0	0
Unchar13	c704770_g1_i1	CDS1	0	0
Unchar13	c704770_g1_i2	CDS1	0	0
Unchar13	c819419_g1_i1	CDS1	0	0
Unchar13	c726694_g1_i1	CDS1	0	0
Unchar13	c726694_g1_i3	CDS1	0	0
Unchar13	c640139_g1_i2	CDS4	0	0
Unchar13	c728145_g1_i1	CDS1	0	0
Unchar13	c728145_g1_i2	CDS5	0	0
Unchar13	c728145_g1_i3	CDS4	0	0
Unchar13	c352985_g2_i1	CDS3	0	0
Unchar13	c352985_g2_i2	CDS2	0	0
Unchar13	c728145_g1_i2	CDS2	0	0
Unchar13	c728145_g1_i3	CDS2	0	0
Unchar13	c739136_g1_i1	CDS2	0	0
Unchar13	c739136_g1_i3	CDS2	0	0
Unchar13	c725297_g1_i2	CDS5	0	0
Unchar13	c640139_g1_i1	CDS4	0	0
Unchar13	c139691_g1_i1	CDS1	0	0
Unchar13	c139691_g1_i2	CDS1	0	0
Unchar13	c244195_g1_i1	CDS2	0	0
Unchar13	c726694_g2_i1	CDS3	0	0
Unchar13	c712223_g1_i1	CDS2	0	0
Unchar13	c642206_g1_i1	CDS1	0	0
Unchar14	c410960_g1_i1	CDS2	0	0
Unchar14	c410960_g1_i3	CDS2	0	0
Unchar15	c851418_g1_i1	CDS3	0	0
CUB-domain	c748392_g1_i1	CDS2	0	0
CUB-domain	c486303_g1_i1	CDS2	0	0
Lysosomal lipase-related protein-like	c1938876_g1_i1	CDS1	0	0
Lysosomal lipase-related protein-like	c743251_g2_i6	CDS1	0	0
Lysosomal lipase-related protein-like	c743251_g2_i1	CDS1	0	0
Lysosomal lipase-related protein-like	c741036_g1_i1	CDS1	0	0
Lysosomal lipase-related protein-like	c741036_g1_i4	CDS2	0	0
Lysosomal lipase-related protein-like	c1491305_g1_i1	CDS1	0	0
Lysosomal lipase-related protein-like	c438449_g1_i1	CDS1	0	0
Lysosomal lipase-related protein-like	c1794931_g1_i1	CDS1	0	0
Lysosomal lipase-related protein-like	c1653187_g1_i1	CDS2	0	0
Lysosomal lipase-related protein-like	c739394_g1_i3	CDS1	0	0
Lysosomal lipase-related protein-like	c152188_g1_i1	CDS4	0	0
Lysosomal lipase-related protein-like	c739394_g1_i5	CDS1	0	0
Lysosomal lipase-related protein-like	c730238_g1_i1	CDS4	0	0
Lysosomal lipase-related protein-like	c28286_g1_i1	CDS1	0	0
Lysosomal lipase-related protein-like	c927779_g1_i1	CDS1	0	0
Lysosomal lipase-related protein-like	c614440_g1_i1	CDS2	0	0
Lysosomal lipase-related protein-like	c81114_g1_i1	CDS1	0	0
Lysosomal lipase-related protein-like	c514662_g1_i1	CDS1	0	0
Lysosomal lipase-related protein-like	c730141_g1_i3	CDS2	0	0
Lysosomal lipase-related protein-like	c730141_g1_i1	CDS4	0	0
Lysosomal lipase-related protein-like	c730141_g1_i4	CDS2	0	0
Lysosomal lipase-related protein-like	c1985821_g1_i1	CDS1	0	0
Lysosomal lipase-related protein-like	c673823_g1_i1	CDS2	0	0
Lysosomal lipase-related protein-like	c814369_g1_i1	CDS1	0	0
Lysosomal lipase-related protein-like	c101919_g1_i1	CDS3	0	0
Lysosomal lipase-related protein-like	c854485_g1_i1	CDS1	0	0

## Sheet: Lithobius_forficatus
Family	Contig	Coding region	Present in venom	Relative no tryptic peptides >95%
Acid-phosphatase	c484016_g1_i2	CDS1	0	0
Acid-phosphatase	c412924_g1_i1	CDS3	0	0
Acid-phosphatase	c167552_g1_i1	CDS1	0	0
Acid-phosphatase	c340535_g1_i1	CDS3	0	0
Acid-phosphatase	c520917_g1_i2	CDS1	0	0
Acid-phosphatase	c520917_g3_i1	CDS3	0	0
Acid-phosphatase	c471284_g1_i1	CDS1	0	0
Acid-phosphatase	c398102_g1_i2	CDS1	0	0
Acid-phosphatase	c520917_g1_i1	CDS3	0	0
Acid-phosphatase	c161016_g1_i1	CDS1	0	0
Acid-phosphatase	c412924_g1_i2	CDS3	0	0
Acid-phosphatase	c535019_g1_i1	CDS2	0	0
Acid-phosphatase	c535019_g2_i1	CDS2	0	0
Acid-phosphatase	c535019_g1_i2	CDS2	0	0
Acid-phosphatase	c484016_g1_i1	CDS2	0	0
BPFTx	c528460_g2_i2	CDS10	0	0
BPFTx	c528460_g2_i4	CDS10	0	0
BPFTx	c528460_g2_i4	CDS11	0	0
BPFTx	c528460_g2_i4	CDS2	0	0
BPFTx	c528460_g2_i7	CDS10	0	0
BPFTx	c543167_g1_i3	CDS2	0	0
BPFTx	c543167_g1_i4	CDS2	0	0
BPFTx	c544531_g1_i5	CDS6	0	0
BPFTx	c513369_g1_i1	CDS3	0	0
BPFTx	c544751_g1_i1	CDS2	0	0
BPFTx	c1658946_g1_i1	CDS2	0	0
BPFTx	c58361_g1_i1	CDS3	0	0
BPFTx	c544531_g1_i5	CDS14	0	0
BPFTx	c602614_g1_i1	CDS2	0	0
BPFTx	c544531_g1_i3	CDS3	0	0
BPFTx	c544939_g1_i1	CDS4	1	0.267023
BPFTx	c544531_g1_i4	CDS6	1	2.00267
BPFTx	c544939_g1_i2	CDS3	1	0.267023
BPFTx	c544751_g1_i2	CDS2	1	1.06809
BPFTx	c544531_g1_i2	CDS5	1	2.00267
C-type-Lectin	c351003_g1_i3	CDS2	0	0
C-type-Lectin	c543702_g1_i1	CDS19	0	0
CAP	c524292_g2_i1	CDS3	0	0
CAP3	c497352_g1_i2	CDS2	0	0
CAP3	c522297_g1_i1	CDS3	0	0
CAP3	c537442_g1_i3	CDS1	0	0
CAP1	c1547924_g1_i1	CDS2	0	0
CAP1	c1126998_g1_i1	CDS2	0	0
CAP	c527089_g2_i1	CDS3	0	0
CAP1	c530306_g1_i3	CDS2	0	0
CAP1	c531166_g1_i2	CDS2	0	0
CAP1	c531166_g1_i4	CDS3	0	0
CAP	c1308094_g1_i1	CDS2	0	0
CAP1	c515717_g1_i1	CDS6	0	0
CAP1	c784211_g1_i1	CDS1	0	0
CAP1	c530306_g1_i1	CDS1	1	1.2016
CAP1	c1192389_g1_i1	CDS1	0	0
CAP1	c254293_g1_i1	CDS1	0	0
CAP	c534077_g1_i2	CDS3	0	0
CAP1	c208131_g1_i1	CDS1	0	0
CAP	c435945_g1_i2	CDS1	0	0
CAP1	c36859_g1_i1	CDS1	0	0
CAP1	c518142_g1_i1	CDS2	0	0
CAP	c408811_g1_i1	CDS2	0	0
CAP3	c475317_g1_i2	CDS1	0	0
CAP3	c535111_g1_i3	CDS6	0	0
CAP1	c625670_g1_i1	CDS2	0	0
CAP3	c517952_g1_i3	CDS1	0	0
CAP1	c518142_g1_i2	CDS1	0	0
CAP1	c529850_g1_i2	CDS2	0	0
CAP	c441222_g1_i1	CDS3	0	0
CAP	c534077_g1_i1	CDS3	0	0
CAP	c1349603_g1_i1	CDS1	0	0
CAP3	c498682_g1_i1	CDS5	0	0
CAP1	c318168_g1_i1	CDS1	0	0
CAP1	c318168_g1_i2	CDS1	0	0
CAP1	c544189_g2_i7	CDS3	0	0
CAP	c479502_g1_i1	CDS5	0	0
CAP1	c530306_g1_i2	CDS1	1	1.46862
CAP1	c529850_g1_i4	CDS3	0	0
CAP3	c502486_g1_i1	CDS3	0	0
CAP1	c544189_g2_i4	CDS2	0	0
CAP3	c537442_g1_i2	CDS1	0	0
CAP1	c544189_g2_i1	CDS2	0	0
CAP1	c411919_g1_i1	CDS2	0	0
CAP1	c529850_g1_i3	CDS1	0	0
CAP1	c451454_g1_i1	CDS2	0	0
CAP1	c518142_g1_i3	CDS3	0	0
CAP	c488224_g1_i1	CDS2	0	0
CAP1	c1110831_g1_i1	CDS2	0	0
CAP	c1324921_g1_i1	CDS2	0	0
CAP3	c537442_g1_i5	CDS1	0	0
CAP1	c973197_g1_i1	CDS2	0	0
CAP3	c517952_g1_i1	CDS3	0	0
CAP1	c121642_g1_i1	CDS1	0	0
CAP	c485652_g1_i1	CDS1	0	0
CAP1	c529850_g1_i1	CDS2	0	0
CAP1	c544189_g2_i2	CDS2	1	4.00534
CAP3	c539739_g1_i2	CDS3	0	0
CAP3	c539739_g1_i3	CDS4	0	0
CAP	c755517_g1_i1	CDS1	0	0
CAP1	c1131749_g1_i1	CDS1	0	0
CAP3	c535040_g1_i1	CDS2	0	0
CAP3	c11665_g1_i1	CDS2	0	0
CAP3	c497352_g1_i1	CDS3	0	0
CAP3	c2822_g1_i1	CDS2	0	0
CAP3	c475317_g1_i1	CDS2	0	0
Cathepsin	c546241_g1_i1	CDS1	0	0
Cathepsin	c790379_g1_i1	CDS2	0	0
Cathepsin	c488955_g1_i1	CDS1	0	0
Cathepsin	c488955_g1_i2	CDS1	0	0
Cathepsin	c488955_g1_i3	CDS1	0	0
Cathepsin	c488955_g1_i5	CDS1	0	0
Cathepsin	c479281_g1_i1	CDS1	0	0
Cathepsin	c479281_g1_i3	CDS1	0	0
Cathepsin	c410185_g1_i1	CDS1	0	0
Cathepsin	c410185_g1_i3	CDS3	0	0
Cathepsin	c544428_g3_i2	CDS3	0	0
Cathepsin	c544428_g3_i6	CDS6	0	0
Cathepsin	c544428_g3_i1	CDS2	0	0
Cathepsin	c544428_g3_i4	CDS2	0	0
Cathepsin	c544428_g3_i9	CDS3	0	0
Cathepsin	c544428_g3_i8	CDS2	0	0
Cathepsin	c544428_g3_i5	CDS2	0	0
Cathepsin	c1284379_g1_i1	CDS2	0	0
Cathepsin	c521397_g1_i1	CDS2	0	0
Cathepsin	c660769_g1_i1	CDS1	0	0
Cathepsin	c479851_g1_i1	CDS1	0	0
Cathepsin	c524035_g2_i1	CDS2	0	0
Cathepsin	c524035_g2_i2	CDS2	0	0
Cathepsin	c479851_g2_i1	CDS6	0	0
Cathepsin	c522168_g1_i1	CDS1	0	0
Cathepsin	c522168_g2_i3	CDS1	0	0
Cathepsin	c522168_g2_i4	CDS4	0	0
Cathepsin	c522168_g2_i1	CDS3	0	0
Cathepsin	c522168_g2_i2	CDS3	0	0
Cathepsin	c924831_g1_i1	CDS2	0	0
Cathepsin	c543849_g1_i4	CDS2	0	0
Cathepsin	c543849_g1_i6	CDS2	0	0
Cathepsin	c543849_g1_i7	CDS2	0	0
Cathepsin	c762688_g1_i1	CDS2	0	0
Cathepsin	c405269_g1_i3	CDS1	0	0
Cathepsin	c405269_g1_i2	CDS1	0	0
Cathepsin	c544797_g6_i1	CDS1	0	0
Cathepsin	c492784_g1_i1	CDS3	0	0
Cathepsin	c492784_g1_i2	CDS1	0	0
Cathepsin	c502123_g1_i1	CDS3	0	0
Cathepsin	c502123_g1_i2	CDS2	0	0
Cathepsin	c529231_g1_i1	CDS4	0	0
Cathepsin	c542450_g7_i1	CDS3	0	0
Cathepsin	c457407_g1_i1	CDS3	0	0
Cathepsin	c457407_g1_i3	CDS2	0	0
Cathepsin	c542450_g7_i1	CDS2	0	0
Cathepsin	c795948_g1_i1	CDS3	0	0
Cathepsin	c452470_g1_i1	CDS2	0	0
COEsteraseB	c537309_g1_i5	CDS2	0	0
COEsteraseB	c459169_g1_i1	CDS1	0	0
COEsteraseB	c537577_g2_i3	CDS1	0	0
COEsteraseB	c1322002_g1_i1	CDS1	0	0
COEsteraseB	c529434_g1_i1	CDS1	0	0
COEsteraseB	c303574_g1_i1	CDS4	0	0
COEsteraseB	c851880_g1_i1	CDS1	0	0
COEsteraseB	c1142331_g1_i1	CDS1	0	0
COEsteraseB	c185476_g1_i1	CDS1	0	0
COEsteraseB	c511020_g1_i3	CDS2	0	0
COEsteraseB	c513990_g2_i1	CDS4	0	0
COEsteraseB	c533356_g2_i1	CDS2	0	0
COEsteraseB	c537309_g1_i1	CDS1	0	0
COEsteraseB	c539546_g1_i3	CDS2	0	0
COEsteraseB	c545225_g2_i5	CDS2	0	0
COEsteraseB	c623160_g1_i1	CDS1	0	0
COEsteraseB	c387276_g1_i1	CDS1	0	0
COEsteraseB	c423836_g1_i1	CDS1	0	0
COEsteraseB	c451343_g1_i2	CDS2	0	0
COEsteraseB	c474536_g1_i2	CDS1	0	0
COEsteraseB	c496161_g1_i2	CDS1	0	0
COEsteraseB	c540385_g3_i1	CDS2	0	0
COEsteraseB	c1350403_g1_i1	CDS2	0	0
COEsteraseB	c387276_g1_i2	CDS3	0	0
COEsteraseB	c528397_g1_i2	CDS2	0	0
COEsteraseB	c534738_g1_i1	CDS1	0	0
COEsteraseB	c536544_g1_i4	CDS3	0	0
COEsteraseB	c541986_g1_i1	CDS1	0	0
COEsteraseB	c545225_g2_i3	CDS3	0	0
COEsteraseB	c618986_g1_i1	CDS1	0	0
COEsteraseB	c1144855_g1_i1	CDS1	0	0
COEsteraseB	c1151913_g1_i1	CDS1	0	0
COEsteraseB	c1256600_g1_i1	CDS1	0	0
COEsteraseB	c1468715_g1_i1	CDS1	0	0
COEsteraseB	c16730_g1_i2	CDS3	0	0
COEsteraseB	c221499_g1_i1	CDS1	0	0
COEsteraseB	c515291_g1_i1	CDS2	0	0
COEsteraseB	c528397_g1_i4	CDS2	0	0
COEsteraseB	c533356_g1_i1	CDS1	0	0
COEsteraseB	c540084_g1_i2	CDS1	0	0
COEsteraseB	c371725_g1_i1	CDS3	0	0
COEsteraseB	c388337_g1_i1	CDS2	0	0
COEsteraseB	c451343_g1_i1	CDS1	0	0
COEsteraseB	c492850_g1_i1	CDS1	0	0
COEsteraseB	c492850_g1_i2	CDS1	0	0
COEsteraseB	c511020_g1_i1	CDS2	0	0
COEsteraseB	c520446_g3_i4	CDS3	0	0
COEsteraseB	c526430_g1_i1	CDS1	0	0
COEsteraseB	c530646_g1_i1	CDS1	0	0
COEsteraseB	c530950_g1_i1	CDS3	0	0
COEsteraseB	c540051_g2_i1	CDS2	0	0
COEsteraseB	c530646_g1_i2	CDS1	0	0
COEsteraseB	c1133925_g1_i1	CDS1	0	0
COEsteraseB	c191737_g1_i1	CDS2	0	0
COEsteraseB	c298875_g1_i1	CDS3	0	0
COEsteraseB	c335597_g1_i1	CDS1	0	0
COEsteraseB	c475382_g1_i1	CDS3	0	0
COEsteraseB	c514593_g2_i1	CDS5	0	0
COEsteraseB	c520446_g2_i4	CDS1	0	0
COEsteraseB	c521211_g1_i1	CDS1	0	0
COEsteraseB	c537309_g1_i4	CDS1	0	0
COEsteraseB	c997620_g1_i1	CDS1	0	0
COEsteraseB	c370460_g1_i1	CDS3	0	0
COEsteraseB	c511020_g2_i1	CDS1	0	0
COEsteraseB	c522484_g1_i3	CDS2	0	0
COEsteraseB	c537000_g1_i1	CDS9	0	0
COEsteraseB	c198017_g1_i1	CDS2	0	0
COEsteraseB	c434688_g1_i1	CDS3	0	0
COEsteraseB	c510764_g1_i1	CDS4	0	0
COEsteraseB	c524475_g1_i2	CDS1	0	0
COEsteraseB	c524475_g1_i3	CDS1	0	0
COEsteraseB	c537577_g2_i5	CDS7	0	0
COEsteraseB	c541986_g2_i2	CDS1	0	0
COEsteraseB	c282554_g1_i1	CDS3	0	0
COEsteraseB	c373072_g1_i1	CDS2	0	0
COEsteraseB	c381925_g1_i1	CDS2	0	0
COEsteraseB	c5012_g1_i1	CDS2	0	0
COEsteraseB	c520446_g2_i6	CDS1	0	0
COEsteraseB	c537577_g2_i2	CDS2	0	0
COEsteraseB	c537577_g2_i7	CDS3	0	0
COEsteraseB	c540385_g2_i2	CDS3	0	0
COEsteraseB	c540532_g2_i1	CDS3	0	0
COEsteraseB	c545225_g2_i1	CDS1	1	2.13618
COEsteraseB	c545225_g2_i2	CDS2	1	9.07877
COEsteraseB	c485160_g1_i1	CDS2	0	0
COEsteraseB	c533230_g2_i1	CDS1	0	0
COEsteraseB	c540385_g1_i5	CDS4	0	0
COEsteraseB	c107357_g1_i1	CDS1	0	0
COEsteraseB	c1243938_g1_i1	CDS1	0	0
COEsteraseB	c1369001_g1_i1	CDS1	0	0
COEsteraseB	c1460592_g1_i1	CDS2	0	0
COEsteraseB	c1581346_g1_i1	CDS1	0	0
COEsteraseB	c349104_g1_i1	CDS1	0	0
COEsteraseB	c367459_g1_i1	CDS4	0	0
COEsteraseB	c376439_g1_i2	CDS1	0	0
COEsteraseB	c376830_g1_i1	CDS1	0	0
COEsteraseB	c387276_g1_i2	CDS1	0	0
COEsteraseB	c401498_g1_i1	CDS2	0	0
COEsteraseB	c407959_g1_i1	CDS1	0	0
COEsteraseB	c411723_g1_i1	CDS1	0	0
COEsteraseB	c462507_g1_i1	CDS1	0	0
COEsteraseB	c466309_g1_i1	CDS2	0	0
COEsteraseB	c490100_g2_i1	CDS1	0	0
COEsteraseB	c494459_g1_i1	CDS3	0	0
COEsteraseB	c500748_g1_i1	CDS1	0	0
COEsteraseB	c520446_g2_i2	CDS1	0	0
COEsteraseB	c528397_g1_i1	CDS2	0	0
COEsteraseB	c528397_g2_i1	CDS3	0	0
COEsteraseB	c530358_g1_i2	CDS1	0	0
COEsteraseB	c537309_g1_i2	CDS1	0	0
COEsteraseB	c539546_g1_i1	CDS3	0	0
COEsteraseB	c540385_g1_i6	CDS3	0	0
COEsteraseB	c540532_g2_i2	CDS3	0	0
COEsteraseB	c541986_g2_i3	CDS2	0	0
COEsteraseB	c87399_g1_i1	CDS1	0	0
COEsteraseB	c975622_g1_i1	CDS1	0	0
COEsteraseB	c496161_g1_i1	CDS1	0	0
COEsteraseB	c537309_g1_i3	CDS2	0	0
COEsteraseB	c541986_g2_i1	CDS1	0	0
COEsteraseB	c496161_g1_i3	CDS3	0	0
COEsteraseB	c528397_g1_i3	CDS3	0	0
COEsteraseB	c540385_g2_i1	CDS2	0	0
COEsteraseB	c443738_g1_i1	CDS1	0	0
COEsteraseB	c522484_g1_i2	CDS1	0	0
COEsteraseB	c533356_g2_i3	CDS3	0	0
COEsteraseB	c539546_g1_i2	CDS1	0	0
COEsteraseB	c472319_g1_i1	CDS1	0	0
COEsteraseB	c526430_g1_i2	CDS1	0	0
COEsteraseB	c537577_g2_i1	CDS3	0	0
COEsteraseB	c537577_g2_i6	CDS1	0	0
COEsteraseB	c540084_g1_i1	CDS1	0	0
CTRTX02	c321705_g1_i1	CDS2	0	0
CentiPAD	c543836_g1_i1	CDS6	0	0
CentiPAD	c543836_g1_i5	CDS3	1	0.667557
CentiPAD	c1536665_g1_i1	CDS1	0	0
CentiPAD	c543836_g1_i7	CDS1	0	0
CentiPAD	c543836_g1_i6	CDS9	0	0
CentiPAD	c543836_g1_i2	CDS7	1	0.667557
CentiPAD	c543836_g1_i4	CDS6	1	0.667557
GH18	c518560_g1_i1	CDS1	0	0
GH18	c527804_g1_i1	CDS3	0	0
GH18	c543601_g1_i1	CDS3	1	10.5474
GH18	c543601_g1_i2	CDS4	0	0
Cystatin	c510025_g1_i1	CDS2	0	0
TGF-beta	c235769_g1_i1	CDS4	0	0
DUF1397	c410838_g1_i2	CDS1	0	0
DUF1397	c500040_g1_i1	CDS3	0	0
DUF1397	c503513_g1_i2	CDS2	0	0
DUF1397	c539218_g2_i3	CDS2	0	0
DUF1397	c525589_g1_i2	CDS1	0	0
DUF1397	c539218_g2_i1	CDS9	0	0
DUF1397	c525589_g1_i1	CDS4	0	0
DUF1397	c288241_g1_i1	CDS1	0	0
DUF1397	c410838_g1_i1	CDS1	0	0
DUF1397	c503513_g1_i1	CDS2	0	0
DUF3472	c542310_g2_i2	CDS4	0	0
DUF4773	c536581_g2_i1	CDS3	0	0
DUF4773	c255129_g1_i1	CDS1	0	0
DUF4773	c123097_g1_i1	CDS1	0	0
DUF4773	c454630_g1_i1	CDS2	0	0
GDH	c258199_g1_i1	CDS1	0	0
GDH	c509683_g1_i1	CDS5	0	0
GDH	c509683_g1_i5	CDS3	0	0
GDH	c512286_g1_i4	CDS1	0	0
GDH	c535997_g2_i1	CDS1	0	0
GDH	c535997_g2_i2	CDS2	0	0
GDH	c543204_g1_i1	CDS1	0	0
GDH	c561872_g1_i1	CDS1	0	0
GDH	c448793_g1_i2	CDS2	0	0
GDH	c482790_g1_i1	CDS1	0	0
GDH	c487875_g1_i1	CDS1	0	0
GDH	c524722_g1_i1	CDS1	0	0
GDH	c530396_g1_i1	CDS2	0	0
GDH	c444856_g1_i2	CDS1	0	0
GDH	c444856_g1_i4	CDS1	0	0
GDH	c509233_g1_i3	CDS2	0	0
GDH	c518860_g1_i1	CDS1	0	0
GDH	c533837_g2_i1	CDS1	0	0
GDH	c444856_g1_i1	CDS1	0	0
GDH	c518860_g1_i2	CDS1	0	0
GDH	c533837_g2_i2	CDS2	0	0
GDH	c492851_g1_i1	CDS3	0	0
GDH	c515967_g1_i1	CDS2	0	0
GDH	c524238_g1_i3	CDS3	0	0
GDH	c528211_g1_i3	CDS1	0	0
GDH	c528707_g1_i1	CDS3	0	0
GDH	c1315555_g1_i1	CDS1	0	0
GDH	c340252_g1_i1	CDS2	0	0
GDH	c396984_g1_i1	CDS2	0	0
GDH	c441429_g1_i1	CDS1	0	0
GDH	c474420_g1_i1	CDS5	0	0
GDH	c475758_g1_i1	CDS2	0	0
GDH	c490471_g1_i1	CDS3	0	0
GDH	c509036_g1_i1	CDS1	0	0
GDH	c509683_g1_i4	CDS5	0	0
GDH	c512816_g1_i1	CDS1	0	0
GDH	c515967_g1_i3	CDS2	0	0
GDH	c528787_g1_i1	CDS1	0	0
GDH	c303369_g2_i1	CDS4	0	0
GDH	c410203_g1_i1	CDS4	0	0
GDH	c488824_g1_i1	CDS1	0	0
GDH	c524238_g1_i1	CDS1	0	0
GDH	c526555_g2_i1	CDS1	0	0
GDH	c1115747_g1_i1	CDS1	0	0
GDH	c338118_g1_i1	CDS1	0	0
GDH	c338118_g1_i2	CDS1	0	0
GDH	c418355_g1_i1	CDS1	0	0
GDH	c520508_g1_i3	CDS4	0	0
GDH	c524722_g1_i2	CDS1	0	0
GDH	c526555_g1_i1	CDS1	0	0
GDH	c527143_g1_i1	CDS2	0	0
GDH	c528211_g1_i1	CDS1	0	0
GDH	c528787_g1_i3	CDS3	0	0
GDH	c540989_g2_i2	CDS3	0	0
GDH	c1223993_g1_i1	CDS1	0	0
GDH	c1496584_g1_i1	CDS3	0	0
GDH	c328963_g1_i1	CDS1	0	0
GDH	c508154_g1_i2	CDS2	0	0
GDH	c527639_g1_i1	CDS3	0	0
GDH	c535997_g3_i1	CDS1	0	0
GDH	c73699_g1_i1	CDS1	0	0
GDH	c1495196_g1_i1	CDS1	0	0
GDH	c289271_g1_i1	CDS4	0	0
GDH	c428041_g1_i1	CDS2	0	0
GDH	c512286_g1_i2	CDS1	0	0
GDH	c530396_g1_i3	CDS5	0	0
GDH	c540989_g2_i1	CDS3	0	0
GDH	c179048_g1_i1	CDS1	0	0
GDH	c262148_g1_i1	CDS2	0	0
GDH	c323197_g1_i1	CDS2	0	0
GDH	c395043_g1_i2	CDS2	0	0
GDH	c434185_g1_i1	CDS1	0	0
GDH	c490471_g1_i2	CDS1	0	0
GDH	c492451_g1_i2	CDS2	0	0
GDH	c512874_g1_i2	CDS2	0	0
GDH	c515967_g1_i2	CDS2	0	0
GDH	c524238_g2_i1	CDS3	0	0
GDH	c528211_g1_i2	CDS3	0	0
GDH	c543013_g2_i1	CDS3	0	0
GDH	c296599_g1_i2	CDS1	0	0
GDH	c39974_g1_i1	CDS1	0	0
GDH	c413121_g1_i1	CDS1	0	0
GDH	c453568_g1_i2	CDS1	0	0
GDH	c528211_g1_i4	CDS3	0	0
GDH	c528707_g2_i1	CDS3	0	0
GDH	c533837_g2_i3	CDS4	0	0
GDH	c21129_g1_i1	CDS1	0	0
GDH	c212579_g1_i1	CDS2	0	0
GDH	c508154_g1_i1	CDS3	0	0
GDH	c512414_g1_i1	CDS1	0	0
GDH	c520508_g2_i1	CDS5	0	0
GDH	c521863_g1_i1	CDS2	0	0
GDH	c1499280_g1_i1	CDS1	0	0
GDH	c309713_g1_i2	CDS1	0	0
GDH	c509683_g1_i3	CDS2	0	0
GDH	c512816_g1_i3	CDS2	0	0
GDH	c520508_g1_i1	CDS2	0	0
GDH	c74831_g1_i1	CDS3	0	0
GDH	c487875_g1_i2	CDS1	0	0
GDH	c737976_g1_i1	CDS2	0	0
GDH	c1167274_g1_i1	CDS3	0	0
GDH	c123636_g1_i2	CDS2	0	0
GDH	c18805_g1_i1	CDS1	0	0
GDH	c377894_g1_i1	CDS1	0	0
GDH	c103605_g1_i1	CDS1	0	0
GDH	c308365_g1_i1	CDS2	0	0
GDH	c339054_g1_i1	CDS2	0	0
GDH	c474420_g1_i2	CDS2	0	0
GDH	c500140_g1_i1	CDS2	0	0
GDH	c512816_g1_i2	CDS1	0	0
GDH	c512816_g1_i4	CDS2	0	0
GDH	c524238_g2_i2	CDS3	0	0
GDH	c758939_g1_i1	CDS2	0	0
GDH	c958896_g1_i1	CDS1	0	0
GDH	c154914_g1_i1	CDS2	0	0
GDH	c1140534_g1_i1	CDS1	0	0
GDH	c175122_g1_i1	CDS4	0	0
GDH	c178136_g1_i1	CDS1	0	0
GDH	c324685_g1_i1	CDS2	0	0
GDH	c383582_g1_i1	CDS1	0	0
GDH	c509683_g1_i2	CDS2	0	0
GDH	c509683_g1_i6	CDS1	0	0
GDH	c514665_g1_i1	CDS2	0	0
GDH	c514665_g1_i2	CDS2	0	0
GDH	c521501_g1_i2	CDS1	0	0
GDH	c528707_g2_i2	CDS3	0	0
GDH	c530396_g1_i2	CDS2	0	0
GDH	c744965_g1_i1	CDS1	0	0
GDH	c1327912_g1_i1	CDS1	0	0
GDH	c448793_g1_i1	CDS1	0	0
GDH	c283780_g1_i1	CDS2	0	0
GDH	c283780_g1_i2	CDS3	0	0
GDH	c309713_g1_i1	CDS3	0	0
GDH	c456708_g1_i1	CDS1	0	0
GDH	c488824_g1_i2	CDS1	0	0
GDH	c521501_g1_i1	CDS1	0	0
GDH	c528787_g1_i2	CDS3	0	0
GDH	c780264_g1_i1	CDS2	0	0
GDH	c1147338_g1_i1	CDS2	0	0
GDH	c199541_g1_i1	CDS2	0	0
GDH	c237380_g1_i1	CDS1	0	0
GDH	c239863_g1_i1	CDS4	0	0
GDH	c261845_g1_i1	CDS1	0	0
GDH	c320726_g1_i1	CDS3	0	0
GDH	c370180_g1_i1	CDS2	0	0
GDH	c512414_g1_i2	CDS2	0	0
GDH	c512816_g1_i6	CDS2	0	0
GDH	c524238_g1_i2	CDS1	0	0
GDH	c539323_g3_i1	CDS4	0	0
GDH	c474420_g1_i4	CDS5	0	0
GDH	c509683_g1_i7	CDS2	0	0
GDH	c512874_g1_i1	CDS2	0	0
GDH	c518860_g1_i5	CDS1	0	0
GGT	c531823_g1_i5	CDS3	0	0
GGT	c520175_g1_i3	CDS3	0	0
GGT	c331852_g1_i2	CDS1	0	0
GGT	c785228_g1_i1	CDS2	0	0
GGT	c520175_g1_i6	CDS1	0	0
GGT	c98664_g1_i1	CDS1	0	0
GGT	c424900_g1_i1	CDS3	0	0
GGT	c506587_g1_i1	CDS2	0	0
GGT	c406822_g1_i1	CDS1	0	0
GGT	c463585_g1_i1	CDS1	0	0
GGT	c506587_g1_i2	CDS2	0	0
GGT	c520607_g2_i1	CDS1	0	0
GGT	c531823_g1_i3	CDS1	0	0
GGT	c536978_g1_i1	CDS6	0	0
Hyaluronidase	c535359_g1_i2	CDS5	0	0
Hyaluronidase	c535359_g1_i3	CDS5	0	0
Hyaluronidase	c535359_g1_i1	CDS5	0	0
Hyaluronidase	c535359_g1_i4	CDS1	0	0
Hyaluronidase	c535359_g1_i1	CDS14	0	0
Hyaluronidase	c535359_g1_i5	CDS1	0	0
IgE-ESP-like	c519135_g1_i3	CDS1	0	0
IgE-ESP-like	c523343_g1_i2	CDS3	0	0
IgE-ESP-like	c523343_g1_i4	CDS3	0	0
LDLA	c551854_g1_i1	CDS2	0	0
LDLA	c527158_g1_i2	CDS6	0	0
LDLA	c573799_g1_i1	CDS1	0	0
LDLA	c540810_g1_i1	CDS5	0	0
LDLA	c527158_g1_i1	CDS6	0	0
LDLA	c541441_g1_i1	CDS2	0	0
LDLA	c46919_g1_i2	CDS1	0	0
LDLA-chitinase	c616459_g1_i1	CDS3	0	0
LDLA-chitinase	c531424_g1_i1	CDS6	0	0
LDLA-chitinase	c1110514_g1_i1	CDS1	0	0
LDLA-chitinase	c1112827_g1_i1	CDS2	0	0
LDLA-chitinase	c1372945_g1_i1	CDS4	0	0
LDLA-chitinase	c767877_g1_i1	CDS1	0	0
LDLA-chitinase	c424901_g1_i1	CDS2	0	0
LDLA-chitinase	c424901_g1_i2	CDS2	0	0
LDLA-chitinase	c259565_g1_i1	CDS2	0	0
LDLA-chitinase	c172366_g1_i1	CDS1	0	0
LDLA-chitinase	c230674_g1_i1	CDS2	0	0
LDLA-chitinase	c962579_g1_i1	CDS1	0	0
LDLA-chitinase	c315228_g1_i1	CDS3	0	0
LDLA-chitinase	c526222_g2_i1	CDS4	0	0
LDLA-chitinase	c149337_g2_i1	CDS2	0	0
LDLA-chitinase	c275548_g1_i1	CDS2	0	0
LDLA-chitinase	c967839_g1_i1	CDS1	0	0
LDLA-chitinase	c498685_g1_i1	CDS2	0	0
LDLA-chitinase	c1348693_g1_i1	CDS1	0	0
LDLA-chitinase	c745349_g1_i1	CDS1	0	0
LDLA-chitinase	c138809_g1_i1	CDS2	0	0
LDLA-chitinase	c401929_g1_i1	CDS9	0	0
LDLA-chitinase	c572333_g1_i1	CDS2	0	0
LDLA-chitinase	c941121_g1_i1	CDS2	0	0
LTHTX01	c539057_g1_i1	CDS2	1	0.133511
LTHTX01	c539057_g1_i2	CDS2	1	0.133511
LTHTX01	c539057_g1_i4	CDS3	1	0.133511
LTHTX01	c539057_g1_i6	CDS3	1	0.133511
LTHTX01	c539057_g1_i7	CDS2	1	0.133511
LTHTX01	c541482_g2_i2	CDS3	0	0
LTHTX01	c541482_g2_i3	CDS3	0	0
LTHTX02	c448720_g1_i1	CDS1	0	0
LTHTX02	c448720_g1_i2	CDS1	0	0
LTHTX02	c519944_g2_i1	CDS1	0	0
LTHTX02	c519944_g2_i2	CDS1	1	0.133511
LTHTX02	c519944_g2_i3	CDS1	1	0.133511
LTHTX03	c1557125_g1_i1	CDS1	0	0
LTHTX03	c542807_g2_i1	CDS2	0	0
LTHTX03	c542807_g2_i4	CDS2	1	0.267023
LysoC	c426928_g1_i1	CDS3	0	0
LysoC	c258054_g1_i1	CDS1	0	0
LysoC	c536324_g1_i1	CDS2	0	0
LysoC	c543494_g1_i1	CDS1	0	0
LysoC	c543494_g1_i4	CDS2	0	0
LysoC	c536324_g1_i2	CDS2	0	0
LysoC	c536324_g1_i3	CDS2	0	0
LysoC	c210298_g1_i1	CDS2	0	0
LysoC	c426928_g1_i3	CDS3	0	0
M12A	c545283_g3_i4	CDS2	1	5.47397
M12A	c544712_g3_i6	CDS4	1	0.400534
M12A	c545131_g3_i1	CDS6	1	3.07076
M12A	c543802_g1_i6	CDS3	1	2.53672
M12A	c545347_g3_i3	CDS3	1	0.534045
M12A	c541457_g1_i4	CDS1	1	1.2016
M12A	c542236_g1_i2	CDS2	1	1.33511
M12A	c527198_g1_i3	CDS1	1	1.86916
M12A	c539780_g1_i3	CDS2	0	0
M12A	c532546_g1_i1	CDS1	1	3.87183
M12A	c537105_g2_i4	CDS1	1	1.06809
M12A	c542236_g1_i3	CDS2	1	0.934579
M12A	c537105_g1_i4	CDS1	1	4.13885
M12A	c509894_g1_i2	CDS1	1	0.534045
M12A	c537105_g2_i3	CDS1	1	0.667557
M12A	c509894_g1_i1	CDS1	1	0.267023
M12A	c532546_g1_i2	CDS1	1	3.87183
M12A	c533954_g3_i7	CDS3	1	0.934579
M12A	c537105_g2_i5	CDS1	1	0.667557
M12A	c533954_g3_i8	CDS3	1	1.06809
M12A	c542590_g4_i9	CDS2	0	0
M12A	c533954_g3_i2	CDS1	1	0.534045
M12A	c543990_g2_i2	CDS5	1	2.13618
M12A	c545119_g1_i2	CDS2	1	2.26969
M12A	c531274_g3_i3	CDS2	1	0.133511
M12A	c478454_g1_i1	CDS2	1	0.267023
M12A	c533954_g6_i1	CDS2	1	0.934579
M12A	c545283_g3_i5	CDS1	0	0
M12A	c544836_g2_i6	CDS3	0	0
M12A	c545119_g1_i1	CDS3	0	0
M12A	c544712_g3_i1	CDS1	1	0.400534
M12A	c544712_g3_i5	CDS5	1	0.400534
M12A	c543990_g2_i1	CDS2	1	1.48725
M12A	c537105_g2_i6	CDS1	0	0.566572
M12A	c539684_g2_i4	CDS2	0	0
M12A	c537105_g2_i1	CDS1	0	0.0708215
M12A	c537105_g2_i2	CDS1	0	0.354108
M12A	c533954_g3_i6	CDS2	0	0.354108
M12A	c532546_g1_i5	CDS2	0	2.33711
M12A	c519698_g1_i4	CDS2	0	0
M12A	c1572247_g1_i1	CDS1	0	0
PAM-like	c541864_g2_i12	CDS3	0	0
PAM-like	c541864_g2_i10	CDS3	0	0
PAM-like	c541864_g2_i9	CDS1	0	0
PAM-like	c541864_g2_i5	CDS3	0	0
PAM-like	c541864_g2_i4	CDS3	0	0
PAM-like	c541864_g2_i8	CDS3	0	0
PAM-like	c1045520_g1_i1	CDS1	0	0
PAM-like	c541864_g2_i7	CDS3	0	0
PAM-like	c541864_g2_i1	CDS1	0	0
PAM-like	c443907_g1_i1	CDS1	0	0
PAM-like	c443907_g1_i2	CDS1	0	0
PAM-like	c527482_g1_i2	CDS2	0	0
PAM-like	c527482_g1_i4	CDS1	0	0
PAM-like	c450869_g1_i1	CDS1	0	0
PAM-like	c539158_g1_i2	CDS3	0	0
PAM-like	c539158_g1_i3	CDS3	0	0
PAM-like	c539158_g1_i1	CDS1	0	0
PAM-like	c539158_g1_i4	CDS1	0	0
PAM-like	c770254_g1_i1	CDS3	0	0
PAM-like	c217423_g1_i1	CDS1	0	0
PAM-like	c846401_g1_i1	CDS2	0	0
PAM-like	c84033_g1_i1	CDS1	0	0
PAM-like	c74845_g1_i2	CDS4	0	0
PAM-like	c1385961_g1_i1	CDS2	0	0
PAM-like	c1229144_g1_i1	CDS2	0	0
PAM-like	c345776_g1_i1	CDS3	0	0
PAM-like	c345776_g1_i2	CDS2	0	0
PAM-like	c508389_g1_i1	CDS3	0	0
PAM-like	c508389_g1_i2	CDS3	0	0
PAM-like	c335295_g1_i1	CDS2	0	0
PAM-like	c515476_g1_i1	CDS6	0	0
PAM-like	c515476_g1_i2	CDS6	0	0
PAM-like	c515476_g1_i3	CDS7	0	0
PAM-like	c486647_g1_i1	CDS2	0	0
PAM-like	c486647_g1_i2	CDS2	0	0
PAM-like	c494975_g1_i1	CDS2	0	0
PAM-like	c494975_g1_i2	CDS2	0	0
PAM-like	c494975_g1_i4	CDS2	0	0
PAM-like	c1319047_g1_i1	CDS1	0	0
PAM-like	c505275_g1_i2	CDS1	0	0
PAM-like	c505275_g1_i3	CDS1	0	0
PAM-like	c1497793_g1_i1	CDS1	0	0
PAM-like	c491440_g3_i6	CDS1	0	0
PAM-like	c491440_g3_i5	CDS1	0	0
PAM-like	c539158_g2_i1	CDS1	0	0
PAM-like	c539158_g2_i3	CDS2	0	0
PAM-like	c539158_g2_i2	CDS1	0	0
PAM-like	c1443254_g1_i1	CDS1	0	0
PAM-like	c301530_g1_i1	CDS2	0	0
PCPDP	c1092057_g1_i1	CDS1	0	0
PCPDP	c1423054_g1_i1	CDS1	0	0
PCPDP	c149633_g1_i1	CDS1	0	0
PCPDP	c501611_g1_i1	CDS1	0	0
PCPDP	c524794_g1_i1	CDS1	0	0
PCPDP	c524794_g1_i3	CDS1	0	0
PCPDP	c537482_g1_i1	CDS1	0	0
PCPDP	c542278_g1_i3	CDS1	0	0
PCPDP	c543738_g3_i1	CDS1	0	0
PCPDP	c544020_g3_i1	CDS1	0	0
PCPDP	c544898_g1_i2	CDS2	0	0
PCPDP	c545077_g4_i2	CDS1	1	0.801068
PCPDP	c545214_g2_i1	CDS2	0	0
PCPDP	c668038_g1_i1	CDS1	0	0
PCPDP	c757051_g1_i1	CDS1	0	0
PCPDP	c767312_g1_i1	CDS1	0	0
PCPDP	c771440_g1_i1	CDS1	0	0
PCPDP	c862595_g1_i1	CDS1	0	0
PCPDP	c1277805_g1_i1	CDS1	0	0
PCPDP	c180203_g1_i1	CDS2	0	0
PCPDP	c194674_g1_i1	CDS1	0	0
PCPDP	c435811_g1_i1	CDS2	0	0
PCPDP	c500840_g1_i1	CDS1	0	0
PCPDP	c524794_g1_i2	CDS1	0	0
PCPDP	c541508_g3_i1	CDS2	0	0
PCPDP	c542278_g1_i2	CDS1	0	0
PCPDP	c543738_g1_i2	CDS1	1	0.934579
PCPDP	c544913_g1_i1	CDS2	1	0.267023
PCPDP	c545214_g2_i3	CDS2	0	0
PCPDP	c545214_g2_i4	CDS3	1	0.801068
PCPDP	c631126_g1_i1	CDS1	0	0
PCPDP	c700728_g1_i1	CDS1	0	0
PCPDP	c1316698_g1_i1	CDS1	0	0
PCPDP	c436750_g1_i1	CDS1	0	0
PCPDP	c541485_g1_i2	CDS2	0	0
PCPDP	c541485_g1_i3	CDS1	0	0
PCPDP	c541485_g1_i4	CDS1	0	0
PCPDP	c541485_g1_i6	CDS3	1	0.400534
PCPDP	c541485_g1_i7	CDS1	0	0
PCPDP	c541485_g1_i8	CDS2	1	0.400534
PCPDP	c544898_g1_i1	CDS1	0	0
PCPDP	c545251_g2_i1	CDS1	1	1.46862
PCPDP	c780395_g1_i1	CDS1	0	0
PCPDP	c897641_g1_i1	CDS1	0	0
PCPDP	c1322463_g1_i1	CDS1	0	0
PCPDP	c159956_g1_i1	CDS1	0	0
PCPDP	c159956_g1_i2	CDS1	0	0
PCPDP	c1652058_g1_i1	CDS1	0	0
PCPDP	c169486_g1_i1	CDS1	0	0
PCPDP	c227057_g1_i1	CDS1	0	0
PCPDP	c331009_g1_i1	CDS2	0	0
PCPDP	c377985_g1_i1	CDS1	0	0
PCPDP	c531080_g1_i2	CDS2	0	0
PCPDP	c541485_g1_i1	CDS2	0	0
PCPDP	c541485_g1_i5	CDS1	0	0
PCPDP	c542278_g1_i4	CDS2	0	0
PCPDP	c544820_g2_i1	CDS5	1	0.667557
PCPDP	c544820_g2_i2	CDS5	0	0
PCPDP	c545077_g4_i3	CDS1	0	0
PCPDP	c545146_g3_i1	CDS5	1	2.00267
PCPDP	c545214_g1_i1	CDS1	0	0
PCPDP	c773587_g1_i1	CDS1	0	0
PCPDP	c541508_g2_i4	CDS1	1	0.13
PDIsomerase	c416989_g1_i1	CDS2	0	0
PDIsomerase	c520683_g1_i1	CDS5	0	0
PDIsomerase	c531045_g1_i1	CDS3	0	0
PDIsomerase	c542971_g1_i10	CDS3	0	0
PDIsomerase	c636948_g1_i1	CDS1	0	0
PDIsomerase	c17226_g1_i2	CDS3	0	0
PDIsomerase	c436173_g1_i3	CDS2	0	0
PDIsomerase	c445768_g1_i2	CDS2	0	0
PDIsomerase	c509655_g1_i1	CDS6	0	0
PDIsomerase	c542971_g1_i1	CDS3	0	0
PDIsomerase	c542971_g1_i2	CDS3	0	0
PDIsomerase	c544693_g2_i2	CDS2	0	0
PDIsomerase	c544693_g2_i3	CDS2	0	0
PDIsomerase	c413267_g1_i3	CDS2	0	0
PDIsomerase	c445768_g1_i4	CDS2	0	0
PDIsomerase	c457997_g1_i3	CDS1	0	0
PDIsomerase	c520683_g1_i6	CDS1	0	0
PDIsomerase	c542971_g1_i4	CDS3	0	0
PDIsomerase	c542971_g1_i5	CDS3	0	0
PDIsomerase	c542971_g1_i9	CDS3	0	0
PDIsomerase	c544693_g2_i5	CDS1	0	0
PDIsomerase	c893458_g1_i1	CDS2	0	0
PDIsomerase	c424356_g1_i1	CDS3	0	0
PDIsomerase	c436173_g1_i1	CDS2	0	0
PDIsomerase	c445768_g1_i3	CDS2	0	0
PDIsomerase	c509655_g1_i1	CDS3	0	0
PDIsomerase	c542971_g1_i5	CDS7	0	0
PEBP-like	c498029_g1_i1	CDS3	0	0
PEBP-like	c514709_g1_i1	CDS4	0	0
PEBP-like	c1413360_g1_i1	CDS2	0	0
PLA2	c476450_g1_i3	CDS3	0	0
PLA2	c510258_g1_i2	CDS1	0	0
PLA2	c429878_g1_i2	CDS2	0	0
PLA2	c429878_g1_i1	CDS2	0	0
PLA2	c513441_g1_i1	CDS4	0	0
PLA2	c476450_g1_i1	CDS3	0	0
PLA2	c476450_g1_i2	CDS3	0	0
PLA2	c503944_g1_i2	CDS5	0	0
PLA2	c513441_g1_i2	CDS2	0	0
PLA2	c1512515_g1_i1	CDS1	0	0
PLA2	c408559_g1_i1	CDS1	0	0
PLA2	c470274_g1_i1	CDS2	0	0
PLA2	c530653_g1_i2	CDS4	0	0
PLA2	c928478_g1_i1	CDS1	0	0
Phosphodiesterase-2	c526079_g4_i3	CDS1	0	0
Phosphodiesterase-2	c128668_g1_i1	CDS1	0	0
Phosphodiesterase-2	c1340175_g1_i1	CDS1	0	0
Phosphodiesterase-2	c1415460_g1_i1	CDS3	0	0
Phosphodiesterase-2	c283960_g1_i2	CDS1	0	0
Phosphodiesterase-2	c340352_g1_i1	CDS2	0	0
Phosphodiesterase-2	c340352_g1_i2	CDS3	0	0
S1	c541379_g4_i1	CDS1	1	1.33511
S10	c474758_g1_i1	CDS1	0	0
S10	c513715_g1_i3	CDS7	0	0
S10	c533172_g1_i3	CDS3	0	0
S10	c533172_g1_i4	CDS3	0	0
S10	c533172_g1_i5	CDS3	0	0
S10	c534262_g1_i1	CDS1	0	0
S10	c537413_g1_i5	CDS2	0	0
S10	c537413_g1_i8	CDS8	0	0
S10	c425693_g1_i1	CDS2	0	0
S10	c425693_g1_i2	CDS1	0	0
S10	c534745_g1_i1	CDS1	0	0
S10	c534745_g1_i1	CDS4	0	0
S10	c534745_g1_i2	CDS1	0	0
S10	c537413_g1_i11	CDS8	0	0
S10	c537413_g1_i2	CDS8	0	0
S10	c537413_g1_i4	CDS1	0	0
S10	c537413_g1_i9	CDS14	0	0
S10	c537413_g1_i9	CDS8	0	0
S10	c551625_g1_i1	CDS1	0	0
S8	c10501_g1_i1	CDS2	0	0
S8	c1127105_g1_i1	CDS2	0	0
S8	c242669_g1_i1	CDS2	0	0
S8	c332798_g1_i1	CDS1	0	0
S8	c334214_g1_i1	CDS1	0	0
S8	c334214_g1_i2	CDS1	0	0
S8	c457425_g1_i1	CDS2	0	0
S8	c457425_g1_i2	CDS7	0	0
S8	c458109_g1_i2	CDS1	0	0
S8	c466550_g1_i1	CDS1	0	0
S8	c506777_g1_i1	CDS2	0	0
S8	c513129_g1_i1	CDS10	0	0
S8	c513129_g1_i3	CDS1	0	0
S8	c513129_g1_i4	CDS2	0	0
S8	c519182_g1_i3	CDS1	0	0
S8	c519182_g1_i5	CDS1	0	0
S8	c525294_g2_i3	CDS8	0	0
S8	c534905_g1_i3	CDS6	0	0
S8	c268091_g1_i1	CDS1	0	0
S8	c353698_g1_i3	CDS1	0	0
S8	c457425_g1_i2	CDS2	0	0
S8	c458109_g1_i1	CDS1	0	0
S8	c466550_g1_i2	CDS1	0	0
S8	c466550_g1_i3	CDS2	0	0
S8	c513129_g1_i1	CDS2	0	0
S8	c513129_g1_i2	CDS7	0	0
S8	c519182_g1_i2	CDS4	0	0
S8	c525294_g2_i1	CDS3	0	0
S8	c541448_g2_i1	CDS2	0	0
SCTX02	c432309_g2_i1	CDS1	0	0
SCTX02	c497950_g1_i1	CDS2	0	0
SCTX02	c497950_g1_i2	CDS2	0	0
SCTX02	c445172_g1_i1	CDS5	0	0
SCTX02	c471347_g1_i1	CDS4	0	0
SCTX02	c449039_g1_i1	CDS2	0	0
SCTX02	c445172_g1_i2	CDS4	0	0
SCTX02	c486160_g1_i1	CDS2	0	0
SLPTX01	c454479_g1_i1	CDS3	0	0
SLPTX01	c753919_g1_i1	CDS6	0	0
SLPTX01	c454889_g1_i1	CDS2	0	0
SLPTX01	c171608_g1_i1	CDS2	0	0
SLPTX01	c541706_g2_i1	CDS2	0	0
SLPTX01	c216411_g1_i1	CDS2	0	0
SLPTX01	c529162_g2_i1	CDS2	0	0
SLPTX01	c535392_g1_i1	CDS1	0	0
SLPTX02	c405449_g1_i1	CDS1	0	0
SLPTX02	c513196_g1_i2	CDS2	1	0.133511
SLPTX03	c1560897_g1_i1	CDS1	0	0
SLPTX04	c534618_g1_i2	CDS6	0	0
SLPTX04	c534618_g1_i3	CDS2	0	0
SLPTX05	c505518_g1_i1	CDS1	0	0
SLPTX05	c513151_g1_i2	CDS2	0	0
SLPTX05	c1129469_g1_i1	CDS2	0	0
SLPTX05	c513632_g1_i1	CDS1	0	0
SLPTX05	c532326_g1_i1	CDS1	0	0
SLPTX05	c966462_g1_i1	CDS1	0	0
SLPTX05	c486548_g2_i1	CDS1	0	0
SLPTX05	c535377_g1_i1	CDS3	0	0
SLPTX05	c530445_g1_i1	CDS3	0	0
SLPTX05	c539664_g1_i1	CDS9	0	0
SLPTX05	c539664_g1_i2	CDS6	0	0
SLPTX05	c545324_g7_i1	CDS2	0	0
SLPTX05	c513151_g1_i1	CDS2	0	0
SLPTX07	c535256_g4_i2	CDS1	1	0.934579
SLPTX07	c535256_g4_i3	CDS2	0	0
SLPTX07	c535256_g4_i1	CDS1	1	0.934579
SLPTX07	c535256_g4_i4	CDS1	0	0
SLPTX07	c536597_g1_i2	CDS1	0	0
SLPTX07	c536597_g1_i3	CDS4	1	0.534045
SLPTX07	c536597_g2_i1	CDS3	0	0
SLPTX07	c677524_g1_i1	CDS2	0	0
SLPTX07	c461241_g1_i1	CDS1	0	0
SLPTX07	c525839_g1_i2	CDS1	1	0.267023
SLPTX08	c369714_g1_i1	CDS2	0	0
SLPTX08	c1492393_g1_i1	CDS1	0	0
SLPTX11	c467900_g1_i1	CDS1	0	0
SLPTX11	c466022_g1_i1	CDS4	0	0
SLPTX13	c526557_g1_i4	CDS6	0	0
SLPTX13	c526557_g1_i2	CDS3	0	0
SLPTX13	c526557_g1_i3	CDS4	0	0
SLPTX13	c526557_g1_i5	CDS2	0	0
SLPTX13	c526557_g1_i1	CDS4	0	0
SLPTX13	c541959_g2_i4	CDS1	0	0
SLPTX13	c541959_g2_i5	CDS2	0	0
SLPTX13	c541959_g2_i6	CDS1	0	0
SLPTX14	c438453_g1_i1	CDS3	0	0
SLPTX14	c1572828_g1_i1	CDS3	0	0
SLPTX15	c574955_g1_i1	CDS1	0	0
SLPTX16	c1324310_g1_i1	CDS2	0	0
SLPTX16	c159585_g1_i1	CDS2	0	0
SLPTX16	c368825_g1_i1	CDS4	0	0
SLPTX16	c453226_g1_i1	CDS1	0	0
SLPTX16	c472228_g1_i1	CDS1	0	0
SLPTX16	c474823_g1_i1	CDS3	0	0
SLPTX16	c474823_g1_i2	CDS4	0	0
SLPTX16	c478550_g1_i1	CDS3	0	0
SLPTX16	c478550_g1_i2	CDS3	0	0
SLPTX16	c486183_g1_i2	CDS3	0	0
SLPTX16	c486183_g1_i3	CDS2	0	0
SLPTX16	c496747_g1_i1	CDS2	0	0
SLPTX16	c508245_g2_i1	CDS4	0	0
SLPTX16	c513565_g1_i1	CDS2	0	0
SLPTX16	c524495_g1_i1	CDS4	0	0
SLPTX16	c526348_g1_i1	CDS2	0	0
SLPTX16	c526348_g1_i7	CDS2	0	0
SLPTX16	c526348_g1_i8	CDS3	0	0
SLPTX16	c528720_g2_i1	CDS2	0	0
SLPTX16	c536362_g1_i2	CDS1	0	0
SLPTX16	c536362_g1_i8	CDS1	0	0
SLPTX16	c536362_g1_i9	CDS1	0	0
SLPTX16	c584578_g1_i1	CDS2	0	0
SLPTX17	c536973_g2_i1	CDS1	0	0
SLPTX17	c542025_g1_i13	CDS1	0	0
SLPTX17	c542025_g1_i1	CDS4	0	0
SLPTX17	c542025_g1_i11	CDS3	0	0
SLPTX17	c547169_g1_i1	CDS1	0	0
SLPTX17	c393398_g1_i2	CDS2	0	0
SLPTX17	c496219_g2_i2	CDS1	0	0
SLPTX17	c520435_g1_i1	CDS1	0	0
SLPTX17	c516598_g1_i1	CDS2	0	0
SLPTX17	c520435_g1_i2	CDS2	0	0
SLPTX17	c542025_g1_i14	CDS1	0	0
SLPTX17	c542531_g2_i1	CDS3	0	0
SLPTX17	c536973_g2_i2	CDS1	0	0
SLPTX17	c542531_g2_i3	CDS3	0	0
SLPTX18	c536837_g1_i1_	CDS4	0	0
SLPTX19	c488843_g1_i1	CDS1	0	0
SLPTX20	c530006_g1_i1	CDS11	0	0
SLPTX20	c530006_g1_i2	CDS10	0	0
SLPTX22	c542114_g1_i2	CDS7	1	1.2016
SLPTX29	c541062_g2_i1	CDS3	0	0
SLPTX29	c1124521_g1_i1	CDS1	0	0
SLPTX29	c517137_g1_i3	CDS4	0	0
SLPTX29	c541062_g2_i3	CDS1	0	0
SLPTX29	c524759_g1_i1	CDS5	0	0
SLPTX29	c517137_g1_i2	CDS3	0	0
SLPTX29	c524376_g3_i1	CDS3	0	0
SLPTX29	c516000_g1_i1	CDS4	0	0
SLPTX29	c524376_g2_i2	CDS4	0	0
SLPTX29	c524759_g1_i3	CDS2	0	0
SLPTX29	c541062_g2_i6	CDS3	0	0
SLPTX29	c517137_g1_i1	CDS3	0	0
SLPTX29	c524376_g2_i1	CDS1	0	0
SLPTX29	c491124_g1_i1	CDS5	0	0
SLPTX29	c444640_g1_i1	CDS2	0	0
SLPTX29	c541062_g2_i8	CDS3	0	0
SLPTX30	c472869_g1_i1	CDS5	0	0
SLPTX30	c489988_g1_i3	CDS1	0	0
SLPTX30	c498449_g1_i1	CDS4	0	0
SLPTX30	c519589_g1_i1	CDS4	0	0
SLPTX30	c539517_g1_i2	CDS2	0	0
SLPTX30	c543121_g2_i2	CDS5	1	0.267023
SLPTX30	c543121_g3_i1	CDS1	0	0
Transferrin	c1293147_g1_i1	CDS2	0	0
Transferrin	c1309863_g1_i1	CDS3	0	0
Transferrin	c453169_g1_i3	CDS1	0	0
Transferrin	c1139640_g1_i1	CDS3	0	0
Transferrin	c1164460_g1_i1	CDS1	0	0
Transferrin	c1572353_g1_i1	CDS2	0	0
Transferrin	c203030_g1_i1	CDS1	0	0
Transferrin	c306606_g1_i2	CDS1	0	0
Transferrin	c346201_g1_i1	CDS1	0	0
Transferrin	c453169_g1_i2	CDS1	0	0
Transferrin	c545216_g1_i3	CDS1	0	0
Transferrin	c853698_g1_i1	CDS1	0	0
Transferrin	c941187_g1_i1	CDS2	0	0
Transferrin	c958848_g1_i1	CDS1	0	0
Transferrin	c1348496_g1_i1	CDS2	0	0
Transferrin	c322277_g1_i1	CDS4	0	0
Transferrin	c453169_g1_i1	CDS2	0	0
Transferrin	c428591_g1_i1	CDS4	0	0
Transferrin	c428591_g2_i1	CDS1	0	0
Transferrin	c826737_g1_i1	CDS1	0	0
Transferrin	c115892_g1_i1	CDS1	0	0
Transferrin	c428591_g1_i2	CDS3	0	0
Transferrin	c545216_g1_i5	CDS4	0	0
Transferrin	c306606_g1_i1	CDS1	0	0
Unchar06	c521874_g2_i1	CDS1	0	0
Unchar06	c539301_g2_i1	CDS1	0	0
Unchar06	c502163_g2_i2	CDS1	1	0.667557
Unchar06	c539301_g2_i2	CDS1	0	0
Unchar06	c539301_g2_i3	CDS1	0	0
Unchar08-CCHamide2Neuropeptide	c407031_g1_i1	CDS4	0	0
Unchar08-CCHamide2Neuropeptide	c444481_g1_i1	CDS3	0	0
alpha-macroglobulin-like	c544779_g1_i10	CDS9	1	1.86916
alpha-macroglobulin-like	c544779_g1_i7	CDS1	1	1.86916
alpha-macroglobulin-like	c1572377_g1_i1	CDS1	0	0
alpha-macroglobulin-like	c441833_g1_i1	CDS2	0	0
alpha-macroglobulin-like	c427226_g1_i1	CDS2	0	0
Unchar13	c168288_g1_i1	CDS2	0	0
Unchar13	c469156_g1_i2	CDS1	0	0
Unchar13	c528103_g1_i4	CDS1	0	0
Unchar13	c536160_g1_i1	CDS2	0	0
Unchar13	c536160_g1_i2	CDS1	0	0
Unchar13	c536160_g1_i3	CDS3	0	0
Unchar13	c543602_g1_i2	CDS2	0	0
Unchar13	c588450_g1_i1	CDS1	0	0
Unchar13	c751683_g1_i1	CDS1	0	0
Unchar13	c218175_g1_i1	CDS2	0	0
Unchar13	c528103_g1_i1	CDS3	0	0
Unchar13	c535399_g1_i1	CDS3	0	0
Unchar13	c535399_g1_i3	CDS3	0	0
Unchar13	c536160_g1_i4	CDS2	0	0
Unchar13	c543602_g1_i1	CDS2	0	0
Unchar13	c543602_g1_i3	CDS2	1	1.60214
Unchar13	c565444_g1_i1	CDS2	0	0
Unchar14	c530942_g1_i1	CDS4	0	0
Unchar14	c530942_g1_i2	CDS3	0	0
Unchar16	c526608_g1_i1	CDS1	0	0
Unchar16	c526608_g1_i4	CDS3	0	0
Unchar16	c528918_g1_i12	CDS7	0	0
Unchar16	c528918_g1_i6	CDS2	0	0
Unchar16	c528918_g1_i3	CDS8	0	0
Unchar17	c482780_g1_i1	CDS2	0	0
Unchar17	c520715_g1_i1	CDS4	0	0
Unchar17	c521686_g1_i1	CDS3	0	0
Unchar17	c529142_g1_i1	CDS4	0	0
Unchar17	c529142_g1_i3	CDS2	0	0
Unchar17	c544158_g6_i1	CDS2	1	3.07076
Unchar17	c544158_g6_i4	CDS2	0	0
Unchar17	c544158_g6_i2	CDS2	0	0
CUB-domain	c316832_g1_i1	CDS2	0	0
CUB-domain	c474652_g1_i1	CDS5	0	0
CUB-domain	c533669_g1_i3	CDS1	0	0
CUB-domain	c495993_g1_i1	CDS3	0	0
CUB-domain	c522961_g2_i2	CDS2	0	0
CUB-domain	c1512352_g1_i1	CDS2	0	0
Lysosomal lipase-related protein-like	c1186125_g1_i1	CDS4	0	0
Lysosomal lipase-related protein-like	c529514_g1_i1	CDS3	0	0
Lysosomal lipase-related protein-like	c617631_g1_i1	CDS1	0	0
Lysosomal lipase-related protein-like	c543188_g3_i4	CDS1	0	0
Lysosomal lipase-related protein-like	c473893_g1_i2	CDS1	0	0
Lysosomal lipase-related protein-like	c1198792_g1_i1	CDS1	0	0
Lysosomal lipase-related protein-like	c1153767_g1_i1	CDS1	0	0
Lysosomal lipase-related protein-like	c538247_g1_i2	CDS3	0	0
Lysosomal lipase-related protein-like	c216255_g1_i1	CDS3	0	0
Lysosomal lipase-related protein-like	c532410_g1_i1	CDS2	0	0
Lysosomal lipase-related protein-like	c532410_g1_i2	CDS5	0	0
Lysosomal lipase-related protein-like	c926457_g1_i1	CDS1	0	0
Lysosomal lipase-related protein-like	c186113_g1_i1	CDS1	0	0
Lysosomal lipase-related protein-like	c1349708_g1_i1	CDS3	0	0
Lysosomal lipase-related protein-like	c528465_g2_i2	CDS8	1	0.4
Lysosomal lipase-related protein-like	c528465_g2_i1	CDS8	1	0.267023
Lysosomal lipase-related protein-like	c1593921_g1_i1	CDS1	0	0
Lysosomal lipase-related protein-like	c63331_g1_i1	CDS1	0	0
Lysosomal lipase-related protein-like	c755777_g1_i1	CDS1	0	0
Lysosomal lipase-related protein-like	c542874_g1_i3	CDS1	0	0
Lysosomal lipase-related protein-like	c542874_g1_i2	CDS1	0	0
Lysosomal lipase-related protein-like	c332829_g1_i2	CDS2	0	0
Lysosomal lipase-related protein-like	c513386_g1_i2	CDS1	0	0
Lysosomal lipase-related protein-like	c513386_g1_i1	CDS1	0	0
Lysosomal lipase-related protein-like	c503185_g1_i2	CDS4	0	0
Lysosomal lipase-related protein-like	c220024_g1_i1	CDS1	0	0
Lysosomal lipase-related protein-like	c954949_g1_i1	CDS1	0	0
Lysosomal lipase-related protein-like	c1136909_g1_i1	CDS1	0	0
Lysosomal lipase-related protein-like	c535245_g1_i3	CDS1	0	0
Lysosomal lipase-related protein-like	c531659_g1_i1	CDS3	0	0
Lysosomal lipase-related protein-like	c510388_g1_i3	CDS2	0	0
Lysosomal lipase-related protein-like	c1167332_g1_i1	CDS1	0	0
Lysosomal lipase-related protein-like	c538719_g2_i2	CDS2	0	0
Lysosomal lipase-related protein-like	c538719_g2_i1	CDS2	0	0
Lysosomal lipase-related protein-like	c1489451_g1_i1	CDS2	0	0
Lysosomal lipase-related protein-like	c311529_g1_i1	CDS2	0	0
Lysosomal lipase-related protein-like	c538247_g1_i3	CDS2	0	0
Lysosomal lipase-related protein-like	c966703_g1_i1	CDS1	0	0

## Sheet: Craterostigmus_tasmanianus
Family	Contig	Coding region	Present in venom	Relative no tryptic peptides >95%
Acid-phosphatase	TR31174_c0_g1_i2	CDS2	0	0
Acid-phosphatase	TR31174_c0_g1_i5	CDS2	0	0
Acid-phosphatase	TR26525_c0_g1_i1	CDS2	0	0
Acid-phosphatase	TR26525_c0_g1_i2	CDS1	0	0
Acid-phosphatase	TR26622_c0_g1_i2	CDS2	0	0
Acid-phosphatase	TR52159_c0_g1_i1	CDS3	0	0
Acid-phosphatase	TR26525_c0_g1_i6	CDS1	0	0
Acid-phosphatase	TR26525_c0_g1_i7	CDS1	0	0
Acid-phosphatase	TR26699_c0_g1_i1	CDS1	0	0
Acid-phosphatase	TR26699_c0_g1_i2	CDS2	1	5.55556
Acid-phosphatase	TR29897_c0_g1_i2	CDS2	0	0
Acid-phosphatase	TR26525_c0_g1_i3	CDS1	0	0
Acid-phosphatase	TR27895_c0_g1_i2	CDS1	0	0
Acid-phosphatase	TR27895_c1_g1_i1	CDS1	1	0.123457
Acid-phosphatase	TR26622_c0_g1_i4	CDS3	0	0
Acid-phosphatase	TR31174_c0_g1_i6	CDS1	0	0
Acid-phosphatase	TR26525_c0_g1_i9	CDS1	0	0
Acid-phosphatase	TR26622_c0_g1_i1	CDS2	0	0
Acid-phosphatase	TR27895_c0_g1_i1	CDS1	1	4.32099
Acid-phosphatase	TR29897_c0_g1_i1	CDS2	1	0.123457
Acid-phosphatase	TR26525_c0_g1_i4	CDS1	0	0
Acid-phosphatase	TR26525_c0_g1_i8	CDS1	0	0
Acid-phosphatase	TR26622_c0_g1_i3	CDS2	0	0
Acid-phosphatase	TR27895_c0_g1_i3	CDS1	0	0
Acid-phosphatase	TR8510_c0_g1_i1	CDS1	1	0.123457
Acid-phosphatase	TR8510_c0_g2_i1	CDS1	0	0
C-type-Lectin	TR27087_c0_g1_i1	CDS4	1	0.493827
C-type-Lectin	TR27087_c0_g1_i2	CDS4	0	0
C-type-Lectin	TR28063_c0_g2_i1	CDS4	0	0
C-type-Lectin	TR28063_c0_g2_i2	CDS5	0	0
C-type-Lectin	TR28063_c0_g2_i3	CDS5	0	0
C-type-Lectin	TR28063_c0_g2_i4	CDS4	0	0
C-type-Lectin	TR29448_c2_g3_i1	CDS3	0	0
C-type-Lectin	TR29448_c2_g3_i4	CDS1	0	0
C-type-Lectin	TR3368_c0_g1_i1	CDS2	1	0.493827
C-type-Lectin	TR3368_c0_g2_i1	CDS2	1	0.37037
CAP1	TR15008_c0_g2_i1	CDS2	0	0
CAP1	TR15824_c0_g1_i2	CDS1	1	2.35
CAP1	TR1660_c0_g1_i1	CDS1	0	0
CAP1	TR16714_c0_g1_i1	CDS3	0	0
CAP1	TR16714_c0_g2_i1	CDS2	0	0
CAP3	TR17641_c0_g1_i2	CDS1	0	0
CAP1	TR1921_c0_g1_i1	CDS4	0	0
CAP	TR21054_c0_g1_i1	CDS2	0	0
CAP3	TR21632_c0_g1_i1	CDS3	0	0
CAP1	TR24498_c1_g1_i1	CDS2	0	0
CAP1	TR27095_c0_g1_i1	CDS2	0	0
CAP1	TR27095_c0_g2_i1	CDS2	0	0
CAP1	TR27095_c0_g4_i1	CDS1	0	0
CAP1	TR27095_c0_g5_i1	CDS2	1	0.25
CAP1	TR27095_c0_g5_i4	CDS2	0	0
CAP3	TR28318_c0_g1_i1	CDS2	0	0
CAP3	TR28318_c0_g1_i2	CDS3	0	0
CAP3	TR28318_c0_g1_i3	CDS3	0	0
CAP3	TR28318_c0_g1_i4	CDS1	0	0
CAP3	TR28318_c0_g1_i5	CDS2	0	0
CAP	TR28935_c0_g1_i1	CDS3	0	0
CAP1	TR29575_c0_g1_i1	CDS2	0	0
CAP1	TR29575_c0_g1_i2	CDS2	1	2.47
CAP1	TR29575_c0_g1_i3	CDS2	1	2.59
CAP1	TR29575_c0_g1_i4	CDS2	1	1.85
CAP1	TR29575_c0_g1_i5	CDS1	0	0
CAP1	TR29575_c0_g2_i1	CDS3	1	2.96
CAP	TR31170_c0_g1_i1	CDS3	0	0
CAP	TR31170_c0_g1_i2	CDS5	0	0
CAP	TR31170_c0_g1_i3	CDS5	0	0
CAP1	TR31196_c1_g1_i1	CDS1	1	1.36
CAP1	TR31196_c1_g2_i1	CDS1	1	0.74
CAP1	TR31196_c2_g10_i1	CDS2	0	0
CAP1	TR31196_c2_g13_i1	CDS2	1	0.25
CAP1	TR31196_c2_g13_i2	CDS2	1	0.37
CAP1	TR31196_c2_g15_i1	CDS1	1	2.59
CAP1	TR31196_c2_g15_i2	CDS1	1	7.04
CAP1	TR31196_c2_g3_i1	CDS1	1	0.12
CAP1	TR31196_c2_g5_i1	CDS2	1	0.12
CAP1	TR31196_c2_g8_i1	CDS2	0	0
CAP1	TR31196_c2_g9_i1	CDS3	1	1.36
CAP3	TR31747_c0_g3_i1	CDS2	0	0
CAP3	TR31747_c0_g3_i6	CDS1	0	0
CAP1	TR35638_c0_g1_i1	CDS2	0	0
CAP3	TR37041_c0_g1_i1	CDS6	0	0
CAP1	TR3735_c0_g1_i1	CDS3	0	0
CAP3	TR699_c0_g1_i1	CDS2	0	0
CAP3	TR699_c0_g2_i1	CDS2	0	0
CHILOTX01	TR22004_c0_g5_i1	CDS2	0	0
CHILOTX01	TR22004_c0_g8_i1	CDS3	0	0
CHILOTX01	TR24303_c0_g2_i2	CDS4	1	0.987654
CHILOTX01	TR22004_c0_g7_i1	CDS2	0	0
CHILOTX01	TR4048_c0_g1_i1	CDS3	0	0
CHILOTX01	TR4048_c0_g2_i1	CDS3	0	0
COEsteraseB	TR20426_c0_g1_i2	CDS1	0	0
COEsteraseB	TR31695_c0_g1_i2	CDS3	0	0
COEsteraseB	TR31695_c0_g1_i3	CDS2	0	0
COEsteraseB	TR24370_c0_g1_i2	CDS1	0	0
COEsteraseB	TR638_c0_g1_i1	CDS1	0	0
COEsteraseB	TR638_c0_g2_i1	CDS3	0	0
COEsteraseB	TR4434_c0_g1_i1	CDS2	0	0
COEsteraseB	TR20412_c0_g2_i1	CDS1	0	0
COEsteraseB	TR32431_c3_g1_i1	CDS2	0	0
COEsteraseB	TR32431_c4_g11_i1	CDS2	0	0
COEsteraseB	TR32431_c4_g11_i2	CDS1	0	0
COEsteraseB	TR32431_c4_g9_i3	CDS1	0	0
COEsteraseB	TR12471_c0_g1_i1	CDS1	0	0
COEsteraseB	TR20426_c0_g1_i1	CDS3	0	0
COEsteraseB	TR29637_c0_g1_i1	CDS3	0	0
COEsteraseB	TR24370_c0_g2_i1	CDS1	0	0
COEsteraseB	TR24370_c0_g4_i1	CDS1	0	0
COEsteraseB	TR44007_c0_g1_i1	CDS2	0	0
COEsteraseB	TR37202_c0_g1_i1	CDS2	0	0
COEsteraseB	TR22058_c0_g1_i1	CDS3	0	0
COEsteraseB	TR31695_c0_g1_i4	CDS3	0	0
COEsteraseB	TR31909_c0_g1_i2	CDS2	0	0
COEsteraseB	TR31909_c0_g1_i3	CDS2	0	0
COEsteraseB	TR31909_c0_g1_i4	CDS2	0	0
COEsteraseB	TR32431_c4_g9_i2	CDS3	0	0
COEsteraseB	TR32431_c4_g9_i1	CDS1	0	0
COEsteraseB	TR43124_c0_g1_i1	CDS2	0	0
COEsteraseB	TR10078_c0_g2_i1	CDS1	0	0
COEsteraseB	TR18424_c0_g2_i1	CDS1	0	0
COEsteraseB	TR20412_c0_g1_i1	CDS1	0	0
COEsteraseB	TR32431_c4_g10_i2	CDS1	0	0
COEsteraseB	TR32431_c4_g10_i1	CDS1	0	0
COEsteraseB	TR16831_c0_g1_i1	CDS2	0	0
COEsteraseB	TR31695_c0_g1_i5	CDS3	0	0
COEsteraseB	TR32431_c4_g9_i5	CDS2	0	0
COEsteraseB	TR32431_c4_g9_i7	CDS1	0	0
COEsteraseB	TR31909_c0_g1_i1	CDS2	0	0
COEsteraseB	TR32431_c4_g9_i4	CDS4	0	0
COEsteraseB	TR32431_c4_g9_i8	CDS1	0	0
CTRTX02	TR18933_c0_g1_i2	CDS1	0	0
CTRTX02	TR18933_c0_g2_i2	CDS1	0	0
CTRTX02	TR9678_c0_g1_i1	CDS1	0	0
CTRTX02	TR18933_c0_g2_i1	CDS1	1	0.493827
Putative_peroxidase	TR31842_c1_g1_i1	CDS2	1	0.740741
Putative_peroxidase	TR31842_c1_g1_i2	CDS4	1	0.617284
Putative_peroxidase	TR31842_c1_g2_i1	CDS2	0	0
Calycin-Lipocalin	TR16107_c0_g1_i1	CDS5	0	0
Calycin-Lipocalin	TR16107_c0_g2_i1	CDS5	0	0
Calycin-Lipocalin	TR16821_c0_g1_i1	CDS1	0	0
Calycin-Lipocalin	TR16968_c0_g1_i1	CDS1	0	0
Calycin-Lipocalin	TR16968_c0_g2_i1	CDS1	0	0
Calycin-Lipocalin	TR17128_c0_g1_i1	CDS3	0	0
Calycin-Lipocalin	TR17128_c0_g1_i2	CDS3	0	0
Calycin-Lipocalin	TR18065_c0_g4_i1	CDS1	0	0
Calycin-Lipocalin	TR19481_c0_g2_i1	CDS1	0	0
Calycin-Lipocalin	TR19481_c0_g2_i2	CDS1	0	0
Calycin-Lipocalin	TR23701_c0_g3_i1	CDS1	0	0
Calycin-Lipocalin	TR23701_c0_g4_i1	CDS1	0	0
Calycin-Lipocalin	TR24070_c0_g1_i3	CDS2	0	0
Calycin-Lipocalin	TR24070_c0_g1_i1	CDS3	1	0.123457
Calycin-Lipocalin	TR24070_c0_g1_i2	CDS3	1	0.123457
Calycin-Lipocalin	TR24070_c0_g1_i4	CDS2	1	0.123457
Calycin-Lipocalin	TR24070_c0_g1_i5	CDS3	0	0
Calycin-Lipocalin	TR24523_c0_g1_i1	CDS5	0	0
Calycin-Lipocalin	TR24523_c0_g1_i2	CDS5	0	0
Calycin-Lipocalin	TR26226_c0_g1_i1	CDS2	0	0
Calycin-Lipocalin	TR26226_c0_g1_i2	CDS2	0	0
Calycin-Lipocalin	TR26795_c2_g2_i1	CDS4	0	0
Calycin-Lipocalin	TR26795_c2_g4_i1	CDS7	0	0
Calycin-Lipocalin	TR26795_c2_g5_i1	CDS4	0	0
Calycin-Lipocalin	TR27204_c0_g1_i1	CDS3	0	0
Calycin-Lipocalin	TR27204_c0_g1_i2	CDS3	0	0
Calycin-Lipocalin	TR27589_c3_g1_i2	CDS3	0	0
Calycin-Lipocalin	TR27589_c3_g1_i4	CDS3	0	0
Calycin-Lipocalin	TR27589_c3_g1_i5	CDS3	0	0
Calycin-Lipocalin	TR27859_c0_g3_i5	CDS1	0	0
Calycin-Lipocalin	TR27859_c0_g3_i6	CDS3	0	0
Calycin-Lipocalin	TR28308_c0_g1_i1	CDS2	0	0
Calycin-Lipocalin	TR28308_c1_g1_i1	CDS2	0	0
Calycin-Lipocalin	TR28308_c1_g2_i1	CDS1	0	0
Calycin-Lipocalin	TR28756_c0_g1_i3	CDS1	0	0
Calycin-Lipocalin	TR28756_c0_g1_i4	CDS1	0	0
Calycin-Lipocalin	TR29784_c0_g1_i1	CDS1	0	0
Calycin-Lipocalin	TR29784_c2_g1_i1	CDS1	0	0
Calycin-Lipocalin	TR29784_c3_g13_i1	CDS2	0	0
Calycin-Lipocalin	TR29784_c3_g13_i4	CDS3	0	0
Calycin-Lipocalin	TR29784_c3_g14_i1	CDS2	0	0
Calycin-Lipocalin	TR29784_c3_g14_i2	CDS3	0	0
Calycin-Lipocalin	TR30456_c13_g1_i1	CDS1	0	0
Calycin-Lipocalin	TR31569_c5_g1_i1	CDS2	0	0
Calycin-Lipocalin	TR31569_c5_g1_i2	CDS4	0	0
Calycin-Lipocalin	TR31569_c5_g1_i3	CDS3	0	0
Calycin-Lipocalin	TR31569_c6_g5_i10	CDS2	0	0
Calycin-Lipocalin	TR31569_c6_g5_i12	CDS3	0	0
Calycin-Lipocalin	TR31569_c6_g5_i13	CDS3	0	0
Calycin-Lipocalin	TR31569_c6_g5_i2	CDS1	0	0
Calycin-Lipocalin	TR31569_c6_g5_i3	CDS1	0	0
Calycin-Lipocalin	TR31569_c6_g5_i4	CDS1	0	0
Calycin-Lipocalin	TR31569_c6_g5_i6	CDS2	0	0
Calycin-Lipocalin	TR31569_c6_g5_i7	CDS1	0	0
Calycin-Lipocalin	TR31569_c6_g5_i8	CDS2	0	0
Calycin-Lipocalin	TR31569_c6_g8_i1	CDS2	0	0
Calycin-Lipocalin	TR31569_c6_g8_i2	CDS2	0	0
Calycin-Lipocalin	TR31569_c6_g8_i3	CDS2	0	0
Calycin-Lipocalin	TR31569_c6_g8_i4	CDS2	0	0
Calycin-Lipocalin	TR33300_c0_g1_i1	CDS1	0	0
Calycin-Lipocalin	TR33404_c0_g1_i1	CDS1	0	0
Calycin-Lipocalin	TR33522_c0_g1_i1	CDS1	0	0
Calycin-Lipocalin	TR39026_c0_g1_i1	CDS1	0	0
Calycin-Lipocalin	TR41563_c0_g1_i1	CDS1	0	0
Calycin-Lipocalin	TR53994_c0_g1_i1	CDS1	0	0
Calycin-Lipocalin	TR8923_c0_g1_i1	CDS1	0	0
Calycin-Lipocalin	TR8923_c0_g2_i1	CDS1	0	0
Cathepsin	TR30457_c0_g1_i2	CDS6	0	0
Cathepsin	TR30457_c0_g1_i3	CDS6	0	0
Cathepsin	TR30457_c0_g1_i1	CDS6	0	0
Cathepsin	TR27483_c0_g2_i1	CDS5	0	0
Cathepsin	TR27483_c0_g1_i2	CDS2	0	0
Cathepsin	TR27483_c0_g1_i1	CDS2	0	0
Cathepsin	TR27483_c0_g1_i3	CDS2	0	0
Cathepsin	TR27483_c0_g2_i1	CDS2	0	0
Cathepsin	TR30792_c0_g1_i2	CDS1	0	0
Cathepsin	TR30792_c0_g1_i3	CDS1	0	0
Cathepsin	TR30792_c0_g1_i1	CDS2	0	0
Cathepsin	TR30730_c0_g1_i5	CDS3	0	0
Cathepsin	TR30730_c0_g1_i4	CDS3	0	0
Cathepsin	TR30730_c0_g1_i6	CDS2	0	0
Cathepsin	TR30730_c0_g1_i3	CDS2	0	0
Cathepsin	TR30730_c0_g1_i1	CDS2	0	0
Cathepsin	TR27461_c0_g1_i1	CDS4	0	0
Cathepsin	TR27461_c0_g1_i2	CDS4	0	0
Cathepsin	TR29477_c0_g1_i2	CDS6	0	0
Cathepsin	TR29477_c0_g1_i3	CDS6	0	0
Cathepsin	TR29477_c0_g1_i1	CDS5	0	0
Cathepsin	TR31513_c1_g1_i1	CDS4	0	0
Cathepsin	TR31513_c1_g1_i3	CDS4	0	0
Cathepsin	TR31513_c1_g1_i2	CDS4	0	0
Cathepsin	TR31513_c1_g1_i5	CDS4	0	0
Cathepsin	TR31513_c1_g1_i4	CDS4	0	0
GH18	TR28947_c0_g1_i1	CDS4	1	0.987654
GH18	TR28947_c0_g1_i2	CDS12	1	0.246914
GH18	TR28947_c0_g1_i2	CDS4	1	0.987654
GH18	TR29002_c0_g2_i1	CDS2	0	0
GH18	TR29002_c0_g2_i5	CDS3	0	0
GH18	TR29002_c0_g2_i8	CDS2	0	0
GH18	TR29974_c0_g1_i2	CDS5	0	0
Cystatin	TR30093_c0_g1_i1	CDS2	0	0
Cystatin	TR30093_c0_g1_i2	CDS1	0	0
TGF-beta	TR31163_c0_g1_i1	CDS8	0	0
TGF-beta	TR31163_c0_g1_i2	CDS7	0	0
TGF-beta	TR31163_c0_g1_i3	CDS6	0	0
DUF1397	TR29636_c0_g1_i3	CDS3	0	0
DUF1397	TR29636_c0_g1_i2	CDS3	0	0
DUF1397	TR30279_c0_g1_i1	CDS8	0	0
DUF1397	TR30879_c0_g1_i1	CDS6	0	0
DUF1397	TR30279_c0_g1_i3	CDS1	0	0
DUF1397	TR30279_c0_g1_i2	CDS3	0	0
DUF1397	TR30879_c0_g1_i2	CDS6	0	0
DUF1397	TR29636_c0_g1_i1	CDS2	0	0
DUF1397	TR13470_c0_g1_i1	CDS2	0	0
DUF1397	TR18143_c0_g1_i2	CDS3	0	0
DUF4773	TR20143_c0_g1_i1	CDS1	0	0
DUF4773	TR30896_c1_g21_i1	CDS2	0	0
DUF4773	TR30896_c1_g4_i1	CDS2	0	0
DUF4773	TR30896_c1_g23_i1	CDS2	0	0
DUF4773	TR30896_c1_g35_i1	CDS3	0	0
DUF4773	TR30896_c1_g3_i1	CDS3	0	0
DUF4773	TR30896_c1_g26_i1	CDS3	0	0
DUF4773	TR30896_c1_g18_i1	CDS3	0	0
DUF4773	TR30896_c1_g33_i1	CDS3	0	0
DUF4773	TR30896_c1_g8_i1	CDS2	0	0
DUF4773	TR30896_c1_g34_i1	CDS3	0	0
DUF4773	TR30896_c1_g2_i1	CDS2	0	0
DUF4773	TR30593_c1_g2_i1	CDS1	1	1.85
DUF4773	TR30593_c1_g2_i6	CDS2	1	2.09877
DUF4773	TR30896_c1_g13_i1	CDS2	0	0
DUF4773	TR30896_c1_g14_i1	CDS2	0	0
DUF4773	TR30896_c1_g9_i1	CDS2	0	0
DUF4773	TR30896_c1_g31_i1	CDS2	1	0.493827
DUF4773	TR30896_c1_g28_i1	CDS2	1	0.493827
DUF4773	TR50147_c0_g1_i1	CDS1	1	0.246914
DUF4773	TR45764_c0_g1_i1	CDS1	0	0
DUF4773	TR11626_c0_g2_i1	CDS2	0	0
DUF4773	TR20314_c0_g1_i1	CDS2	0	0
DUF4773	TR20314_c0_g2_i1	CDS4	0	0
DUF4773	TR30593_c1_g1_i1	CDS1	0	0
DUF4773	TR30896_c1_g17_i1	CDS2	0	0
DUF4773	TR30896_c1_g20_i1	CDS2	0	0
DUF4773	TR30896_c1_g25_i1	CDS2	0	0
DUF4773	TR30896_c1_g24_i1	CDS2	0	0
DUF4773	TR30896_c1_g7_i1	CDS2	0	0
DUF4773	TR30896_c1_g30_i1	CDS2	0	0
DUF4773	TR30896_c1_g19_i1	CDS3	0	0
DUF4773	TR30896_c1_g1_i1	CDS3	0	0
DUF4773	TR30896_c1_g27_i1	CDS3	0	0
DUF4773	TR30896_c1_g22_i1	CDS3	0	0
DUF4773	TR30896_c1_g6_i1	CDS3	0	0
DUF4773	TR30896_c1_g12_i1	CDS2	0	0
DUF4773	TR30593_c1_g2_i2	CDS2	1	1.48148
DUF4773	TR30896_c1_g10_i1	CDS3	0	0
DUF4773	TR30896_c1_g16_i1	CDS1	0	0
DUF4773	TR30896_c1_g32_i1	CDS1	0	0
DUF4773	TR30593_c1_g2_i3	CDS2	0	0
DUF4773	TR4926_c0_g1_i1	CDS1	1	0.493827
DUF4773	TR4926_c0_g1_i2	CDS1	1	1.11111
DUF4773	TR30896_c1_g29_i1	CDS3	1	1.11111
DUF4773	TR9882_c0_g4_i1	CDS1	1	0.740741
DUF4773	TR9882_c0_g1_i1	CDS2	1	1.11111
DUF4773	TR20143_c1_g1_i1	CDS3	1	1.11111
DUF4773	TR20143_c1_g1_i2	CDS3	0	0
DUF4773	TR36793_c0_g1_i1	CDS1	1	0.246914
DUF4773	TR27977_c0_g2_i1	CDS2	0	0
DUF4773	TR27977_c0_g2_i3	CDS2	0	0
DUF4773	TR27977_c0_g2_i5	CDS1	0	0
DUF4773	TR27977_c0_g2_i6	CDS1	0	0
GDH	TR30696_c0_g3_i4	CDS1	0	0
GDH	TR30696_c0_g3_i5	CDS2	0	0
GDH	TR29150_c0_g1_i3	CDS1	0	0
GDH	TR30696_c0_g3_i12	CDS1	0	0
GDH	TR4137_c0_g1_i1	CDS1	0	0
GDH	TR32140_c0_g1_i2	CDS2	0	0
GDH	TR32140_c0_g1_i4	CDS4	0	0
GDH	TR32140_c0_g1_i5	CDS1	0	0
GDH	TR32140_c0_g1_i6	CDS2	0	0
GDH	TR30617_c0_g1_i1	CDS1	0	0
GDH	TR30696_c0_g3_i1	CDS2	0	0
GDH	TR30617_c0_g2_i2	CDS1	0	0
GDH	TR30617_c0_g2_i4	CDS2	0	0
GDH	TR30696_c0_g3_i11	CDS4	0	0
GDH	TR25912_c0_g1_i3	CDS2	0	0
GDH	TR26002_c0_g1_i1	CDS2	0	0
GDH	TR30696_c0_g3_i9	CDS1	0	0
GDH	TR31005_c0_g1_i1	CDS5	0	0
GDH	TR31625_c0_g1_i7	CDS3	0	0
GDH	TR31625_c0_g2_i1	CDS3	0	0
GDH	TR32159_c0_g1_i1	CDS3	0	0
GDH	TR13220_c0_g2_i1	CDS1	0	0
GDH	TR25474_c0_g1_i1	CDS2	0	0
GDH	TR30696_c0_g2_i1	CDS3	0	0
GDH	TR31625_c0_g1_i6	CDS4	0	0
GDH	TR37110_c0_g1_i1	CDS3	0	0
GDH	TR8975_c0_g1_i1	CDS2	0	0
GDH	TR26002_c0_g1_i2	CDS1	0	0
GDH	TR30617_c0_g1_i2	CDS1	0	0
GDH	TR30617_c0_g2_i5	CDS1	0	0
GDH	TR31555_c0_g2_i1	CDS7	0	0
GDH	TR31555_c0_g2_i4	CDS2	0	0
GDH	TR32140_c0_g1_i7	CDS2	0	0
GDH	TR42588_c0_g1_i1	CDS3	0	0
GDH	TR6293_c0_g1_i1	CDS1	0	0
GDH	TR6293_c0_g2_i1	CDS1	0	0
GDH	TR8661_c0_g2_i1	CDS2	0	0
GDH	TR25912_c0_g1_i4	CDS6	0	0
GDH	TR29150_c0_g1_i4	CDS3	0	0
GDH	TR30617_c0_g2_i3	CDS2	0	0
GDH	TR32159_c0_g1_i2	CDS2	0	0
GDH	TR8301_c0_g2_i1	CDS3	0	0
GDH	TR9258_c0_g1_i1	CDS3	0	0
GDH	TR16836_c0_g2_i1	CDS2	0	0
GDH	TR31286_c0_g1_i3	CDS3	0	0
GDH	TR31625_c0_g1_i4	CDS3	0	0
GDH	TR40271_c0_g1_i1	CDS6	0	0
GDH	TR45883_c0_g1_i1	CDS1	0	0
GDH	TR52184_c0_g1_i1	CDS1	0	0
GDH	TR14539_c0_g1_i1	CDS1	0	0
GDH	TR31005_c0_g1_i2	CDS5	0	0
GDH	TR31233_c0_g1_i2	CDS3	0	0
GDH	TR33724_c0_g1_i1	CDS1	0	0
GDH	TR25296_c0_g1_i1	CDS3	0	0
GDH	TR25912_c0_g1_i7	CDS5	0	0
GDH	TR30496_c0_g2_i3	CDS3	0	0
GDH	TR30617_c0_g2_i1	CDS1	0	0
GDH	TR31286_c0_g1_i4	CDS2	0	0
GDH	TR31555_c0_g2_i3	CDS2	0	0
GDH	TR32140_c0_g1_i1	CDS2	0	0
GDH	TR30496_c0_g2_i1	CDS1	0	0
GDH	TR30617_c0_g2_i6	CDS2	0	0
GDH	TR30696_c0_g3_i3	CDS4	0	0
GDH	TR30696_c0_g3_i7	CDS4	0	0
GDH	TR32159_c0_g1_i3	CDS3	0	0
GDH	TR16836_c0_g1_i1	CDS3	0	0
GDH	TR25912_c0_g1_i1	CDS2	0	0
GDH	TR31625_c0_g1_i1	CDS9	0	0
GDH	TR42303_c0_g1_i1	CDS1	0	0
GDH	TR46450_c0_g1_i1	CDS1	0	0
GDH	TR25474_c0_g1_i2	CDS2	0	0
GDH	TR30696_c0_g3_i6	CDS2	0	0
GDH	TR31286_c0_g1_i2	CDS3	0	0
GDH	TR31555_c0_g2_i2	CDS2	0	0
GDH	TR12247_c0_g1_i1	CDS2	0	0
GDH	TR2369_c0_g1_i1	CDS3	0	0
GDH	TR30474_c0_g1_i1	CDS4	0	0
GDH	TR30696_c0_g3_i8	CDS2	0	0
GDH	TR31005_c0_g1_i3	CDS3	0	0
GDH	TR32140_c0_g1_i10	CDS4	0	0
GDH	TR32140_c0_g1_i9	CDS3	0	0
GDH	TR8661_c0_g1_i1	CDS2	0	0
GDH	TR22392_c0_g1_i1	CDS1	0	0
GDH	TR29150_c0_g1_i1	CDS1	0	0
GDH	TR29150_c0_g1_i2	CDS3	0	0
GDH	TR30474_c0_g1_i4	CDS6	0	0
GDH	TR30696_c0_g3_i10	CDS2	0	0
GDH	TR31286_c0_g1_i1	CDS5	0	0
GDH	TR31555_c0_g2_i5	CDS2	0	0
GDH	TR32140_c0_g1_i3	CDS3	0	0
GDH	TR43781_c0_g1_i1	CDS2	0	0
GDH	TR8301_c0_g1_i1	CDS3	0	0
GDH	TR30496_c0_g2_i2	CDS1	0	0
GDH	TR31233_c0_g1_i1	CDS5	0	0
GDH	TR31555_c0_g2_i6	CDS7	0	0
GDH	TR32140_c0_g1_i8	CDS2	0	0
GDH	TR7531_c1_g1_i1	CDS1	0	0
GDH	TR30474_c0_g1_i2	CDS4	0	0
GDH	TR30474_c0_g1_i3	CDS6	0	0
GDH	TR31625_c0_g1_i2	CDS5	0	0
GDH	TR31625_c0_g1_i3	CDS4	0	0
GDH	TR13220_c0_g1_i1	CDS1	0	0
GDH	TR30496_c0_g1_i1	CDS2	0	0
GDH	TR30496_c0_g3_i1	CDS2	0	0
GDH	TR9258_c0_g2_i1	CDS2	0	0
GDH	TR22392_c0_g2_i1	CDS1	0	0
GDH	TR2369_c0_g2_i1	CDS3	0	0
GDH	TR25912_c0_g1_i6	CDS17	0	0
GDH	TR25912_c0_g1_i7	CDS5	0	0
GDH	TR30696_c0_g3_i8	CDS2	0	0
GDH	TR30696_c0_g3_i9	CDS1	0	0
GDH	TR31555_c0_g2_i6	CDS7	0	0
GDH	TR31625_c0_g2_i1	CDS3	0	0
GDH	TR32140_c0_g1_i9	CDS3	0	0
GDH	TR35332_c0_g1_i1	CDS1	0	0
GGT	TR31713_c1_g9_i1	CDS1	1	0.246914
GGT	TR17022_c0_g2_i1	CDS1	1	0.246914
GGT	TR31584_c0_g1_i2	CDS2	0	0
GGT	TR31956_c0_g1_i4	CDS2	0	0
GGT	TR20619_c0_g1_i1	CDS1	0	0
GGT	TR31713_c1_g10_i1	CDS2	1	0.246914
GGT	TR7942_c0_g1_i1	CDS1	0	0
GGT	TR12701_c0_g1_i1	CDS2	0	0
GGT	TR31713_c1_g2_i1	CDS1	1	0.246914
GGT	TR31956_c0_g1_i5	CDS3	0	0
GGT	TR17748_c0_g1_i2	CDS2	0	0
GGT	TR31713_c1_g12_i1	CDS1	0	0
GGT	TR31713_c1_g7_i3	CDS1	1	4.5679
GGT	TR31713_c1_g7_i2	CDS1	0	0
GGT	TR30955_c0_g3_i1	CDS1	0	0
GGT	TR31713_c1_g3_i1	CDS2	1	2.09877
GGT	TR31713_c1_g4_i1	CDS2	0	0
GGT	TR31713_c1_g5_i1	CDS2	0	0
GGT	TR17022_c0_g1_i1	CDS1	1	0.246914
GGT	TR21440_c0_g1_i1	CDS2	1	1.11111
GGT	TR31713_c1_g7_i1	CDS1	1	4.69136
GGT	TR31713_c1_g8_i1	CDS2	0	0
GGT	TR30955_c0_g2_i1	CDS1	1	0.740741
GGT	TR31584_c0_g1_i1	CDS2	0	0
GGT	TR31713_c1_g13_i1	CDS1	0	0
GGT	TR20619_c1_g2_i1	CDS1	1	0.987654
GGT	TR31713_c1_g1_i1	CDS2	0	0
GGT	TR31956_c0_g1_i1	CDS3	0	0
GGT	TR9437_c0_g1_i1	CDS1	1	0.493827
GGT	TR31713_c1_g14_i1	CDS2	0	0
GGT	TR31713_c1_g6_i2	CDS1	0	0
GGT	TR30955_c0_g4_i1	CDS1	1	6.17284
GGT	TR30955_c0_g4_i2	CDS1	0	0
GGT	TR31713_c1_g11_i1	CDS2	0	0
GGT	TR31713_c1_g3_i3	CDS2	1	1.11111
GGT	TR31956_c0_g1_i2	CDS3	0	0
Hyaluronidase	TR27678_c0_g1_i1	CDS2	0	0
Hyaluronidase	TR27678_c0_g1_i2	CDS2	0	0
Hyaluronidase	TR2256_c0_g1_i1	CDS1	0	0
Icarapin-like	TR26870_c0_g1_i1	CDS9	0	0
Icarapin-like	TR26870_c0_g2_i1	CDS6	0	0
Icarapin-like	TR27996_c0_g1_i1	CDS6	0	0
Icarapin-like	TR27996_c0_g1_i2	CDS6	0	0
Icarapin-like	TR29982_c0_g1_i1	CDS1	0	0
IgE-ESP-like	TR25132_c0_g1_i1	CDS4	1	0.123457
IgE-ESP-like	TR25132_c0_g2_i1	CDS3	0	0
IgE-ESP-like	TR26552_c0_g2_i1	CDS3	0	0
IgE-ESP-like	TR26552_c0_g2_i2	CDS3	0	0
IgE-ESP-like	TR26552_c0_g3_i1	CDS3	0	0
IgE-ESP-like	TR27498_c0_g1_i1	CDS4	0	0
IgE-ESP-like	TR27498_c0_g1_i2	CDS4	0	0
IgE-ESP-like	TR29328_c0_g1_i1	CDS2	0	0
LDLA	TR19936_c0_g1_i2	CDS7	0	0
LDLA	TR19936_c0_g1_i1	CDS7	0	0
LDLA-chitinase	TR12035_c0_g1_i1	CDS1	0	0
LDLA-chitinase	TR38635_c0_g1_i1	CDS3	0	0
LDLA-chitinase	TR9821_c0_g1_i1	CDS3	0	0
LDLA-chitinase	TR18880_c0_g1_i1	CDS5	0	0
LDLA-chitinase	TR33075_c0_g1_i1	CDS1	0	0
LDLA-chitinase	TR46604_c0_g1_i1	CDS3	0	0
LDLA-chitinase	TR51502_c0_g1_i1	CDS3	0	0
LDLA-chitinase	TR31075_c1_g1_i1	CDS5	0	0
LDLA-chitinase	TR31075_c1_g1_i2	CDS5	0	0
LDLA-chitinase	TR18880_c0_g2_i1	CDS5	0	0
LysoC	TR45548_c0_g1_i1	CDS1	0	0
LysoC	TR33090_c0_g1_i1	CDS2	0	0
M12A	TR29396_c0_g1_i4	CDS2	1	0.864198
M12A	TR29396_c0_g1_i5	CDS2	0	0.95057
M12A	TR1722_c0_g2_i1	CDS2	0	0
M12A	TR44380_c0_g1_i1	CDS1	0	0
M12A	TR29896_c0_g1_i2	CDS2	0	0.665399
M12A	TR36797_c0_g1_i1	CDS1	0	0
M12A	TR29896_c0_g1_i1	CDS2	1	1.11111
M12A	TR26896_c1_g10_i1	CDS2	0	0
PAM-like	TR27575_c0_g1_i1	CDS3	0	0
PAM-like	TR27575_c0_g1_i2	CDS3	0	0
PAM-like	TR27575_c0_g1_i3	CDS2	0	0
PAM-like	TR27575_c0_g1_i4	CDS2	0	0
PAM-like	TR30000_c0_g1_i1	CDS3	0	0
PAM-like	TR30000_c0_g2_i1	CDS2	0	0
PAM-like	TR30000_c0_g2_i2	CDS1	0	0
PAM-like	TR30140_c0_g1_i1	CDS2	0	0
PAM-like	TR30152_c0_g3_i2	CDS1	0	0
PAM-like	TR30152_c0_g3_i5	CDS1	0	0
PAM-like	TR30152_c0_g3_i6	CDS1	0	0
PAM-like	TR31027_c2_g5_i1	CDS3	0	0
PAM-like	TR31027_c2_g5_i10	CDS3	0	0
PAM-like	TR31027_c2_g5_i2	CDS2	0	0
PAM-like	TR31027_c2_g5_i4	CDS2	0	0
PAM-like	TR31027_c2_g5_i5	CDS3	0	0
PAM-like	TR31027_c2_g5_i6	CDS3	0	0
PAM-like	TR31027_c2_g5_i7	CDS3	0	0
PAM-like	TR31059_c0_g1_i3	CDS1	0	0
PAM-like	TR31441_c0_g1_i1	CDS3	0	0
PAM-like	TR31441_c0_g1_i2	CDS2	0	0
PAM-like	TR31441_c0_g1_i3	CDS3	0	0
PAM-like	TR31497_c0_g2_i1	CDS4	0	0
PAM-like	TR31497_c0_g2_i2	CDS4	0	0
PAM-like	TR31497_c0_g3_i1	CDS1	0	0
PAM-like	TR31497_c0_g3_i2	CDS1	0	0
PAM-like	TR31497_c0_g3_i3	CDS2	0	0
PAM-like	TR31497_c0_g4_i1	CDS1	0	0
PAM-like	TR31497_c0_g4_i2	CDS3	0	0
PAM-like	TR32095_c1_g1_i3	CDS5	0	0
PDIsomerase	TR2566_c0_g1_i1	CDS1	0	0
PDIsomerase	TR26827_c0_g1_i1	CDS3	0	0
PDIsomerase	TR28397_c0_g2_i1	CDS2	0	0
PDIsomerase	TR31331_c0_g1_i1	CDS6	0	0
PDIsomerase	TR31428_c0_g1_i2	CDS2	0	0
PDIsomerase	TR31854_c0_g1_i1	CDS3	0	0
PDIsomerase	TR31854_c0_g1_i3	CDS3	0	0
PDIsomerase	TR31854_c0_g1_i4	CDS3	0	0
PDIsomerase	TR51087_c0_g1_i1	CDS3	0	0
PDIsomerase	TR26329_c0_g1_i2	CDS3	0	0
PDIsomerase	TR29404_c0_g1_i1	CDS3	0	0
PDIsomerase	TR31033_c0_g1_i3	CDS5	1	0
PDIsomerase	TR31259_c0_g1_i2	CDS4	0	0
PDIsomerase	TR31331_c0_g1_i2	CDS6	0	0
PDIsomerase	TR31428_c0_g1_i3	CDS3	0	0
PDIsomerase	TR32013_c3_g12_i4	CDS2	0	0
PDIsomerase	TR32089_c0_g1_i1	CDS6	0	0
PDIsomerase	TR32310_c0_g2_i2	CDS3	0	0
PDIsomerase	TR23443_c0_g1_i1	CDS2	0	0
PDIsomerase	TR23443_c0_g1_i2	CDS2	0	0
PDIsomerase	TR29819_c0_g1_i1	CDS1	0	0
PDIsomerase	TR29819_c0_g1_i2	CDS2	0	0
PDIsomerase	TR31033_c0_g1_i1	CDS5	1	0
PDIsomerase	TR31033_c0_g1_i4	CDS5	1	0
PDIsomerase	TR31854_c0_g1_i2	CDS3	0	0
PDIsomerase	TR26329_c0_g1_i1	CDS2	0	0
PDIsomerase	TR26827_c0_g1_i2	CDS3	0	0
PDIsomerase	TR28397_c0_g1_i1	CDS2	0	0
PDIsomerase	TR30171_c0_g1_i2	CDS3	0	0
PDIsomerase	TR30171_c0_g1_i3	CDS3	0	0
PDIsomerase	TR31033_c0_g1_i2	CDS5	1	0
PDIsomerase	TR31259_c0_g1_i3	CDS5	0	0
PDIsomerase	TR32013_c3_g12_i1	CDS2	0	0
PDIsomerase	TR32310_c0_g2_i1	CDS2	0	0
PDIsomerase	TR43178_c0_g1_i1	CDS3	0	0
PEBP-like	TR23157_c0_g1_i2	CDS1	0	0
PEBP-like	TR23157_c0_g2_i1	CDS1	0	0
PEBP-like	TR29691_c1_g1_i1	CDS5	0	0
PEBP-like	TR29691_c1_g1_i2	CDS2	0	0
PEBP-like	TR29691_c1_g1_i3	CDS2	0	0
PEBP-like	TR29691_c1_g1_i6	CDS3	0	0
PEBP-like	TR29691_c1_g2_i1	CDS2	0	0
PEBP-like	TR29691_c1_g2_i2	CDS3	0	0
PEBP-like	TR29691_c1_g2_i3	CDS3	0	0
PEBP-like	TR29691_c1_g3_i1	CDS6	0	0
PEBP-like	TR29691_c1_g3_i2	CDS3	0	0
PEBP-like	TR29691_c1_g3_i3	CDS3	0	0
PLA2	TR26185_c0_g1_i3	CDS2	0	0
PLA2	TR26185_c0_g1_i1	CDS3	0	0
PLA2	TR3990_c0_g1_i1	CDS4	0	0
PLA2	TR26185_c0_g1_i2	CDS3	0	0
PLA2	TR10129_c0_g1_i1	CDS1	0	0
PLA2	TR10129_c0_g2_i1	CDS3	0	0
PLA2	TR25915_c0_g1_i1	CDS3	0	0
PLA2	TR26117_c0_g1_i1	CDS6	0	0
PLA2	TR26117_c0_g1_i2	CDS3	0	0
PLA2	TR37486_c0_g1_i1	CDS3	0	0
PLA2	TR49002_c0_g1_i1	CDS3	0	0
Phosphodiesterase-2	TR30036_c0_g1_i2	CDS4	0	0
Phosphodiesterase-2	TR30036_c0_g1_i3	CDS4	0	0
Phosphodiesterase-2	TR30991_c0_g1_i1	CDS7	0	0
Phosphodiesterase-2	TR31894_c0_g1_i7	CDS10	0	0
Phosphodiesterase-2	TR30028_c0_g1_i1	CDS1	0	0
Phosphodiesterase-2	TR30028_c0_g2_i1	CDS1	0	0
Phosphodiesterase-2	TR31879_c1_g2_i1	CDS5	0	0
Phosphodiesterase-2	TR31894_c0_g1_i2	CDS1	0	0
S1	TR14930_c0_g1_i1	CDS3	1	0.246914
S1	TR27135_c0_g1_i1	CDS2	1	0.246914
S1	TR30296_c1_g1_i1	CDS6	1	1.11111
S1	TR30296_c1_g1_i3	CDS6	1	1.11111
S10	TR30928_c0_g1_i1	CDS2	0	0
S10	TR32252_c0_g1_i5	CDS2	0	0
S10	TR32252_c0_g1_i6	CDS5	0	0
S10	TR32252_c0_g2_i1	CDS2	0	0
S10	TR7756_c0_g1_i1	CDS1	0	0
S10	TR7756_c0_g2_i1	CDS1	0	0
S10	TR29466_c0_g1_i1	CDS3	0	0
S10	TR29466_c0_g1_i3	CDS3	0	0
S10	TR30928_c0_g1_i2	CDS2	0	0
S10	TR32252_c0_g1_i1	CDS2	0	0
S10	TR32252_c0_g1_i2	CDS5	0	0
S10	TR32252_c0_g1_i3	CDS2	0	0
S10	TR32252_c0_g1_i3	CDS3	0	0
S10	TR32252_c0_g1_i4	CDS3	0	0
S10	TR32252_c0_g1_i7	CDS5	0	0
S10	TR38418_c0_g1_i1	CDS1	0	0
S8	TR11286_c0_g2_i1	CDS1	0	0
S8	TR11286_c0_g3_i1	CDS1	0	0
S8	TR14532_c0_g2_i1	CDS2	0	0
S8	TR15102_c0_g1_i1	CDS1	0	0
S8	TR31622_c0_g1_i1	CDS11	0	0
S8	TR31895_c0_g2_i1	CDS3	0	0
S8	TR32365_c0_g1_i1	CDS3	0	0
S8	TR32365_c0_g1_i2	CDS3	0	0
S8	TR42430_c0_g1_i1	CDS2	0	0
S8	TR53226_c0_g1_i1	CDS2	0	0
S8	TR14532_c0_g1_i1	CDS4	0	0
S8	TR18638_c0_g1_i1	CDS3	0	0
S8	TR31622_c0_g1_i2	CDS10	0	0
S8	TR31895_c0_g2_i2	CDS3	0	0
S8	TR32365_c0_g1_i3	CDS3	0	0
S8	TR32365_c0_g2_i1	CDS2	0	0
S8	TR11286_c0_g1_i1	CDS1	0	0
SLPTX01	TR36747_c0_g1_i1	CDS2	0	0
SLPTX01	TR181_c0_g1_i1	CDS2	0	0
SLPTX01	TR33167_c0_g1_i1	CDS2	0	0
SLPTX01	TR26696_c0_g1_i1	CDS3	0	0
SLPTX01	TR7453_c0_g1_i1	CDS3	0	0
SLPTX01	TR23967_c0_g3_i1	CDS4	0	0
SLPTX01	TR23967_c0_g2_i1	CDS4	0	0
SLPTX01	TR7629_c0_g1_i1	CDS2	0	0
SLPTX01	TR7629_c0_g2_i1	CDS2	0	0
SLPTX01	TR14855_c0_g1_i1	CDS3	0	0
SLPTX03	TR29301_c0_g1_i1	CDS3	0	0
SLPTX04	TR24536_c0_g1_i1	CDS2	0	0
SLPTX04	TR26437_c0_g1_i2	CDS4	0	0
SLPTX04	TR26437_c0_g1_i1	CDS3	0	0
SLPTX04	TR24536_c0_g1_i2	CDS3	1	1.35802
SLPTX04	TR24536_c0_g2_i1	CDS3	0	0
SLPTX04	TR9336_c0_g1_i1	CDS1	0	0
SLPTX04	TR9336_c0_g2_i1	CDS1	0	0
SLPTX04	TR24536_c0_g1_i3	CDS2	1	1.35802
SLPTX04	TR9336_c1_g1_i1	CDS1	0	0
SLPTX04	TR28096_c0_g7_i1	CDS3	1	0.493827
SLPTX04	TR28767_c0_g4_i1	CDS4	1	0.123457
SLPTX04	TR28096_c0_g23_i1	CDS3	1	0.493827
SLPTX04	TR28767_c0_g2_i6	CDS5	1	0.37037
SLPTX04	TR28096_c0_g22_i1	CDS2	1	0.493827
SLPTX04	TR28767_c0_g2_i1	CDS4	1	0.246914
SLPTX04	TR28767_c0_g2_i3	CDS6	1	0.493827
SLPTX04	TR28767_c0_g2_i4	CDS6	1	0.37037
SLPTX04	TR28096_c0_g20_i2	CDS3	1	0.123457
SLPTX04	TR28767_c0_g1_i1	CDS4	1	0.123457
SLPTX04	TR28767_c0_g2_i5	CDS4	1	0.493827
SLPTX04	TR28096_c0_g31_i1	CDS2	0	0
SLPTX04	TR28096_c0_g3_i1	CDS2	1	0.740741
SLPTX04	TR28096_c0_g20_i3	CDS3	1	0.123457
SLPTX04	TR28096_c0_g17_i1	CDS2	0	0
SLPTX04	TR28096_c0_g18_i1	CDS3	1	0.246914
SLPTX04	TR28096_c0_g19_i1	CDS3	0	0
SLPTX04	TR28096_c0_g29_i1	CDS3	1	0.246914
SLPTX04	TR28767_c0_g2_i2	CDS4	0	0
SLPTX04	TR28096_c0_g26_i1	CDS2	1	0.493827
SLPTX04	TR20171_c0_g1_i1	CDS3	0	0
SLPTX04	TR28096_c0_g14_i1	CDS2	1	0.246914
SLPTX04	TR28096_c0_g37_i1	CDS3	1	0.246914
SLPTX04	TR28096_c0_g9_i1	CDS3	1	0.246914
SLPTX04	TR28096_c0_g10_i1	CDS2	1	0.246914
SLPTX04	TR28096_c0_g21_i1	CDS3	1	0.493827
SLPTX04	TR28096_c0_g16_i1	CDS3	1	0.246914
SLPTX04	TR28096_c0_g38_i1	CDS3	1	0.493827
SLPTX04	TR23084_c0_g1_i1	CDS1	0	0
SLPTX04	TR26343_c0_g1_i1	CDS1	1	0.37037
SLPTX04	TR26896_c1_g11_i1	CDS4	1	0.246914
SLPTX04	TR27896_c0_g3_i1	CDS1	0	0
SLPTX04	TR26896_c1_g5_i3	CDS3	1	0.246914
SLPTX04	TR26896_c1_g15_i1	CDS1	0	0
SLPTX04	TR27896_c0_g12_i1	CDS2	1	0.37037
SLPTX04	TR27896_c0_g5_i1	CDS3	1	0.37037
SLPTX04	TR27896_c0_g17_i1	CDS3	0	0
SLPTX04	TR26896_c1_g4_i1	CDS3	0	0
SLPTX04	TR34623_c0_g1_i1	CDS3	0	0
SLPTX04	TR27896_c0_g4_i1	CDS2	1	0.37037
SLPTX04	TR26896_c1_g1_i1	CDS2	1	0.246914
SLPTX04	TR26896_c1_g5_i2	CDS2	1	0.246914
SLPTX04	TR10289_c0_g2_i1	CDS1	1	1.48148
SLPTX04	TR24062_c0_g1_i1	CDS5	1	0.246914
SLPTX04	TR26896_c1_g22_i1	CDS2	0	0
SLPTX04	TR26896_c1_g6_i1	CDS2	1	0.246914
SLPTX04	TR10289_c0_g1_i1	CDS2	1	1.48148
SLPTX04	TR26896_c1_g14_i1	CDS2	1	0.246914
SLPTX04	TR16813_c0_g1_i1	CDS2	0	0
SLPTX04	TR26896_c1_g10_i1	CDS2	1	0
SLPTX04	TR27896_c0_g21_i1	CDS3	0	0
SLPTX05	TR20671_c0_g1_i1	CDS1	0	0
SLPTX05	TR31770_c0_g1_i1	CDS3	0	0
SLPTX05	TR31770_c0_g1_i2	CDS1	0	0
SLPTX05	TR31770_c0_g1_i3	CDS1	0	0
SLPTX05	TR31770_c0_g1_i4	CDS1	0	0
SLPTX05	TR18263_c0_g1_i1	CDS8	0	0
SLPTX11	TR27959_c0_g1_i2	CDS4	0	0
SLPTX11	TR27959_c0_g1_i1	CDS3	0	0
SLPTX11	TR23299_c0_g1_i1	CDS3	0	0
SLPTX16	TR22488_c0_g1_i1	CDS3	0	0
SLPTX16	TR27628_c0_g1_i4	CDS4	0	0
SLPTX16	TR27628_c0_g1_i1	CDS4	0	0
SLPTX16	TR914_c0_g2_i1	CDS1	0	0
SLPTX16	TR22488_c0_g4_i1	CDS3	0	0
SLPTX16	TR20929_c0_g1_i1	CDS5	0	0
SLPTX16	TR22488_c0_g3_i1	CDS3	0	0
SLPTX16	TR27628_c0_g1_i2	CDS4	0	0
SLPTX16	TR27628_c0_g1_i3	CDS4	0	0
SLPTX17	TR26118_c0_g1_i1	CDS3	0	0
SLPTX18	TR30120_c0_g1_i9	CDS5	0	0
SLPTX18	TR30120_c0_g1_i2	CDS4	0	0
SLPTX18	TR30120_c0_g1_i8	CDS5	0	0
SLPTX18	TR30120_c0_g1_i5	CDS5	0	0
SLPTX18	TR30120_c0_g1_i7	CDS4	0	0
SLPTX18	TR30120_c0_g1_i10	CDS3	0	0
SLPTX18	TR30120_c0_g1_i1	CDS5	0	0
SLPTX18	TR30120_c0_g1_i3	CDS4	0	0
SLPTX18	TR30120_c0_g1_i4	CDS3	0	0
SLPTX18	TR30120_c0_g1_i6	CDS5	0	0
SLPTX19	TR27119_c1_g1_i6	CDS3	0	0
SLPTX19	TR27119_c1_g1_i3	CDS5	0	0
SLPTX19	TR27119_c1_g1_i4	CDS5	0	0
SLPTX19	TR27119_c1_g1_i1	CDS5	0	0
SLPTX22	TR26895_c0_g1_i1	CDS3	1	1.48148
SLPTX22	TR26895_c1_g1_i1	CDS3	1	1.48148
SLPTX29	TR25455_c1_g5_i1	CDS3	0	0
SLPTX29	TR25455_c1_g4_i1	CDS4	0	0
SLPTX29	TR16331_c0_g2_i1	CDS1	0	0
SLPTX29	TR16331_c0_g1_i1	CDS1	0	0
SLPTX29	TR22106_c1_g2_i1	CDS3	0	0
SLPTX29	TR29570_c0_g11_i3	CDS2	0	0
SLPTX29	TR29570_c0_g11_i6	CDS2	0	0
SLPTX29	TR29570_c0_g11_i8	CDS2	0	0
SLPTX29	TR22106_c1_g4_i1	CDS3	0	0
SLPTX29	TR29570_c0_g11_i4	CDS2	0	0
SLPTX29	TR15493_c0_g1_i1	CDS3	0	0
SLPTX29	TR18693_c0_g1_i1	CDS2	0	0
SLPTX29	TR18693_c0_g3_i1	CDS1	0	0
SLPTX29	TR18693_c0_g2_i1	CDS2	0	0
SLPTX29	TR1205_c0_g1_i1	CDS2	0	0
SLPTX29	TR29570_c0_g11_i10	CDS3	0	0
SLPTX29	TR29570_c0_g11_i8	CDS16	0	0
SLPTX29	TR29570_c0_g11_i6	CDS16	0	0
SLPTX29	TR29570_c0_g11_i9	CDS2	0	0
SLPTX29	TR29570_c0_g5_i1	CDS1	0	0
SLPTX29	TR29570_c0_g11_i7	CDS5	0	0
SLPTX29	TR29570_c0_g12_i1	CDS1	0	0
SLPTX29	TR29570_c0_g12_i2	CDS1	0	0
SLPTX29	TR29570_c0_g6_i1	CDS3	0	0
Transferrin	TR27612_c0_g1_i1	CDS2	0	0
Transferrin	TR44458_c0_g1_i1	CDS2	0	0
Transferrin	TR32623_c0_g1_i1	CDS3	0	0
Transferrin	TR31724_c0_g1_i3	CDS2	0	0
Transferrin	TR31724_c0_g1_i2	CDS2	0	0
Transferrin	TR31724_c0_g1_i1	CDS2	0	0
Transferrin	TR54664_c0_g1_i1	CDS2	0	0
Transferrin	TR32079_c0_g1_i1	CDS3	0	0
Transferrin	TR32079_c0_g1_i4	CDS3	0	0
Transferrin	TR32079_c0_g1_i3	CDS4	0	0
Transferrin	TR32079_c0_g1_i2	CDS4	0	0
Transferrin	TR32079_c0_g1_i3	CDS6	0	0
Transferrin	TR32287_c0_g1_i2	CDS3	0	0
Transferrin	TR32287_c0_g1_i1	CDS1	0	0
Transferrin	TR32287_c0_g1_i3	CDS1	0	0
Transferrin	TR32287_c0_g1_i4	CDS1	0	0
Unchar08-CCHamide2Neuropeptide	TR23621_c0_g1_i1	CDS4	0	0
alpha-macroglobulin-like	TR29250_c0_g1_i3	CDS2	0	0
alpha-macroglobulin-like	TR32186_c0_g1_i1	CDS7	0	0
alpha-macroglobulin-like	TR32186_c0_g1_i4	CDS3	0	0
Unchar13	TR13937_c0_g1_i1	CDS1	0	0
Unchar13	TR21510_c0_g1_i1	CDS2	0	0
Unchar13	TR21510_c0_g2_i1	CDS2	0	0
Unchar13	TR21510_c0_g3_i1	CDS2	0	0
Unchar13	TR37201_c0_g1_i1	CDS1	0	0
Unchar13	TR12007_c0_g1_i1	CDS1	0	0
Unchar13	TR42988_c0_g1_i1	CDS1	0	0
Unchar13	TR45395_c0_g1_i1	CDS3	0	0
Unchar13	TR13843_c0_g1_i1	CDS1	0	0
Unchar13	TR29461_c0_g1_i4	CDS2	0	0
Unchar13	TR29461_c0_g1_i2	CDS2	0	0
Unchar13	TR29461_c0_g1_i1	CDS2	0	0
Unchar13	TR29461_c0_g1_i3	CDS2	0	0
Unchar13	TR13597_c0_g1_i1	CDS2	0	0
Unchar13	TR13597_c0_g2_i1	CDS2	0	0
Unchar13	TR39184_c0_g1_i1	CDS2	0	0
Unchar13	TR25574_c0_g1_i1	CDS2	0	0
Unchar13	TR25574_c0_g1_i2	CDS2	0	0
Unchar13	TR29775_c0_g1_i1	CDS3	0	0
Unchar13	TR29775_c1_g1_i1	CDS1	0	0
Unchar13	TR28599_c0_g1_i1	CDS2	0	0
Unchar13	TR28599_c0_g1_i4	CDS2	0	0
Unchar13	TR28599_c0_g1_i3	CDS2	0	0
Unchar13	TR28599_c0_g1_i2	CDS2	0	0
Unchar13	TR34209_c0_g1_i1	CDS4	0	0
Unchar13	TR36722_c0_g1_i1	CDS3	0	0
Unchar13	TR47604_c0_g1_i1	CDS2	0	0
Unchar13	TR19920_c0_g1_i1	CDS1	0	0
Unchar13	TR31425_c3_g4_i4	CDS4	0	0
Unchar13	TR31425_c3_g6_i4	CDS1	0	0
Unchar13	TR31425_c3_g4_i3	CDS4	0	0
Unchar13	TR19920_c0_g2_i1	CDS1	0	0
Unchar13	TR19920_c0_g3_i1	CDS1	0	0
Unchar13	TR31425_c3_g4_i8	CDS2	0	0
Unchar13	TR31425_c3_g6_i1	CDS2	0	0
Unchar13	TR31425_c3_g4_i5	CDS5	0	0
Unchar13	TR31425_c3_g4_i7	CDS5	0	0
Unchar13	TR31425_c3_g5_i1	CDS2	0	0
Unchar13	TR31425_c3_g5_i2	CDS3	0	0
Unchar13	TR31425_c3_g4_i2	CDS5	0	0
Unchar13	TR31425_c3_g4_i1	CDS4	0	0
Unchar13	TR31425_c3_g4_i6	CDS4	0	0
Unchar13	TR31425_c2_g1_i1	CDS2	0	0
Unchar13	TR31425_c2_g2_i1	CDS5	0	0
Unchar13	TR23208_c0_g1_i1	CDS2	0	0
Unchar13	TR23208_c0_g1_i2	CDS2	0	0
Unchar16	TR10887_c0_g1_i1	CDS3	0	0
Unchar16	TR10887_c0_g1_i2	CDS3	0	0
Unchar16	TR24177_c0_g1_i1	CDS2	0	0
Unchar16	TR24177_c0_g1_i2	CDS2	0	0
Unchar16	TR27226_c0_g1_i1	CDS2	0	0
Unchar16	TR27226_c0_g1_i2	CDS2	0	0
Unchar16	TR27226_c0_g1_i3	CDS2	0	0
Unchar16	TR27226_c0_g1_i4	CDS2	1	0.123457
Unchar16	TR27226_c0_g1_i5	CDS2	0	0
Unchar16	TR27226_c0_g1_i6	CDS2	0	0
Unchar16	TR28483_c0_g1_i1	CDS3	0	0
Unchar16	TR28483_c0_g1_i8	CDS4	0	0
Unchar16	TR28483_c0_g1_i3	CDS4	0	0
Unchar16	TR28483_c0_g1_i5	CDS5	0	0
Unchar16	TR28483_c0_g1_i6	CDS4	0	0
Unchar16	TR28483_c0_g1_i2	CDS2	0	0
Unchar16	TR28483_c0_g1_i7	CDS2	0	0
Unchar16	TR28483_c0_g1_i8	CDS2	0	0
Unchar16	TR28483_c0_g1_i4	CDS4	0	0
Unchar16	TR28483_c0_g1_i9	CDS4	0	0
CUB-domain	TR15984_c0_g1_i1	CDS2	0	0
CUB-domain	TR15984_c0_g2_i1	CDS2	0	0
CUB-domain	TR29689_c0_g3_i1	CDS2	0	0
CUB-domain	TR42277_c0_g1_i1	CDS1	0	0
Lysosomal lipase-related protein-like	TR30247_c0_g1_i4	CDS6	0	0
Lysosomal lipase-related protein-like	TR27201_c0_g3_i1	CDS2	0	0
Lysosomal lipase-related protein-like	TR27201_c0_g1_i1	CDS1	0	0
Lysosomal lipase-related protein-like	TR27201_c0_g4_i1	CDS1	0	0
Lysosomal lipase-related protein-like	TR28813_c0_g1_i2	CDS2	0	0
Lysosomal lipase-related protein-like	TR28813_c0_g2_i1	CDS1	0	0
Lysosomal lipase-related protein-like	TR5519_c0_g2_i1	CDS2	0	0
Lysosomal lipase-related protein-like	TR12540_c0_g1_i1	CDS2	0	0

## Sheet: Scolopendra_morsitans
Family	Contig	Coding region	Present in venom	Relative no tryptic peptides >95%
Acid-phosphatase	c6780_g1_i1	CDS4	0	0
Acid-phosphatase	c18660_g3_i1	CDS14	0	0
Acid-phosphatase	c18660_g3_i2	CDS7	0	0
Acid-phosphatase	c18660_g3_i3	CDS14	0	0
BPFTx	c18144_g1_i1	CDS2	1	1.4851
BPFTx	c20091_g1_i1	CDS1	1	1.38338
BPFTx	c22565_g2_i1	CDS1	0	0
BPFTx	c22565_g2_i8	CDS3	0	0
BPFTx	c22565_g2_i9	CDS21	0	0
BPFTx	c594_g1_i1	CDS3	0	0
BPFTx	c12094_g1_i1	CDS1	1	0.223782
BPFTx	c21913_g1_i1	CDS2	1	1.94283
BPFTx	c15523_g1_i1	CDS1	1	1.42407
BPFTx	c18472_g1_i1	CDS2	1	1.41389
BPFTx	c20103_g1_i2	CDS3	1	1.49527
BPFTx	c21235_g1_i2	CDS7	0	0
BPFTx	c20974_g1_i1	CDS3	1	0.589971
BPFTx	c14809_g1_i1	CDS2	1	0.417048
BPFTx	c6844_g1_i1	CDS1	1	1.21046
BPFTx	c13783_g1_i1	CDS1	1	1.03753
BPFTx	c17010_g1_i1	CDS8	1	1.20028
BPFTx	c23283_g1_i1	CDS3	1	0.762893
BPFTx	c15671_g1_i1	CDS2	1	1.94283
BPFTx	c21973_g1_i2	CDS1	1	1.52579
BPFTx	c22565_g2_i11	CDS3	0	0
BPFTx	c22565_g2_i6	CDS3	0	0
BPFTx	c15026_g1_i1	CDS7	1	0.16275
BPFTx	c18524_g1_i1	CDS1	1	1.70888
BPFTx	c17816_g1_i1	CDS4	1	0.233954
BPFTx	c159583_g1_i1	CDS1	0	0
BPFTx	c19037_g1_i1	CDS4	1	1.11891
BPFTx	c20103_g1_i1	CDS3	1	0.85444
BPFTx	c21973_g1_i1	CDS1	1	1.97335
BPFTx	c12633_g1_i1	CDS2	0	0
BPFTx	c20360_g1_i1	CDS6	1	0.844268
C-type-Lectin	c19577_g2_i1	CDS1	0	0
C-type-Lectin	c21513_g1_i1	CDS5	0	0
C-type-Lectin	c77706_g1_i1	CDS1	0	0
C-type-Lectin	c8961_g1_i1	CDS3	1	0.193266
C-type-Lectin	c16831_g1_i1	CDS1	0	0
CAP	c10058_g1_i1	CDS2	0	0
CAP	c10058_g1_i2	CDS1	0	0
CAP	c10329_g1_i1	CDS1	0	0
CAP	c10529_g1_i1	CDS4	0	0
CAP	c10529_g1_i1	CDS3	0	0
CAP	c111483_g1_i1	CDS1	0	0
CAP	c11865_g1_i1	CDS4	0	0
CAP3	c128868_g1_i1	CDS1	0	0
CAP	c129403_g1_i1	CDS2	0	0
CAP1	c14470_g1_i1	CDS2	0	0
CAP2	c14924_g1_i1	CDS3	0	0
CAP2	c14924_g1_i1	CDS5	0	0
CAP2	c14924_g1_i2	CDS6	0	0
CAP2	c14924_g1_i2	CDS3	0	0
CAP2	c156128_g1_i1	CDS1	0	0
CAP2	c159943_g1_i1	CDS1	0	0
CAP	c160169_g1_i1	CDS2	0	0
CAP3	c163176_g1_i1	CDS5	0	0
CAP2	c166588_g1_i1	CDS1	0	0
CAP	c16820_g1_i1	CDS4	0	0
CAP1	c18639_g1_i1	CDS1	0	0
CAP1	c20499_g1_i1	CDS6	0	0
CAP2	c20499_g1_i2	CDS6	0	0
CAP2	c21657_g1_i1	CDS4	0	0
CAP2	c21657_g1_i1	CDS3	1	2.60401
CAP2	c21657_g1_i2	CDS1	0	0
CAP2	c21657_g1_i3	CDS3	1	1.40372
CAP2	c21657_g1_i4	CDS3	1	0.884956
CAP2	c21657_g1_i5	CDS2	1	1.57665
CAP2	c21657_g1_i6	CDS3	1	1.76991
CAP3	c22702_g1_i1	CDS3	1	1.05788
CAP3	c22702_g1_i2	CDS3	1	1.19011
CAP3	c22702_g1_i3	CDS3	1	0.132235
CAP2	c27790_g1_i1	CDS2	0	0
CAP2	c70860_g1_i1	CDS2	0	0
CAP3	c75612_g1_i1	CDS3	0	0
Cathepsin	c151174_g1_i1	CDS1	0	0
Cathepsin	c31136_g1_i1	CDS3	0	0
Cathepsin	c172432_g1_i1	CDS1	0	0
Cathepsin	c19955_g1_i1	CDS2	0	0
Cathepsin	c19955_g1_i2	CDS2	0	0
Cathepsin	c13573_g1_i1	CDS1	0	0
Cathepsin	c111135_g1_i1	CDS1	0	0
Cathepsin	c15764_g1_i2	CDS1	0	0
Cathepsin	c15764_g1_i1	CDS4	0	0
Cathepsin	c163075_g1_i1	CDS1	0	0
Cathepsin	c729_g1_i1	CDS3	0	0
Cathepsin	c20058_g1_i1	CDS2	0	0
Cathepsin	c20058_g1_i2	CDS2	0	0
Cathepsin	c116599_g1_i1	CDS2	0	0
Cathepsin	c18333_g1_i1	CDS2	0	0
Cathepsin	c149028_g1_i1	CDS3	0	0
Cathepsin	c20725_g1_i1	CDS5	0	0
Cathepsin	c18466_g1_i1	CDS3	0	0
Cathepsin	c16085_g1_i1	CDS4	0	0
Cathepsin	c49144_g1_i1	CDS1	0	0
COEsteraseB	c146538_g1_i1	CDS1	0	0
COEsteraseB	c24424_g1_i1	CDS3	0	0
COEsteraseB	c24424_g1_i1	CDS4	0	0
COEsteraseB	c14591_g1_i1	CDS1	0	0
COEsteraseB	c17626_g1_i1	CDS5	0	0
COEsteraseB	c21916_g1_i1	CDS2	0	0
COEsteraseB	c20683_g1_i1	CDS2	0	0
COEsteraseB	c21198_g1_i1	CDS3	0	0
COEsteraseB	c159694_g1_i1	CDS2	0	0
COEsteraseB	c162963_g1_i1	CDS1	0	0
COEsteraseB	c22071_g1_i3	CDS4	0	0
COEsteraseB	c145740_g1_i1	CDS1	0	0
COEsteraseB	c10000_g1_i1	CDS1	0	0
COEsteraseB	c114980_g1_i1	CDS1	0	0
COEsteraseB	c21916_g2_i2	CDS2	0	0
COEsteraseB	c22779_g1_i2	CDS29	0	0
COEsteraseB	c30331_g1_i1	CDS3	0	0
COEsteraseB	c9537_g1_i1	CDS2	0	0
COEsteraseB	c101453_g1_i1	CDS2	0	0
COEsteraseB	c1031_g1_i1	CDS3	0	0
COEsteraseB	c21961_g1_i1	CDS3	0	0
COEsteraseB	c8767_g1_i1	CDS1	0	0
COEsteraseB	c110156_g1_i1	CDS1	0	0
COEsteraseB	c11965_g1_i1	CDS3	0	0
COEsteraseB	c12909_g1_i1	CDS3	0	0
COEsteraseB	c19940_g1_i1	CDS1	0	0
COEsteraseB	c82488_g1_i1	CDS1	0	0
COEsteraseB	c103415_g1_i1	CDS2	0	0
COEsteraseB	c166178_g1_i1	CDS2	0	0
COEsteraseB	c19378_g1_i2	CDS19	0	0
COEsteraseB	c21916_g1_i2	CDS1	0	0
COEsteraseB	c22071_g1_i1	CDS6	0	0
COEsteraseB	c22071_g1_i3	CDS15	0	0
COEsteraseB	c37461_g1_i1	CDS1	0	0
COEsteraseB	c21715_g1_i1	CDS4	0	0
COEsteraseB	c22779_g1_i1	CDS26	0	0
COEsteraseB	c3803_g1_i1	CDS1	0	0
COEsteraseB	c10000_g1_i2	CDS1	0	0
COEsteraseB	c16474_g1_i1	CDS2	0	0
COEsteraseB	c21715_g1_i2	CDS4	0	0
COEsteraseB	c21916_g2_i1	CDS2	0	0
COEsteraseB	c21916_g2_i3	CDS10	0	0
COEsteraseB	c32866_g1_i1	CDS1	0	0
COEsteraseB	c19940_g2_i1	CDS1	0	0
COEsteraseB	c13566_g1_i1	CDS1	0	0
COEsteraseB	c158394_g1_i1	CDS2	0	0
COEsteraseB	c21892_g1_i2	CDS10	0	0
COEsteraseB	c12888_g1_i1	CDS1	0	0
COEsteraseB	c19378_g1_i2	CDS5	0	0
COEsteraseB	c19378_g1_i1	CDS5	0	0
COEsteraseB	c3389_g1_i1	CDS1	0	0
COEsteraseB	c170458_g1_i1	CDS1	0	0
COEsteraseB	c61558_g1_i1	CDS2	0	0
COEsteraseB	c21198_g1_i2	CDS2	0	0
CTRTX02	c9596_g1_i1	CDS5	0	0
Putative_peroxidase	c21386_g1_i1	CDS1	0	0
Putative_peroxidase	c21386_g1_i2	CDS14	0	0
GH18	c3993_g1_i1	CDS4	0	0
GH18	c11164_g1_i1	CDS4	0	0
GH18	c14241_g1_i1	CDS1	0	0
GH18	c15720_g1_i1	CDS8	0	0
GH18	c20869_g1_i1	CDS3	0	0
GH18	c21888_g1_i1	CDS2	0	0
Cystatin	c16041_g1_i1	CDS2	0	0
Cystatin	c20981_g1_i2	CDS7	0	0
Cystatin	c21743_g1_i1	CDS2	0	0
TGF-beta	c153395_g1_i1	CDS4	0	0
DUF1397	c16102_g1_i1	CDS3	0	0
DUF1397	c16102_g1_i2	CDS2	0	0
DUF1397	c19923_g1_i2	CDS12	0	0
DUF1397	c19923_g1_i1	CDS14	0	0
DUF1397	c18247_g1_i1	CDS3	0	0
DUF1397	c20565_g1_i1	CDS7	0	0
DUF1397	c13523_g1_i1	CDS2	0	0
DUF1397	c13523_g1_i2	CDS1	0	0
DUF1397	c17778_g1_i1	CDS4	0	0
DUF1397	c17778_g1_i2	CDS4	0	0
DUF3472	c9197_g1_i1	CDS2	0	0
DUF3472	c19796_g1_i1	CDS3	0	0
DUF3472	c22453_g2_i1	CDS2	0	0
DUF3472	c22453_g3_i1	CDS1	0	0
DUF3472	c18482_g1_i1	CDS3	0	0
DUF3472	c20737_g1_i1	CDS2	1	5.39111
DUF3472	c20737_g1_i2	CDS2	0	0
DUF3472	c168639_g1_i1	CDS2	0	0
DUF3472	c20069_g2_i1	CDS11	1	1.11891
DUF3472	c13129_g1_i1	CDS3	0	0
DUF3472	c58387_g1_i1	CDS1	0	0
DUF3472	c25179_g1_i1	CDS1	0	0
DUF4773	c10132_g1_i1	CDS1	0	0
GDH	c10611_g1_i1	CDS1	0	0
GDH	c49302_g1_i1	CDS1	0	0
GDH	c18243_g2_i1	CDS4	0	0
GDH	c21083_g1_i3	CDS2	0	0
GDH	c22261_g1_i1	CDS1	0	0
GDH	c23113_g1_i1	CDS1	0	0
GDH	c29106_g1_i1	CDS1	0	0
GDH	c15643_g1_i1	CDS3	1	0.579799
GDH	c21391_g1_i1	CDS4	0	0
GDH	c9926_g1_i1	CDS1	0	0
GDH	c16319_g1_i1	CDS4	0	0
GDH	c908_g1_i1	CDS1	0	0
GDH	c13081_g1_i1	CDS2	0	0
GDH	c132724_g1_i1	CDS1	0	0
GDH	c19549_g1_i1	CDS2	0	0
GDH	c23582_g1_i1	CDS1	0	0
GDH	c9419_g1_i1	CDS3	0	0
GDH	c10181_g1_i1	CDS1	0	0
GDH	c12116_g1_i1	CDS1	0	0
GDH	c135057_g1_i1	CDS1	0	0
GDH	c170675_g1_i1	CDS1	0	0
GDH	c20252_g1_i2	CDS4	0	0
GDH	c20518_g1_i1	CDS2	0	0
GDH	c2525_g1_i1	CDS1	0	0
GDH	c58202_g1_i1	CDS1	0	0
GDH	c67805_g1_i1	CDS3	0	0
GDH	c9926_g1_i2	CDS3	0	0
GDH	c12516_g1_i2	CDS3	0	0
GDH	c17756_g1_i1	CDS2	0	0
GDH	c908_g1_i2	CDS1	0	0
GDH	c9983_g1_i1	CDS1	0	0
GDH	c124143_g1_i1	CDS1	0	0
GDH	c130546_g1_i1	CDS1	0	0
GDH	c18618_g1_i1	CDS1	0	0
GDH	c44070_g1_i1	CDS1	0	0
GDH	c60343_g1_i1	CDS2	0	0
GDH	c61009_g1_i1	CDS1	0	0
GDH	c100290_g1_i1	CDS1	0	0
GDH	c130546_g1_i1	CDS4	0	0
GDH	c22261_g1_i3	CDS1	0	0
GDH	c23327_g1_i1	CDS1	0	0
GDH	c64588_g1_i1	CDS1	0	0
GDH	c140011_g1_i1	CDS1	0	0
GDH	c142311_g1_i1	CDS4	0	0
GDH	c17579_g1_i1	CDS3	0	0
GDH	c19549_g1_i3	CDS1	0	0
GDH	c19549_g1_i3	CDS8	0	0
GDH	c74364_g1_i1	CDS1	0	0
GDH	c9983_g1_i2	CDS1	0	0
GDH	c105389_g1_i1	CDS1	0	0
GDH	c108946_g1_i1	CDS2	0	0
GDH	c156123_g1_i1	CDS1	0	0
GDH	c172969_g1_i1	CDS1	0	0
GDH	c19608_g1_i1	CDS4	0	0
GDH	c27864_g1_i1	CDS1	0	0
GDH	c33158_g1_i1	CDS2	0	0
GDH	c160593_g1_i1	CDS1	0	0
GDH	c1081_g1_i2	CDS1	0	0
GDH	c15113_g1_i1	CDS4	0	0
GDH	c22261_g1_i2	CDS1	0	0
GDH	c76349_g1_i1	CDS4	0	0
GDH	c20518_g2_i1	CDS1	0	0
GDH	c128999_g1_i1	CDS1	0	0
GDH	c19549_g1_i2	CDS1	0	0
GDH	c21774_g3_i1	CDS1	0	0
GDH	c24041_g1_i1	CDS1	0	0
GDH	c106443_g1_i1	CDS3	0	0
GDH	c110860_g1_i1	CDS1	0	0
GDH	c116283_g1_i1	CDS1	0	0
GDH	c152354_g1_i1	CDS1	0	0
GDH	c154665_g1_i1	CDS1	0	0
GDH	c9528_g1_i1	CDS2	0	0
GDH	c16142_g1_i1	CDS2	0	0
GDH	c21083_g1_i1	CDS4	0	0
GDH	c49799_g1_i1	CDS1	0	0
GDH	c105081_g1_i1	CDS3	0	0
GDH	c155551_g1_i1	CDS2	0	0
GDH	c24790_g1_i1	CDS1	0	0
GDH	c19943_g1_i1	CDS6	0	0
GDH	c18243_g1_i1	CDS3	0	0
GDH	c20518_g1_i3	CDS2	0	0
GDH	c12657_g1_i1	CDS3	0	0
GDH	c162071_g1_i1	CDS2	0	0
GDH	c85250_g1_i1	CDS2	0	0
GDH	c20518_g2_i1	CDS1	0	0
GDH	c21083_g1_i3	CDS2	0	0
GDH	c21391_g1_i2	CDS2	0	0
GDH	c21774_g3_i2	CDS1	0	0
GGT	c18626_g1_i5	CDS4	0	0
GGT	c22076_g1_i2	CDS5	0	0
GGT	c22076_g1_i5	CDS5	0	0
GGT	c18626_g1_i2	CDS5	0	0
GGT	c55174_g1_i1	CDS1	0	0
GGT	c85303_g1_i1	CDS1	0	0
GGT	c18626_g1_i6	CDS4	0	0
GGT	c22076_g1_i3	CDS3	0	0
GGT	c139664_g1_i1	CDS1	1	0.101719
GGT	c62149_g1_i1	CDS1	0	0
GGT	c98573_g1_i1	CDS1	0	0
GGT	c22775_g1_i1	CDS2	1	10.1719
GGT	c137032_g1_i1	CDS2	0	0
GGT	c113260_g1_i1	CDS1	0	0
GGT	c18626_g1_i1	CDS1	0	0
GGT	c22076_g1_i4	CDS2	0	0
GGT	c33363_g1_i1	CDS1	0	0
GGT	c68555_g1_i1	CDS1	0	0
GGT	c18626_g1_i3	CDS8	0	0
GGT	c5644_g1_i1	CDS2	0	0
Hyaluronidase	c18597_g1_i2	CDS51	1	1.13925
Hyaluronidase	c18597_g1_i1	CDS48	1	1.13925
Icarapin-like	c13320_g1_i1	CDS3	0	0
IgE-ESP-like	c10892_g1_i1	CDS2	0	0
IgE-ESP-like	c15394_g1_i1	CDS16	0	0
LDLA	c19982_g1_i1	CDS1	1	0.732377
LDLA	c18799_g1_i1	CDS4	1	0.305157
LDLA	c7930_g1_i1	CDS1	1	0.172922
LDLA	c4087_g1_i1	CDS14	1	0.823924
LDLA	c166252_g1_i1	CDS1	0	0
LDLA	c4709_g1_i1	CDS1	1	0.64083
LDLA	c21154_g1_i1	CDS2	1	0.915471
LDLA	c21154_g1_i2	CDS1	1	1.27149
LDLA	c6412_g1_i1	CDS3	1	0.803581
LDLA	c160840_g1_i1	CDS1	0	0
LDLA	c12417_g1_i1	CDS1	1	0.681518
LDLA	c15026_g1_i1	CDS11	0	0
LDLA	c15120_g1_i1	CDS2	1	0.437392
LDLA	c15526_g1_i1	CDS14	0	0
LDLA	c20932_g1_i2	CDS23	0	0
LDLA	c20932_g1_i3	CDS25	0	0
LDLA	c12616_g1_i1	CDS3	1	0.69169
LDLA	c19276_g1_i1	CDS1	1	0.996847
LDLA	c19982_g1_i1	CDS1	1	0.732377
LDLA-chitinase	c1953_g1_i1	CDS5	0	0
LDLA-chitinase	c18961_g1_i1	CDS2	0	0
LDLA-chitinase	c18961_g1_i2	CDS4	0	0
LDLA-chitinase	c18961_g1_i4	CDS13	0	0
LDLA-chitinase	c124264_g1_i1	CDS1	0	0
LDLA-chitinase	c46625_g1_i1	CDS3	0	0
LDLA-chitinase	c62264_g1_i1	CDS1	0	0
LDLA-chitinase	c78170_g1_i1	CDS1	0	0
LDLA-chitinase	c149689_g1_i1	CDS2	0	0
LDLA-chitinase	c54870_g1_i1	CDS1	0	0
LDLA-chitinase	c118149_g1_i1	CDS1	0	0
LysoC	c18764_g1_i1	CDS2	0	0
LysoC	c26427_g1_i1	CDS1	0	0
LysoC	c12875_g1_i1	CDS3	0	0
LysoC	c79300_g1_i1	CDS2	0	0
LysoC	c15439_g1_i1	CDS3	1	0.37636
LysoC	c11262_g1_i1	CDS2	0	0
PAM-like	c22620_g1_i4	CDS31	0	0
PAM-like	c20736_g1_i1	CDS3	0	0
PAM-like	c22620_g1_i1	CDS9	0	0
PAM-like	c22620_g1_i2	CDS2	0	0
PAM-like	c22620_g1_i3	CDS9	0	0
PAM-like	c34539_g1_i1	CDS4	0	0
PAM-like	c172440_g1_i1	CDS2	0	0
PAM-like	c19208_g3_i1	CDS4	1	0.101719
PAM-like	c22620_g1_i4	CDS9	0	0
PAM-like	c23898_g1_i1	CDS1	0	0
PAM-like	c57346_g1_i1	CDS1	0	0
PAM-like	c87854_g1_i1	CDS1	0	0
PDIsomerase	c12576_g1_i1	CDS7	0	0
PDIsomerase	c16129_g1_i1	CDS4	0	0
PDIsomerase	c21172_g1_i1	CDS9	0	0
PDIsomerase	c22665_g1_i7	CDS2	0	0
PDIsomerase	c22680_g1_i2	CDS1	0	0
PDIsomerase	c11991_g1_i1	CDS2	0	0
PDIsomerase	c12999_g1_i1	CDS3	0	0
PDIsomerase	c14918_g1_i1	CDS2	0	0
PDIsomerase	c15836_g1_i1	CDS2	0	0
PDIsomerase	c21089_g1_i1	CDS2	0	0
PDIsomerase	c21172_g1_i1	CDS3	0	0
PDIsomerase	c21467_g1_i2	CDS1	0	0
PDIsomerase	c22665_g1_i16	CDS2	0	0
PDIsomerase	c30727_g1_i1	CDS2	0	0
PDIsomerase	c14839_g1_i1	CDS3	0	0
PDIsomerase	c14847_g1_i1	CDS3	0	0
PDIsomerase	c20473_g1_i1	CDS4	0	0
PDIsomerase	c21467_g1_i1	CDS6	0	0
PDIsomerase	c22665_g1_i10	CDS2	0	0
PDIsomerase	c73892_g1_i1	CDS1	0	0
PDIsomerase	c16676_g1_i1	CDS7	0	0
PDIsomerase	c17329_g1_i1	CDS1	0	0
PDIsomerase	c19156_g1_i1	CDS13	0	0
PDIsomerase	c19548_g1_i1	CDS2	0	0
PDIsomerase	c22665_g1_i15	CDS7	0	0
PDIsomerase	c83731_g1_i1	CDS3	0	0
PEBP-like	c11988_g1_i1	CDS4	1	0.101719
PEBP-like	c18597_g1_i2	CDS32	0	0
PLA2	c155025_g1_i1	CDS1	0	0
PLA2	c17638_g1_i1	CDS3	0	0
PLA2	c1306_g1_i1	CDS2	0	0
PLA2	c13638_g1_i1	CDS3	0	0
PLA2	c63512_g1_i1	CDS1	0	0
PLA2	c138509_g1_i1	CDS1	0	0
PLA2	c161830_g1_i1	CDS1	0	0
PLA2	c13638_g1_i2	CDS3	0	0
PLA2	c12232_g1_i1	CDS2	1	0.559455
PLA2	c17321_g2_i1	CDS5	0	0
PLA2	c17321_g2_i2	CDS5	0	0
PLA2	c174145_g1_i1	CDS1	0	0
PLA2	c17638_g2_i2	CDS1	0	0
PLA2	c88743_g1_i1	CDS1	0	0
PLA2	c129131_g1_i1	CDS1	0	0
PLA2	c11053_g1_i1	CDS4	0	0
PLA2	c11053_g1_i2	CDS5	0	0
PLA2	c50_g1_i1	CDS4	0	0
PLA2	c77181_g1_i1	CDS3	0	0
Phosphodiesterase-2	c101060_g1_i1	CDS1	0	0
Phosphodiesterase-2	c21494_g1_i1	CDS4	1	0.0915471
Phosphodiesterase-2	c50648_g1_i1	CDS2	0	0
Phosphodiesterase-2	c9023_g1_i2	CDS1	0	0
Phosphodiesterase-2	c9023_g1_i3	CDS1	0	0
Phosphodiesterase-2	c16829_g1_i4	CDS12	0	0
S1	c15376_g1_i1	CDS3	1	0.233954
S1	c16435_g1_i1	CDS4	1	0.498423
S1	c19161_g1_i1	CDS2	1	0.325501
S1	c20554_g2_i1	CDS1	1	1.89197
S1	c51754_g1_i1	CDS1	0	0
S1	c9360_g1_i1	CDS2	1	0.244126
S10	c16257_g1_i1	CDS2	1	0.0305157
S10	c12664_g1_i1	CDS5	0	0
S8	c133171_g1_i1	CDS2	0	0
S8	c16342_g1_i1	CDS4	0	0
S8	c22328_g3_i3	CDS4	0	0
S8	c22328_g3_i4	CDS2	0	0
S8	c22328_g3_i5	CDS4	0	0
S8	c158293_g1_i1	CDS2	0	0
S8	c19767_g1_i1	CDS4	0	0
S8	c22328_g3_i1	CDS1	0	0
S8	c22328_g3_i3	CDS24	0	0
S8	c22449_g1_i1	CDS6	1	0.0610314
S8	c22328_g3_i4	CDS19	0	0
S8	c16342_g1_i2	CDS5	0	0
SCTX01	c12372_g1_i1	CDS2	0	0
SCTX01	c53423_g1_i1	CDS1	0	0
SCTX02	c16813_g1_i1_	CDS2	0	0
SCTX02	c19247_g1_i1_	CDS53	0	0
SCTX02	c17492_g1_i1_	CDS1	0	0
SCTX02	c16813_g1_i2_	CDS3	0	0
SCTX02	c22232_g1_i2_	CDS1	0	0
SCTX02	c12465_g1_i1_	CDS1	0	0
SCTX02	c19842_g1_i1_	CDS3	0	0
SCTX02	c19842_g2_i1_	CDS3	0	0
SCTX02	c19842_g2_i3_	CDS2	0	0
SCTX02	c22155_g1_i2_	CDS6	0	0
SCTX02	c7767_g1_i1_	CDS2	0	0
SCTX02	c6993_g1_i1_	CDS3	0	0
SCTX02	c17492_g1_i2	CDS2	0	0
SCTX02	c22155_g1_i1	CDS1	0	0
SLPTX01	c5656_g1_i1	CDS3	0	0
SLPTX01	c55701_g1_i1	CDS5	0	0
SLPTX01	c4367_g1_i1	CDS1	0	0
SLPTX01	c14408_g1_i1	CDS9	0	0
SLPTX01	c10462_g1_i1	CDS4	0	0
SLPTX01	c20534_g1_i1	CDS14	1	0.172922
SLPTX01	c20534_g1_i2	CDS15	0	0
SLPTX01	c159079_g1_i1	CDS5	0	0
SLPTX03	c4377_g1_i1	CDS3	0	0
Unchar02	c11434_g1_i1	CDS6	1	0.233954
SLPTX03	c124870_g1_i1	CDS1	0	0
SLPTX03	c18362_g1_i1	CDS1	1	0.21361
SLPTX04	c12372_g1_i1	CDS2	0	0
SLPTX04	c53423_g1_i1	CDS1	0	0
SLPTX04	c13957_g1_i1	CDS6	0	0
SLPTX04	c14253_g1_i1	CDS2	0	0
SLPTX04	c13919_g1_i1	CDS1	0	0
SLPTX04	c14901_g1_i1	CDS1	1	0.152579
SLPTX04	c20697_g1_i1	CDS8	0	0
SLPTX04	c17930_g1_i1	CDS3	1	0.0712033
SLPTX04	c4679_g1_i1	CDS7	1	0.111891
SLPTX04	c16653_g1_i1	CDS6	1	0.406876
SLPTX04	c168223_g1_i1	CDS1	0	0
SLPTX04	c50486_g1_i1	CDS1	0	0
SLPTX04	c24730_g1_i1	CDS2	0	0
SLPTX05	c129975_g1_i1	CDS2	0	0
SLPTX05	c1539_g1_i1	CDS3	0	0
SLPTX05	c16756_g1_i1	CDS5	0	0
SLPTX05	c85373_g1_i1	CDS2	0	0
SLPTX05	c121314_g1_i1	CDS1	0	0
SLPTX05	c147141_g1_i1	CDS1	0	0
SLPTX05	c21197_g1_i2	CDS6	0	0
SLPTX05	c5445_g1_i1	CDS1	0	0
SLPTX05	c16801_g1_i1	CDS6	0	0
SLPTX05	c11701_g1_i1	CDS1	0	0
SLPTX05	c13765_g1_i1	CDS4	0	0
SLPTX05	c18449_g1_i1	CDS3	1	0.0203438
SLPTX05	c104577_g1_i1	CDS1	0	0
SLPTX05	c22396_g3_i1	CDS3	0	0
SLPTX05	c3932_g1_i1	CDS3	0	0
SLPTX05	c86147_g1_i1	CDS1	0	0
SLPTX05	c9454_g1_i1	CDS1	0	0
SLPTX05	c85432_g1_i1	CDS1	0	0
SLPTX05	c16756_g1_i2	CDS2	0	0
SLPTX05	c5810_g1_i1	CDS1	0	0
SLPTX05	c123530_g1_i1	CDS1	0	0
SLPTX05	c76136_g1_i1	CDS1	0	0
SLPTX05	c15233_g1_i1	CDS3	0	0
SLPTX05	c15737_g1_i1	CDS2	0	0
SLPTX05	c20945_g1_i1	CDS3	0	0
SLPTX05	c10599_g1_i1	CDS5	0	0
SLPTX05	c16723_g1_i1	CDS7	0	0
SLPTX05	c1091_g1_i1	CDS2	0	0
SLPTX05	c21680_g1_i2	CDS3	0	0
SLPTX05	c8171_g1_i1	CDS3	0	0
SLPTX05	c21197_g1_i1	CDS5	0	0
SLPTX05	c16801_g1_i2	CDS6	0	0
SLPTX06	c15194_g1_i1	CDS3	1	0.0915471
SLPTX07	c15310_g1_i1	CDS2	0	0
SLPTX07	c13133_g1_i1	CDS2	0	0
SLPTX07	c19252_g1_i2	CDS4	0	0
SLPTX07	c19252_g1_i1	CDS4	0	0
SLPTX07	c103011_g1_i1	CDS2	0	0
SLPTX08	c15470_g1_i1	CDS8	0	0
SLPTX08	c15470_g1_i1	CDS3	1	0.0203438
SLPTX09	c133892_g1_i1	CDS1	0	0
SLPTX09	c15051_g1_i1	CDS4	0	0
SLPTX09	c20521_g1_i1	CDS4	1	0.21361
SLPTX10	c5536_g1_i2	CDS1	0	0
SLPTX10	c22167_g1_i1	CDS3	0	0
SLPTX10	c21251_g2_i1	CDS5	0	0
SLPTX10	c12402_g1_i2	CDS3	0	0
SLPTX10	c21251_g2_i1	CDS1	1	0.447564
SLPTX10	c36916_g1_i1	CDS1	0	0
SLPTX10	c445_g1_i1	CDS2	1	0.64083
SLPTX10	c21251_g1_i2	CDS2	1	0.701861
SLPTX10	c12402_g1_i1	CDS2	0	0
SLPTX10	c2100_g1_i1	CDS2	0	0
SLPTX10	c21251_g1_i1	CDS3	1	0.701861
SLPTX11	c20979_g1_i1	CDS1	1	0.111891
SLPTX11	c20921_g2_i4	CDS3	1	0.0813752
SLPTX11	c21495_g1_i1	CDS9	1	0.0305157
SLPTX11	c21495_g1_i3	CDS6	1	0.0305157
SLPTX11	c13118_g1_i1	CDS1	1	0.0610314
SLPTX11	c19946_g3_i1	CDS2	1	0.0915471
SLPTX11	c19946_g3_i2	CDS2	0	0
SLPTX11	c21999_g1_i1	CDS1	0	0
SLPTX11	c21999_g1_i4	CDS1	0	0
SLPTX11	c21999_g1_i3	CDS1	0	0
SLPTX11	c21999_g1_i2	CDS1	0	0
SLPTX11	c21999_g1_i7	CDS1	0	0
SLPTX11	c21999_g1_i6	CDS2	0	0
SLPTX11	c21999_g1_i5	CDS2	0	0
SLPTX11	c19976_g2_i1	CDS24	1	1.03753
SLPTX11	c19976_g2_i2	CDS25	0	0
SLPTX11	c19563_g1_i1	CDS2	1	0.386532
SLPTX11	c18116_g2_i1	CDS1	1	2.37005
SLPTX11	c19552_g1_i1	CDS2	1	0.345845
SLPTX11	c127906_g1_i1	CDS3	0	0
SLPTX11	c16094_g1_i1	CDS11	1	0.559455
SLPTX11	c156963_g1_i1	CDS1	1	0.0406876
SLPTX11	c6114_g1_i1	CDS3	1	0.223782
SLPTX11	c120139_g1_i1	CDS1	0	0
SLPTX11	c10912_g1_i1	CDS1	1	0.26447
SLPTX11	c16054_g1_i1	CDS14	1	0.345845
SLPTX11	c21608_g1_i1	CDS2	0	0
SLPTX12	c18581_g1_i1	CDS1	1	0.172922
SLPTX13	c12453_g1_i1	CDS2	1	0.0712033
SLPTX14	c17040_g1_i1	CDS5	1	0.152579
SLPTX14	c76811_g1_i1	CDS1	0	0
SLPTX14	c12480_g1_i6	CDS3	0	0
SLPTX14	c17040_g1_i1	CDS3	0	0
SLPTX14	c135286_g1_i1	CDS1	0	0
SLPTX14	c136449_g1_i1	CDS2	0	0
SLPTX14	c142599_g1_i1	CDS1	0	0
SLPTX14	c17666_g1_i1	CDS59	0	0
SLPTX14	c76839_g1_i1	CDS2	0	0
SLPTX14	c156024_g1_i1	CDS2	0	0
SLPTX14	c16004_g1_i1	CDS2	0	0
SLPTX14	c153506_g1_i1	CDS3	0	0
SLPTX14	c4554_g1_i1	CDS3	0	0
SLPTX14	c19221_g1_i1	CDS6	0	0
SLPTX15	c2513_g1_i1	CDS1	0	0
SLPTX15	c2224_g1_i1	CDS2	0	0
SLPTX15	c18402_g1_i3	CDS2	0	0
SLPTX15	c92309_g1_i1	CDS3	0	0
SLPTX15	c16934_g2_i1	CDS3	1	0.203438
SLPTX15	c11672_g1_i1	CDS6	1	0.172922
SLPTX15	c21483_g1_i1	CDS1	1	0.345845
SLPTX15	c113046_g1_i1	CDS2	0	0
SLPTX15	c19629_g1_i1	CDS4	1	0.0406876
SLPTX15	c19629_g1_i2	CDS4	0	0
SLPTX15	c19629_g1_i3	CDS2	0	0
SLPTX15	c6185_g1_i1	CDS2	1	0.0305157
SLPTX15	c12054_g1_i1	CDS4	0	0
SLPTX15	c102538_g1_i1	CDS4	0	0
SLPTX15	c12474_g1_i1	CDS2	0	0
SLPTX15	c12474_g1_i1	CDS3	1	0.335673
SLPTX15	c18402_g1_i2	CDS1	0	0
SLPTX15	c10868_g1_i1	CDS2	1	0.874784
SLPTX15	c4437_g1_i1	CDS1	0	0
SLPTX16	c16614_g1_i2	CDS6	1	0.0203438
SLPTX16	c18332_g1_i1	CDS1	0	0
SLPTX16	c19165_g1_i1	CDS2	0	0
SLPTX16	c19165_g1_i2	CDS2	0	0
SLPTX16	c20081_g1_i2	CDS1	0	0
SLPTX16	c12735_g1_i1	CDS2	0	0
SLPTX16	c159845_g1_i1	CDS3	0	0
SLPTX16	c5168_g1_i1	CDS3	0	0
SLPTX16	c1957_g1_i1	CDS2	0	0
SLPTX16	c17161_g1_i1	CDS2	0	0
SLPTX16	c17161_g1_i2	CDS1	0	0
SLPTX16	c12537_g1_i1	CDS2	0	0
SLPTX16	c20221_g1_i1	CDS2	0	0
SLPTX16	c15193_g1_i1	CDS2	0	0
SLPTX16	c22930_g1_i1	CDS1	0	0
SLPTX16	c14588_g1_i1	CDS3	0	0
SLPTX16	c10293_g1_i1	CDS3	0	0
SLPTX16	c17555_g1_i2	CDS5	0	0
SLPTX16	c28987_g1_i1	CDS1	0	0
SLPTX16	c17555_g1_i1	CDS4	0	0
SLPTX16	c3982_g1_i1	CDS1	0	0
SLPTX16	c17187_g1_i2	CDS1	0	0
SLPTX16	c2547_g1_i1	CDS2	0	0
SLPTX16	c11587_g1_i1	CDS2	1	0.0406876
SLPTX16	c20081_g1_i1	CDS1	0	0
SLPTX16	c3714_g1_i1	CDS3	0	0
SLPTX16	c13946_g1_i1	CDS21	1	0.122063
SLPTX16	c19768_g1_i4	CDS3	0	0
SLPTX16	c12554_g1_i1	CDS3	0	0
SLPTX16	c17224_g1_i1	CDS2	0	0
SLPTX16	c12022_g1_i1	CDS5	1	0.0610314
SLPTX16	c16502_g1_i1	CDS1	0	0
SLPTX16	c17937_g1_i1	CDS4	0	0
SLPTX16	c17053_g1_i1	CDS2	0	0
SLPTX16	c9295_g1_i1	CDS3	1	0.193266
SLPTX16	c19768_g1_i1	CDS3	0	0
SLPTX16	c19365_g1_i1	CDS2	0	0
SLPTX16	c751_g1_i1	CDS2	0	0
SLPTX16	c15155_g1_i1	CDS2	0	0
SLPTX16	c17187_g1_i1	CDS1	0	0
SLPTX16	c63674_g1_i1	CDS3	0	0
SLPTX16	c154120_g1_i1	CDS1	0	0
SLPTX17	c1003_g1_i1	CDS2	0	0
SLPTX17	c18600_g1_i1	CDS4	0	0
SLPTX17	c12849_g1_i1	CDS4	0	0
SLPTX17	c59350_g1_i1	CDS1	0	0
SLPTX17	c14258_g1_i1	CDS1	1	0.0101719
SLPTX17	c5754_g1_i1	CDS1	0	0
SLPTX17	c112070_g1_i1	CDS2	0	0
SLPTX17	c11713_g1_i2	CDS2	0	0
SLPTX17	c11713_g1_i3	CDS2	0	0
SLPTX17	c13160_g1_i1	CDS3	0	0
SLPTX17	c139780_g1_i1	CDS1	0	0
SLPTX17	c155542_g1_i1	CDS1	0	0
SLPTX17	c156062_g1_i1	CDS3	0	0
SLPTX17	c156407_g1_i1	CDS1	0	0
SLPTX17	c16456_g1_i1	CDS2	0	0
SLPTX17	c16666_g1_i1	CDS1	0	0
SLPTX17	c16815_g1_i1	CDS1	0	0
SLPTX17	c17093_g2_i1	CDS1	0	0
SLPTX17	c17448_g1_i1	CDS2	0	0
SLPTX17	c18319_g1_i1	CDS1	0	0
SLPTX17	c18319_g1_i2	CDS2	0	0
SLPTX17	c18784_g1_i2	CDS2	0	0
SLPTX17	c19491_g1_i1	CDS2	0	0
SLPTX17	c19665_g1_i1	CDS4	0	0
SLPTX17	c20697_g1_i1	CDS6	0	0
SLPTX17	c21910_g1_i2	CDS3	0	0
SLPTX17	c21910_g1_i3	CDS3	0	0
SLPTX17	c3667_g1_i1	CDS1	0	0
SLPTX17	c77129_g1_i1	CDS4	0	0
SLPTX17	c81032_g1_i1	CDS2	0	0
SLPTX17	c132848_g1_i1	CDS1	0	0
SLPTX17	c1960_g1_i1	CDS3	0	0
SLPTX17	c11819_g1_i1	CDS1	0	0
SLPTX17	c9817_g1_i1	CDS2	0	0
SLPTX17	c12538_g1_i2	CDS1	0	0
SLPTX17	c127720_g1_i1	CDS3	0	0
SLPTX17	c12538_g1_i1	CDS1	0	0
SLPTX17	c11819_g1_i2	CDS1	0	0
SLPTX17	c18784_g1_i1	CDS3	0	0
SLPTX17	c18784_g1_i3	CDS1	0	0
SLPTX17	c14258_g1_i1	CDS1	1	0.0101719
SLPTX17	c21910_g1_i7	CDS2	0	0
SLPTX17	c16666_g1_i2	CDS1	0	0
SLPTX18	c11802_g1_i1_	CDS3	0	0
SLPTX18	c19359_g1_i1	CDS3	0	0
SLPTX18	c8397_g1_i1	CDS1	0	0
SLPTX19	c15793_g1_i4	CDS7	0	0
SLPTX19	c15793_g1_i2	CDS7	0	0
SLPTX19	c15793_g1_i3	CDS8	0	0
SLPTX19	c15793_g1_i1	CDS5	0	0
SLPTX19	c1381_g1_i1	CDS4	0	0
SLPTX19	c1381_g1_i2	CDS4	0	0
SLPTX20	c12380_g1_i1	CDS4	1	0.0406876
SLPTX21	c13812_g1_i1	CDS4	1	0.0305157
SLPTX21	c20921_g2_i1	CDS3	1	0.0813752
SLPTX21	c7951_g1_i1	CDS5	0	0
SLPTX22	c5443_g1_i1	CDS1	0	0
SLPTX28	c9170_g1_i1	CDS5	0	0
SLPTX29	c13286_g1_i1	CDS5	0	0
SLPTX29	c14131_g1_i1	CDS2	0	0
SLPTX29	c14131_g1_i2	CDS4	0	0
SLPTX29	c15838_g1_i1	CDS3	0	0
SLPTX29	c16669_g1_i1	CDS2	0	0
SLPTX29	c16669_g1_i2	CDS2	0	0
SLPTX29	c153795_g1_i1	CDS2	0	0
SLPTX29	c16012_g1_i3	CDS4	0	0
SLPTX29	c16950_g1_i1	CDS4	0	0
SLPTX29	c19039_g1_i2	CDS2	0	0
SLPTX29	c2618_g1_i1	CDS2	0	0
SLPTX29	c138066_g1_i1	CDS1	0	0
SLPTX29	c19039_g1_i1	CDS3	0	0
SLPTX29	c16012_g1_i1	CDS3	0	0
SLPTX29	c16012_g1_i2	CDS2	0	0
SLPTX30	c83253_g1_i1	CDS1	0	0
SLPTX30	c16159_g1_i1	CDS3	0	0
SLPTX30	c17099_g1_i3	CDS2	0	0
SLPTX30	c21814_g3_i1	CDS3	0	0
SLPTX30	c21814_g3_i2	CDS1	0	0
SLPTX30	c21814_g3_i4	CDS3	0	0
SLPTX30	c21814_g6_i1	CDS1	0	0
SLPTX30	c3392_g1_i1	CDS1	0	0
SLPTX30	c8968_g1_i1	CDS5	0	0
SLPTX30	c17099_g1_i1	CDS2	0	0
SLPTX30	c2039_g1_i1	CDS1	0	0
SLPTX30	c21814_g7_i1	CDS1	0	0
SLPTX30	c3392_g1_i2	CDS1	0	0
SLPTX30	c21814_g3_i3	CDS3	0	0
SLPTX30	c21814_g3_i5	CDS3	0	0
SLPTX30	c21814_g3_i6	CDS3	0	0
SLPTX30	c13422_g1_i1	CDS4	0	0
SLPTX30	c18479_g1_i2	CDS2	0	0
SLPTX30	c10485_g1_i1	CDS3	1	0.0305157
SLPTX30	c12438_g1_i1	CDS1	0	0
SLPTX30	c12438_g1_i2	CDS1	0	0
SLPTX30	c14499_g1_i1	CDS1	0	0
SLPTX30	c7689_g1_i1	CDS1	0	0
SLPTX30	c17475_g1_i1	CDS2	0	0
SLPTX30	c18479_g1_i1	CDS2	0	0
SLPTX30	c18479_g1_i3	CDS2	0	0
SLPTX30	c3155_g1_i1	CDS1	0	0
SLPTX30	c17475_g1_i2	CDS2	0	0
Transferrin	c18709_g1_i1	CDS5	0	0
Transferrin	c17228_g1_i2	CDS1	0	0
Transferrin	c88752_g1_i1	CDS2	0	0
Transferrin	c17228_g1_i2	CDS6	0	0
Transferrin	c20052_g1_i1	CDS3	1	0.142407
Transferrin	c128670_g1_i1	CDS1	0	0
Transferrin	c13550_g1_i1	CDS2	0	0
Transferrin	c15834_g1_i1	CDS11	0	0
Transferrin	c17228_g1_i1	CDS6	0	0
Transferrin	c29706_g1_i1	CDS1	0	0
Transferrin	c57028_g1_i1	CDS3	0	0
Transferrin	c13550_g1_i2	CDS2	0	0
Transferrin	c20052_g1_i2	CDS1	0	0
Unchar01	c20053_g1_i1	CDS2	1	1.00702
Unchar01	c20879_g1_i1	CDS1	1	0.26447
Unchar03	c13734_g1_i1	CDS2	1	0.0610314
Unchar03	c17234_g1_i1	CDS4	0	0
IL17	c16097_g1_i1	CDS3	1	0.111891
IL17	c16097_g1_i1	CDS6	0	0
Unchar06	c768_g1_i1	CDS1	1	0.0610314
Unchar08-CCHamide2Neuropeptide	c83317_g1_i1	CDS1	0	0
Unchar10	c21546_g1_i1	CDS9	1	1.97335
Unchar11	c17745_g1_i1	CDS2	0	0
Unchar11	c17745_g1_i2	CDS2	0	0
Unchar11	c15285_g1_i1	CDS2	0	0
Unchar11	c12715_g1_i1	CDS1	1	0.0305157
Unchar11	c13582_g1_i1	CDS3	1	0.172922
Unchar11	c16967_g1_i1	CDS3	0	0
alpha-macroglobulin-like	c21938_g1_i1	CDS2	0	0
alpha-macroglobulin-like	c21938_g1_i3	CDS1	0	0
alpha-macroglobulin-like	c21938_g1_i4	CDS1	0	0
alpha-macroglobulin-like	c21468_g1_i2	CDS1	0	0
alpha-macroglobulin-like	c21038_g1_i4	CDS6	0	0
alpha-macroglobulin-like	c22084_g1_i4	CDS1	0	0
alpha-macroglobulin-like	c22084_g1_i2	CDS2	0	0
Unchar12	c6253_g1_i1	CDS1	0	0
Unchar12	c85872_g1_i1	CDS2	0	0
Unchar12	c22719_g4_i1	CDS14	0	0
Unchar12	c22719_g4_i2	CDS14	0	0
Unchar12	c20696_g1_i1	CDS18	0	0
Unchar12	c20696_g1_i2	CDS18	0	0
Unchar12	c20696_g1_i4	CDS1	0	0
Unchar12	c20507_g1_i2	CDS11	0	0
Unchar12	c20507_g1_i7	CDS6	0	0
Unchar12	c20507_g1_i9	CDS12	0	0
Unchar12	c20507_g1_i2	CDS5	0	0
Unchar12	c20507_g1_i9	CDS5	0	0
Unchar12	c20507_g1_i5	CDS5	0	0
Unchar12	c20507_g1_i8	CDS5	0	0
Unchar12	c20507_g1_i4	CDS3	0	0
Unchar12	c20507_g1_i7	CDS4	0	0
Unchar12	c22719_g4_i1	CDS3	0	0
Unchar12	c22719_g4_i2	CDS3	0	0
Unchar13	c16702_g1_i1	CDS3	0	0
Unchar13	c18244_g1_i1	CDS1	0	0
Unchar13	c18244_g1_i2	CDS3	0	0
Unchar13	c23015_g1_i1	CDS1	0	0
Unchar13	c78146_g1_i1	CDS1	0	0
Unchar13	c16702_g1_i3	CDS3	0	0
Unchar13	c19731_g2_i1	CDS3	0	0
Unchar13	c19731_g2_i3	CDS4	0	0
Unchar13	c19731_g2_i4	CDS4	0	0
Unchar14	c12112_g1_i1	CDS7	0	0
Unchar15	c18158_g1_i1	CDS2	1	0.0406876
Unchar16	c14987_g1_i1	CDS2	0	0
Unchar16	c15358_g1_i1	CDS2	0	0
Unchar16	c17562_g1_i1	CDS2	0	0
Unchar16	c9604_g1_i1	CDS7	0	0
CUB-domain	c4297_g1_i1	CDS4	0	0
CUB-domain	c21995_g1_i1	CDS1	1	2.40057
CUB-domain	c19787_g1_i1	CDS2	1	1.06805
CUB-domain	c5402_g1_i1	CDS1	1	0.37636
CUB-domain	c20834_g2_i1	CDS6	1	1.90215
CUB-domain	c20834_g2_i1	CDS2	1	0.396704
CUB-domain	c22167_g2_i1	CDS5	1	2.40057
CUB-domain	c18464_g1_i1	CDS2	1	1.58682
CUB-domain	c20196_g1_i1	CDS1	1	1.25114
CUB-domain	c20899_g1_i1	CDS3	1	2.11576
CUB-domain	c15692_g1_i1	CDS5	1	1.00702
CUB-domain	c20704_g1_i1	CDS16	0	0
CUB-domain	c20704_g1_i2	CDS14	1	0.345845
CUB-domain	c21132_g1_i1	CDS15	1	1.38338
Lysosomal lipase-related protein-like	c155645_g1_i1	CDS1	0	0
Lysosomal lipase-related protein-like	c15840_g1_i2	CDS1	0	0
Lysosomal lipase-related protein-like	c15840_g1_i1	CDS1	0	0
Lysosomal lipase-related protein-like	c15840_g1_i3	CDS2	0	0
Lysosomal lipase-related protein-like	c70401_g1_i1	CDS1	0	0
Lysosomal lipase-related protein-like	c16211_g1_i1	CDS3	0	0
Lysosomal lipase-related protein-like	c17296_g1_i1	CDS3	0	0
Lysosomal lipase-related protein-like	c7947_g1_i1	CDS2	0	0
Lysosomal lipase-related protein-like	c10314_g1_i1	CDS1	0	0
Lysosomal lipase-related protein-like	c34848_g1_i1	CDS2	0	0
Lysosomal lipase-related protein-like	c138526_g1_i1	CDS2	0	0
Lysosomal lipase-related protein-like	c4093_g1_i1	CDS1	0	0
Lysosomal lipase-related protein-like	c5947_g1_i1	CDS1	0	0
Lysosomal lipase-related protein-like	c18924_g1_i2	CDS1	0	0
Lysosomal lipase-related protein-like	c48933_g1_i1	CDS3	0	0
Lysosomal lipase-related protein-like	c154356_g1_i1	CDS3	0	0
Lysosomal lipase-related protein-like	c57352_g1_i1	CDS1	0	0
Lysosomal lipase-related protein-like	c13117_g1_i1	CDS1	0	0
Lysosomal lipase-related protein-like	c12567_g1_i1	CDS1	0	0
Lysosomal lipase-related protein-like	c20698_g1_i3	CDS5	0	0
Lysosomal lipase-related protein-like	c19285_g1_i2	CDS10	0	0
Lysosomal lipase-related protein-like	c19285_g1_i3	CDS1	0	0
Lysosomal lipase-related protein-like	c83018_g1_i1	CDS3	0	0
Lysosomal lipase-related protein-like	c13644_g1_i1	CDS2	0	0
Lysosomal lipase-related protein-like	c102928_g1_i1	CDS2	0	0
Lysosomal lipase-related protein-like	c61105_g1_i1	CDS1	0	0
Unchar09	c18524_g1_i1	CDS1	1	1.74
Unchar09	c18524_g1_i2	CDS1	1	1.74

## Sheet: Strigamia maritima
Family	Contig	Coding region	Present in venom	Relative no tryptic peptides >95%
Acid-phosphatase	Female_c51986_g1_i5	CDS1	0	0
Acid-phosphatase	Male_c29045_g1_i1	CDS1	0	0
Acid-phosphatase	Male_c38704_g1_i3	CDS2	0	0
Acid-phosphatase	Male_c44277_g2_i2	CDS1	0	0
Acid-phosphatase	Male_c9487_g1_i1	CDS1	0	0
Acid-phosphatase	Female_c49475_g1_i1	CDS2	0	0
Acid-phosphatase	Female_c49475_g1_i2	CDS2	0	0
Acid-phosphatase	Female_c49475_g1_i4	CDS3	0	0
Acid-phosphatase	Female_c50346_g1_i2	CDS1	0	0
Acid-phosphatase	Female_c50346_g1_i3	CDS1	0	0
Acid-phosphatase	Female_c50346_g1_i4	CDS1	0	0
Acid-phosphatase	Female_c51986_g1_i1	CDS1	0	0
Acid-phosphatase	Female_c51986_g1_i4	CDS1	0	0
Acid-phosphatase	Female_c51986_g1_i2	CDS1	0	0
Acid-phosphatase	Male_c38704_g1_i1	CDS1	0	0
Acid-phosphatase	Female_c118492_g1_i1	CDS2	0	0
Acid-phosphatase	Female_c40637_g1_i3	CDS2	0	0
Acid-phosphatase	Female_c49475_g1_i4	CDS1	0	0
Acid-phosphatase	Male_c36747_g1_i2	CDS4	0	0
Acid-phosphatase	Male_c36747_g1_i3	CDS1	0	0
Acid-phosphatase	Male_c36747_g1_i3	CDS1	0	0
Acid-phosphatase	Female_c40637_g1_i1	CDS1	0	0
Acid-phosphatase	Male_c38704_g1_i2	CDS2	0	0
Acid-phosphatase	Male_c44277_g2_i1	CDS1	0	0
Acid-phosphatase	Female_c43456_g1_i1	CDS2	0	0
Acid-phosphatase	Male_c40800_g2_i1	CDS1	0	0
Acid-phosphatase	Female_c40637_g1_i2	CDS1	0	0
Acid-phosphatase	Female_c49475_g1_i3	CDS2	0	0
Acid-phosphatase	Male_c36747_g1_i2	CDS2	0	0
Acid-phosphatase	Female_c54160_g5_i1	CDS2	0	0
Acid-phosphatase	Female_c54160_g5_i2	CDS2	0	0
Acid-phosphatase	Male_c40800_g1_i1	CDS8	0	0
Acid-phosphatase	Male_c39926_g1_i1	CDS5	0	0
BPFTx	Male_c137401_g1_i1	CDS1	0	0
BPFTx	Female_c2465_g1_i2	CDS1	0	0
BPFTx	Male_c10055_g1_i2	CDS2	0	0
BPFTx	Female_c49320_g1_i2	CDS2	0	0
BPFTx	Female_c46295_g2_i1	CDS1	0	0
BPFTx	Female_c46295_g2_i5	CDS2	0	0
BPFTx	Female_c46295_g2_i6	CDS2	0	0
BPFTx	Female_c46295_g2_i7	CDS2	0	0
BPFTx	Female_c47751_g1_i1	CDS13	0	0
BPFTx	Male_c28034_g1_i2	CDS1	0	0
BPFTx	Female_c49320_g1_i3	CDS3	0	0
BPFTx	Male_c10055_g1_i1	CDS2	0	0
BPFTx	Female_c49320_g1_i5	CDS2	0	0
BPFTx	Female_c49320_g1_i4	CDS2	0	0
BPFTx	Female_c49320_g1_i6	CDS2	0	0
C-type-Lectin	Female_c34699_g1_i1	CDS1	0	0
C-type-Lectin	Female_c49753_g1_i1	CDS1	0	0
C-type-Lectin	Female_c38435_g1_i1	CDS1	0	0
C-type-Lectin	Female_c38435_g1_i2	CDS1	0	0
CAP	Female_c120329_g1_i1	CDS1	0	0
CAP	Female_c186912_g1_i1	CDS1	0	0
CAP1	Female_c206798_g1_i1	CDS2	0	0
CAP2	Female_c216812_g1_i1	CDS1	0	0
CAP3	Female_c32589_g1_i2	CDS1	0	0
CAP	Female_c34164_g1_i1	CDS1	0	0
CAP	Female_c34164_g1_i2	CDS2	0	0
CAP	Female_c34164_g1_i2	CDS1	0	0
CAP3	Female_c42835_g1_i3	CDS1	0	0
CAP3	Female_c44399_g2_i1	CDS4	0	0
CAP3	Female_c44399_g2_i1	CDS1	0	0
CAP3	Female_c44399_g2_i2	CDS1	0	0
CAP	Female_c48190_g1_i1	CDS1	0	0
CAP	Female_c48190_g1_i2	CDS1	0	0
CAP	Female_c48190_g1_i3	CDS2	0	0
CAP3	Female_c51796_g1_i1	CDS1	0	0
CAP3	Female_c51796_g1_i2	CDS1	0	0
CAP3	Female_c51796_g1_i5	CDS1	0	0
CAP3	Female_c51796_g2_i1	CDS2	0	0
CAP	Female_c52001_g1_i1	CDS3	0	0
CAP	Female_c52001_g1_i3	CDS3	0	0
CAP	Female_c52001_g1_i6	CDS3	0	0
CAP	Female_c88650_g1_i1	CDS3	0	0
CAP3	Male_c208673_g1_i1	CDS1	0	0
CAP3	Male_c22099_g1_i1	CDS1	0	0
CAP3	Male_c22099_g1_i2	CDS1	0	0
CAP3	Male_c27657_g1_i2	CDS1	0	0
CAP	Male_c48457_g1_i1	CDS1	0	0
CAP	Male_c50863_g1_i1	CDS1	0	0
CAP3	Male_c69062_g1_i1	CDS2	0	0
CAP	Male_c70528_g1_i1	CDS1	0	0
CAP	Male_c9769_g1_i1	CDS1	0	0
CHILOTX01	Female_c26061_g1_i1	CDS5	1	15.0685
CHILOTX01	Female_c48927_g1_i1	CDS2	1	8.6758
CHILOTX01	Male_c41086_g2_i2	CDS1	1	8.6758
CHILOTX01	Female_c173466_g1_i1	CDS2	1	5.93607
CHILOTX01	Female_c76360_g1_i1	CDS1	0	0
Cathepsin	Female_c37797_g1_i1	CDS2	0	0
Cathepsin	Female_c37797_g1_i2	CDS1	0	0
Cathepsin	Male_c39330_g1_i1	CDS1	0	0
Cathepsin	Female_c189372_g1_i1	CDS1	0	0
Cathepsin	Male_c172428_g1_i1	CDS1	0	0
Cathepsin	Female_c144452_g1_i1	CDS1	0	0
Cathepsin	Female_c40688_g1_i1	CDS1	0	0
Cathepsin	Male_c34054_g1_i1	CDS1	0	0
Cathepsin	Male_c7775_g1_i1	CDS1	0	0
Cathepsin	Male_c30774_g1_i1	CDS1	0	0
Cathepsin	Male_c30774_g1_i2	CDS1	0	0
Cathepsin	Male_c38216_g1_i1	CDS1	0	0
Cathepsin	Female_c6202_g1_i1	CDS1	0	0
Cathepsin	Female_c31722_g1_i1	CDS2	0	0
Cathepsin	Male_c32121_g1_i2	CDS2	0	0
Cathepsin	Female_c31722_g1_i2	CDS5	0	0
Cathepsin	Male_c32121_g1_i1	CDS6	0	0
Cathepsin	Male_c32121_g1_i1	CDS2	0	0
Cathepsin	Female_c31722_g1_i2	CDS3	0	0
Cathepsin	Female_c35052_g1_i2	CDS1	0	0
Cathepsin	Female_c35052_g1_i1	CDS1	0	0
Cathepsin	Female_c48450_g1_i2	CDS2	0	0
Cathepsin	Male_c32295_g1_i1	CDS1	0	0
Cathepsin	Female_c48450_g1_i1	CDS2	0	0
Cathepsin	Female_c48450_g1_i3	CDS2	0	0
Cathepsin	Female_c155967_g1_i1	CDS3	0	0
Cathepsin	Male_c189388_g1_i1	CDS2	0	0
Cathepsin	Female_c45086_g1_i2	CDS9	0	0
Cathepsin	Female_c45086_g1_i1	CDS9	0	0
Cathepsin	Male_c36979_g1_i1	CDS8	0	0
Cathepsin	Female_c16019_g1_i1	CDS1	0	0
Cathepsin	Male_c10682_g1_i1	CDS1	0	0
Cathepsin	Female_c43135_g1_i2	CDS2	0	0
Cathepsin	Female_c43135_g1_i1	CDS1	0	0
Cathepsin	Male_c32830_g1_i1	CDS1	0	0
Cathepsin	Female_c19938_g1_i1	CDS2	0	0
Cathepsin	Male_c30774_g1_i1	CDS3	0	0
Cathepsin	Female_c74148_g1_i1	CDS1	0	0
Cathepsin	Male_c27629_g1_i1	CDS2	0	0
COEsteraseB	Female_c34536_g1_i1	CDS2	0	0
COEsteraseB	Male_c40975_g1_i3	CDS2	0	0
COEsteraseB	Male_c41943_g1_i1	CDS1	0	0
COEsteraseB	Male_c43037_g4_i3	CDS2	0	0
COEsteraseB	Female_c51694_g1_i4	CDS4	0	0
COEsteraseB	Female_c52828_g1_i3	CDS1	0	0
COEsteraseB	Female_c54117_g4_i1	CDS6	0	0
COEsteraseB	Female_c49483_g1_i1	CDS1	0	0
COEsteraseB	Female_c34536_g1_i1	CDS1	0	0
COEsteraseB	Female_c50836_g1_i4	CDS3	0	0
COEsteraseB	Female_c51338_g1_i3	CDS1	0	0
COEsteraseB	Female_c54117_g4_i5	CDS6	0	0
COEsteraseB	Female_c42113_g1_i1	CDS1	0	0
COEsteraseB	Female_c50913_g1_i1	CDS1	0	0
COEsteraseB	Female_c54743_g1_i2	CDS2	0	0
COEsteraseB	Female_c108760_g1_i1	CDS2	0	0
COEsteraseB	Female_c52462_g1_i2	CDS1	0	0
COEsteraseB	Female_c53151_g1_i5	CDS1	0	0
COEsteraseB	Male_c1394_g1_i2	CDS4	0	0
COEsteraseB	Male_c219017_g1_i1	CDS1	0	0
COEsteraseB	Male_c25670_g1_i1	CDS1	0	0
COEsteraseB	Male_c30398_g2_i1	CDS2	0	0
COEsteraseB	Female_c80880_g1_i1	CDS2	0	0
COEsteraseB	Male_c37798_g1_i1	CDS2	0	0
COEsteraseB	Male_c37979_g1_i3	CDS1	0	0
COEsteraseB	Male_c40918_g1_i1	CDS10	0	0
COEsteraseB	Male_c40918_g1_i1	CDS13	0	0
COEsteraseB	Female_c51680_g1_i7	CDS3	0	0
COEsteraseB	Female_c52462_g1_i1	CDS1	0	0
COEsteraseB	Female_c52462_g1_i4	CDS1	0	0
COEsteraseB	Female_c49930_g1_i1	CDS2	0	0
COEsteraseB	Female_c51694_g1_i5	CDS5	0	0
COEsteraseB	Female_c54743_g1_i1	CDS6	0	0
COEsteraseB	Female_c60736_g1_i1	CDS1	0	0
COEsteraseB	Male_c30398_g2_i2	CDS2	0	0
COEsteraseB	Male_c34472_g1_i1	CDS1	0	0
COEsteraseB	Male_c34618_g1_i3	CDS1	0	0
COEsteraseB	Male_c36767_g1_i1	CDS1	0	0
COEsteraseB	Male_c37798_g1_i1	CDS1	0	0
COEsteraseB	Female_c47645_g1_i2	CDS1	0	0
COEsteraseB	Female_c52828_g1_i1	CDS2	0	0
COEsteraseB	Female_c56901_g1_i1	CDS1	0	0
COEsteraseB	Male_c134648_g1_i1	CDS1	0	0
COEsteraseB	Male_c40096_g1_i3	CDS1	0	0
COEsteraseB	Female_c34536_g1_i2	CDS1	0	0
COEsteraseB	Female_c51680_g1_i2	CDS3	0	0
COEsteraseB	Female_c52420_g1_i1	CDS2	0	0
COEsteraseB	Male_c39968_g1_i2	CDS3	0	0
COEsteraseB	Female_c50836_g1_i1	CDS1	0	0
COEsteraseB	Male_c105910_g1_i1	CDS1	0	0
COEsteraseB	Male_c34618_g1_i1	CDS2	0	0
COEsteraseB	Female_c15860_g1_i2	CDS1	0	0
COEsteraseB	Male_c40975_g1_i1	CDS2	0	0
COEsteraseB	Female_c51680_g1_i5	CDS3	0	0
COEsteraseB	Female_c51694_g1_i5	CDS3	0	0
COEsteraseB	Female_c7378_g1_i2	CDS1	0	0
COEsteraseB	Male_c1394_g1_i1	CDS3	0	0
COEsteraseB	Male_c39167_g1_i2	CDS1	0	0
COEsteraseB	Male_c40975_g1_i2	CDS2	0	0
COEsteraseB	Female_c17078_g1_i1	CDS1	0	0
COEsteraseB	Female_c47645_g1_i1	CDS1	0	0
COEsteraseB	Female_c48333_g1_i1	CDS1	0	0
COEsteraseB	Male_c101298_g1_i1	CDS1	0	0
COEsteraseB	Male_c34618_g1_i2	CDS1	0	0
COEsteraseB	Male_c39968_g1_i3	CDS3	0	0
COEsteraseB	Male_c24083_g1_i1	CDS1	0	0
COEsteraseB	Female_c51680_g1_i1	CDS6	0	0
COEsteraseB	Female_c51694_g1_i1	CDS1	0	0
COEsteraseB	Female_c53151_g1_i4	CDS7	0	0
COEsteraseB	Female_c53151_g1_i1	CDS7	0	0
COEsteraseB	Female_c54117_g4_i6	CDS6	0	0
COEsteraseB	Male_c34472_g1_i3	CDS1	0	0
COEsteraseB	Female_c51694_g1_i2	CDS3	0	0
COEsteraseB	Male_c38235_g1_i1	CDS1	0	0
CTRTX02	Female_c208732_g1_i1	CDS1	0	0
Putative_peroxidase	Female_c43691_g1_i1	CDS9	0	0
Putative_peroxidase	Male_c35659_g1_i1	CDS2	0	0
GH18	Female_c39856_g1_i1	CDS2	0	0
GH18	Female_c42538_g1_i1	CDS1	0	0
GH18	Female_c44551_g1_i1	CDS1	0	0
GH18	Female_c44551_g1_i2	CDS9	0	0
GH18	Female_c44551_g1_i3	CDS1	0	0
GH18	Female_c50403_g1_i1	CDS2	0	0
GH18	Female_c51412_g1_i1	CDS1	0	0
GH18	Female_c51412_g1_i2	CDS2	0	0
GH18	Female_c51412_g1_i3	CDS2	0	0
GH18	Female_c52068_g1_i1	CDS2	0	0
GH18	Female_c52068_g1_i3	CDS2	0	0
GH18	Female_c53904_g1_i1	CDS2	0	0
GH18	Female_c53904_g1_i3	CDS2	0	0
GH18	Female_c54622_g4_i10	CDS2	0	0
GH18	Female_c54622_g4_i9	CDS1	0	0
GH18	Male_c34090_g1_i1	CDS2	0	0
GH18	Male_c40616_g2_i2	CDS7	0	0
GH18	Male_c40616_g2_i3	CDS7	0	0
GH18	Male_c42727_g1_i2	CDS2	0	0
GH18	Male_c42727_g1_i4	CDS2	0	0
GH18	Male_c43722_g5_i2	CDS8	0	0
GH18	Male_c43722_g5_i3	CDS1	0	0
GH18	Male_c43722_g5_i4	CDS2	0	0
GH18	Male_c43722_g5_i5	CDS2	0	0
GH18	Male_c43722_g5_i6	CDS2	0	0
GH18	Male_c43722_g5_i8	CDS2	0	0
Cystatin	Female_c35387_g1_i1	CDS2	0	0
Cystatin	Female_c35387_g1_i2	CDS2	0	0
Cystatin	Female_c54472_g1_i11	CDS3	0	0
Cystatin	Female_c54472_g1_i7	CDS4	0	0
Cystatin	Female_c5816_g1_i1	CDS1	1	0.456621
Cystatin	Male_c41596_g1_i1	CDS1	1	0.456621
DUF1397	Female_c20221_g1_i1	CDS2	0	0
DUF1397	Male_c38702_g1_i2	CDS2	0	0
DUF1397	Male_c38702_g1_i3	CDS2	0	0
DUF1397	Male_c38702_g1_i1	CDS1	0	0
DUF1397	Male_c38702_g1_i3	CDS3	0	0
DUF1397	Female_c50338_g1_i3	CDS2	0	0
DUF1397	Female_c50338_g1_i6	CDS1	0	0
DUF1397	Male_c40594_g1_i1	CDS1	0	0
DUF1397	Female_c47120_g2_i1	CDS1	0	0
DUF1397	Male_c4935_g1_i2	CDS1	0	0
DUF1397	Female_c40836_g1_i3	CDS1	0	0
DUF1397	Female_c40836_g1_i2	CDS2	0	0
DUF1397	Female_c47195_g1_i3	CDS3	0	0
DUF1397	Female_c47195_g1_i4	CDS4	0	0
DUF1397	Female_c47195_g1_i2	CDS3	0	0
DUF1397	Female_c47195_g1_i1	CDS4	0	0
DUF1397	Male_c32093_g1_i1	CDS1	0	0
DUF1397	Female_c47195_g1_i4	CDS1	0	0
DUF1397	Female_c47195_g1_i1	CDS1	0	0
DUF1397	Female_c47195_g1_i2	CDS1	0	0
DUF1397	Male_c40285_g1_i1	CDS2	0	0
DUF1397	Female_c47195_g1_i4	CDS2	0	0
DUF1397	Male_c40285_g1_i2	CDS2	0	0
DUF1397	Female_c54457_g2_i2	CDS1	0	0
DUF1397	Female_c40891_g1_i1	CDS1	0	0
DUF1397	Female_c40891_g1_i3	CDS1	0	0
DUF1397	Male_c23636_g1_i1	CDS1	0	0
DUF1397	Female_c40891_g1_i2	CDS2	0	0
DUF1397	Female_c49132_g1_i1	CDS1	0	0
DUF1397	Female_c49132_g1_i2	CDS1	0	0
DUF1397	Male_c36247_g1_i1	CDS1	0	0
DUF1397	Female_c49132_g1_i3	CDS1	0	0
DUF1397	Female_c42049_g1_i1	CDS1	0	0
DUF1397	Male_c42179_g1_i3	CDS1	0	0
DUF1397	Female_c51354_g1_i2	CDS1	0	0
DUF1397	Male_c40185_g2_i3	CDS1	0	0
DUF3472	Female_c46276_g1_i4	CDS1	0	0
DUF3472	Female_c51667_g1_i2	CDS1	0	0
DUF3472	Female_c51667_g1_i3	CDS1	0	0
DUF3472	Female_c51667_g1_i7	CDS1	0	0
DUF3472	Female_c51667_g1_i6	CDS1	0	0
DUF3472	Female_c52298_g1_i2	CDS3	0	0
DUF3472	Female_c52298_g1_i3	CDS3	0	0
DUF3472	Male_c42370_g1_i6	CDS8	0	0
DUF3472	Male_c42370_g1_i1	CDS9	0	0
DUF3472	Female_c52298_g1_i5	CDS3	0	0
DUF3472	Male_c42370_g1_i5	CDS8	0	0
DUF3472	Female_c46276_g1_i1	CDS3	0	0
DUF3472	Female_c46276_g1_i1	CDS5	0	0
DUF3472	Male_c42370_g1_i2	CDS1	0	0
DUF3472	Male_c42370_g1_i4	CDS1	0	0
DUF3472	Male_c42370_g1_i5	CDS1	0	0
DUF3472	Male_c42370_g1_i3	CDS1	0	0
DUF3472	Male_c42370_g1_i6	CDS1	0	0
DUF3472	Female_c46276_g1_i2	CDS4	0	0
DUF3472	Female_c46276_g1_i4	CDS3	0	0
DUF3472	Female_c28088_g1_i1	CDS1	0	0
DUF3472	Male_c17718_g1_i1	CDS1	0	0
DUF4773	Female_c51898_g1_i4	CDS10	0	0
DUF4773	Female_c51898_g1_i3	CDS8	0	0
GDH	Male_c208468_g1_i1	CDS1	0	0
GDH	Female_c29426_g1_i1	CDS1	0	0
GDH	Male_c64016_g1_i1	CDS4	0	0
GDH	Female_c29426_g1_i2	CDS1	0	0
GDH	Female_c36146_g1_i1	CDS1	0	0
GDH	Male_c34065_g1_i1	CDS1	0	0
GDH	Female_c43155_g1_i1	CDS1	0	0
GDH	Male_c34065_g1_i2	CDS2	0	0
GDH	Female_c188222_g1_i1	CDS1	0	0
GDH	Male_c34228_g1_i1	CDS1	0	0
GDH	Female_c47453_g1_i1	CDS1	0	0
GDH	Female_c47453_g1_i4	CDS1	0	0
GDH	Female_c47453_g1_i2	CDS1	0	0
GDH	Female_c47453_g1_i5	CDS1	0	0
GDH	Male_c34247_g1_i1	CDS1	0	0
GDH	Female_c47453_g1_i1	CDS4	0	0
GDH	Female_c47453_g1_i4	CDS4	0	0
GDH	Female_c47453_g1_i2	CDS4	0	0
GDH	Female_c47453_g1_i4	CDS14	0	0
GDH	Male_c36711_g1_i2	CDS3	0	0
GDH	Female_c47453_g1_i3	CDS5	0	0
GDH	Female_c47453_g1_i2	CDS14	0	0
GDH	Female_c47453_g1_i1	CDS14	0	0
GDH	Female_c47453_g1_i5	CDS13	0	0
GDH	Male_c36711_g1_i1	CDS3	0	0
GDH	Female_c54466_g1_i2	CDS1	0	0
GDH	Female_c54466_g1_i1	CDS1	0	0
GDH	Male_c42515_g1_i1	CDS1	0	0
GDH	Male_c213780_g1_i1	CDS1	0	0
GDH	Female_c9517_g1_i1	CDS1	0	0
GDH	Male_c34306_g1_i2	CDS1	0	0
GDH	Female_c9517_g1_i2	CDS1	0	0
GDH	Male_c34306_g1_i1	CDS1	0	0
GDH	Male_c34306_g1_i3	CDS1	0	0
GDH	Male_c34306_g1_i1	CDS2	0	0
GDH	Female_c43533_g1_i2	CDS2	0	0
GDH	Male_c40107_g1_i1	CDS2	0	0
GDH	Female_c43533_g1_i1	CDS2	0	0
GDH	Female_c47453_g1_i2	CDS9	0	0
GDH	Female_c47453_g1_i4	CDS9	0	0
GDH	Female_c47453_g1_i1	CDS9	0	0
GDH	Female_c47453_g1_i5	CDS8	0	0
GDH	Female_c47453_g1_i4	CDS12	0	0
GDH	Female_c47453_g1_i1	CDS12	0	0
GDH	Female_c47453_g1_i5	CDS11	0	0
GDH	Male_c36711_g1_i2	CDS5	0	0
GDH	Male_c36711_g1_i1	CDS5	0	0
GDH	Female_c47453_g1_i3	CDS3	0	0
GDH	Female_c47453_g1_i3	CDS1	0	0
GDH	Male_c5993_g1_i2	CDS1	0	0
GDH	Male_c5993_g1_i1	CDS1	0	0
GDH	Female_c47358_g1_i2	CDS2	0	0
GDH	Male_c37383_g1_i3	CDS1	0	0
GDH	Female_c47358_g1_i1	CDS3	0	0
GDH	Male_c37383_g1_i2	CDS1	0	0
GDH	Male_c37383_g1_i1	CDS1	0	0
GDH	Female_c47358_g1_i4	CDS1	0	0
GDH	Female_c47358_g1_i3	CDS2	0	0
GDH	Male_c38355_g1_i2	CDS1	0	0
GDH	Male_c38355_g1_i1	CDS1	0	0
GDH	Female_c43533_g2_i1	CDS1	0	0
GDH	Female_c52327_g1_i2	CDS2	0	0
GDH	Female_c52327_g1_i5	CDS1	0	0
GDH	Male_c36783_g1_i1	CDS1	0	0
GDH	Female_c52327_g1_i1	CDS1	0	0
GDH	Female_c52327_g1_i3	CDS2	0	0
GDH	Female_c52327_g1_i6	CDS6	0	0
GDH	Female_c52327_g1_i4	CDS8	0	0
GDH	Female_c52327_g1_i4	CDS2	0	0
GDH	Female_c52327_g1_i6	CDS2	0	0
GDH	Female_c53752_g1_i5	CDS1	0	0
GDH	Female_c53752_g1_i3	CDS1	0	0
GDH	Female_c53752_g1_i6	CDS1	0	0
GDH	Female_c53752_g1_i1	CDS1	0	0
GDH	Male_c43028_g1_i2	CDS8	0	0
GDH	Female_c53752_g1_i4	CDS1	0	0
GDH	Male_c43028_g1_i1	CDS9	0	0
GDH	Female_c53946_g1_i1	CDS1	0	0
GDH	Male_c43028_g1_i3	CDS8	0	0
GDH	Female_c53752_g1_i5	CDS2	0	0
GDH	Female_c53946_g2_i2	CDS1	0	0
GDH	Male_c43511_g2_i2	CDS1	0	0
GDH	Male_c43511_g2_i3	CDS1	0	0
GDH	Male_c43511_g2_i1	CDS1	0	0
GDH	Female_c53946_g2_i1	CDS1	0	0
GDH	Female_c126375_g1_i1	CDS1	0	0
GDH	Male_c203384_g1_i1	CDS1	0	0
GDH	Female_c30108_g1_i2	CDS1	0	0
GDH	Female_c30108_g1_i1	CDS1	0	0
GDH	Male_c66811_g1_i1	CDS1	0	0
GDH	Female_c53366_g1_i1	CDS1	0	0
GDH	Female_c53366_g1_i4	CDS1	0	0
GDH	Female_c53366_g1_i4	CDS3	0	0
GDH	Female_c53366_g1_i6	CDS3	0	0
GDH	Male_c42688_g1_i1	CDS3	0	0
GDH	Female_c53366_g1_i1	CDS3	0	0
GDH	Male_c42688_g1_i3	CDS1	0	0
GDH	Female_c53366_g1_i6	CDS1	0	0
GDH	Male_c42688_g1_i1	CDS1	0	0
GDH	Female_c53366_g1_i5	CDS1	0	0
GDH	Female_c53366_g1_i8	CDS1	0	0
GDH	Male_c42688_g1_i2	CDS1	0	0
GDH	Female_c53366_g1_i3	CDS1	0	0
GDH	Female_c53366_g1_i2	CDS1	0	0
GDH	Female_c53366_g1_i7	CDS1	0	0
GDH	Female_c53366_g1_i7	CDS7	0	0
GDH	Male_c64047_g1_i1	CDS1	0	0
GDH	Female_c54406_g1_i3	CDS1	0	0
GDH	Male_c43356_g1_i1	CDS2	0	0
GDH	Male_c43356_g1_i3	CDS2	0	0
GDH	Female_c54406_g1_i4	CDS1	0	0
GDH	Male_c43356_g1_i3	CDS6	0	0
GDH	Female_c54406_g1_i1	CDS1	0	0
GDH	Male_c43356_g1_i4	CDS1	0	0
GDH	Male_c43356_g1_i2	CDS5	0	0
GDH	Male_c43356_g1_i2	CDS2	0	0
GDH	Male_c43356_g1_i1	CDS1	0	0
GDH	Male_c43356_g1_i3	CDS1	0	0
GDH	Male_c43356_g1_i2	CDS1	0	0
GDH	Female_c54406_g1_i4	CDS4	0	0
GDH	Female_c78731_g1_i1	CDS1	0	0
GDH	Male_c8799_g1_i1	CDS1	0	0
GDH	Female_c52437_g2_i1	CDS1	0	0
GDH	Male_c172050_g1_i1	CDS1	0	0
GDH	Male_c36711_g1_i2	CDS8	0	0
GDH	Male_c108692_g1_i1	CDS1	0	0
GDH	Female_c120806_g1_i1	CDS1	0	0
GDH	Male_c23853_g1_i1	CDS1	0	0
GDH	Female_c216576_g1_i1	CDS1	0	0
GDH	Male_c143168_g1_i1	CDS1	0	0
GDH	Male_c97396_g1_i1	CDS1	0	0
GEOTX01	Female_c46914_g1_i1	CDS3	1	19.6347
GEOTX02	Female_c15356_g1_i1	CDS1	1	0.913242
GEOTX02	Female_c178514_g1_i1	CDS1	0	0
GEOTX02	Female_c227287_g1_i1	CDS1	0	0
GEOTX02	Female_c26251_g1_i1	CDS1	0	0
GEOTX02	Female_c30690_g1_i1	CDS2	0	0
GEOTX02	Female_c32990_g1_i1	CDS3	0	0
GEOTX02	Female_c37290_g1_i1	CDS1	0	0
GEOTX02	Female_c47551_g1_i1	CDS1	0	0
GEOTX02	Female_c48945_g1_i1	CDS1	0	0
GEOTX02	Female_c48945_g1_i2	CDS1	0	0
GEOTX02	Female_c48945_g2_i1	CDS1	0	0
GEOTX02	Female_c48945_g2_i2	CDS1	0	0
GEOTX02	Female_c54555_g6_i1	CDS3	0	0
GEOTX02	Female_c54555_g6_i2	CDS1	0	0
GEOTX02	Female_c54555_g6_i6	CDS1	0	0
GEOTX02	Female_c74482_g1_i1	CDS1	0	0
GEOTX02	Male_c10032_g1_i1	CDS2	0	0
GEOTX02	Male_c29073_g1_i1	CDS1	0	0
GEOTX02	Male_c33742_g1_i2	CDS1	0	0
GEOTX02	Male_c36461_g1_i1	CDS2	0	0
GEOTX02	Male_c4996_g1_i2	CDS1	0	0
GEOTX02	Female_c16395_g1_i2	CDS1	0	0
GEOTX02	Female_c30690_g1_i2	CDS2	0	0
GEOTX02	Female_c37290_g1_i2	CDS1	0	0
GEOTX02	Female_c54555_g6_i3	CDS3	0	0
GEOTX02	Female_c54555_g6_i4	CDS1	0	0
GEOTX02	Female_c54555_g6_i5	CDS3	0	0
GEOTX02	Male_c19138_g1_i1	CDS3	0	0
GEOTX02	Male_c207999_g1_i1	CDS1	0	0
GEOTX02	Male_c22656_g1_i1	CDS1	1	0.913242
GEOTX02	Male_c30235_g1_i1	CDS2	0	0
GEOTX02	Male_c30235_g1_i2	CDS2	0	0
GEOTX02	Male_c31938_g1_i1	CDS1	0	0
GEOTX02	Male_c33742_g1_i1	CDS1	0	0
GEOTX02	Male_c34969_g1_i1	CDS2	0	0
GEOTX02	Male_c36461_g1_i2	CDS2	0	0
GEOTX02	Male_c37630_g1_i1	CDS3	0	0
GEOTX02	Male_c37630_g1_i2	CDS2	0	0
GEOTX02	Male_c37630_g1_i3	CDS2	0	0
GEOTX02	Male_c63197_g1_i1	CDS1	0	0
GGT	Male_c68506_g1_i1	CDS1	0	0
GGT	Male_c102569_g1_i1	CDS1	0	0
GGT	Male_c42123_g1_i4	CDS2	0	0
GGT	Female_c52657_g1_i5	CDS6	0	0
GGT	Female_c1144_g1_i1	CDS1	0	0
GGT	Female_c20246_g1_i1	CDS4	0	0
GGT	Male_c33266_g1_i1	CDS4	0	0
GGT	Female_c50206_g1_i2	CDS2	0	0
GGT	Female_c52657_g1_i1	CDS6	0	0
GGT	Male_c39006_g1_i2	CDS1	0	0
GGT	Male_c124693_g1_i1	CDS1	0	0
GGT	Male_c97571_g1_i1	CDS5	0	0
GGT	Female_c30371_g1_i2	CDS1	0	0
GGT	Female_c50206_g1_i4	CDS5	0	0
GGT	Female_c20246_g1_i1	CDS2	0	0
GGT	Female_c50206_g1_i3	CDS1	0	0
GGT	Female_c108232_g2_i1	CDS3	0	0
GGT	Female_c30371_g1_i2	CDS2	0	0
GGT	Male_c33266_g1_i1	CDS2	0	0
GGT	Male_c33266_g1_i2	CDS3	0	0
GGT	Male_c42123_g1_i2	CDS2	0	0
GGT	Female_c50206_g1_i1	CDS1	0	0
GGT	Female_c50206_g1_i2	CDS1	0	0
GGT	Male_c97571_g1_i1	CDS2	0	0
GGT	Female_c75410_g1_i1	CDS1	0	0
GGT	Male_c39006_g1_i1	CDS1	0	0
GGT	Female_c1144_g1_i2	CDS1	0	0
Hyaluronidase	Female_c44542_g1_i1	CDS2	0	0
Hyaluronidase	Female_c44542_g1_i1	CDS5	0	0
Hyaluronidase	Female_c44542_g1_i2	CDS2	0	0
Hyaluronidase	Female_c44542_g1_i2	CDS4	0	0
Hyaluronidase	Female_c44542_g1_i3	CDS2	0	0
Hyaluronidase	Female_c49897_g1_i1	CDS2	0	0
Hyaluronidase	Female_c49897_g1_i2	CDS4	0	0
Hyaluronidase	Female_c49897_g1_i2	CDS2	0	0
Hyaluronidase	Female_c49897_g1_i3	CDS5	0	0
Hyaluronidase	Female_c49897_g1_i3	CDS2	0	0
Hyaluronidase	Female_c49897_g1_i3	CDS3	0	0
Hyaluronidase	Female_c49897_g1_i4	CDS5	0	0
Hyaluronidase	Female_c49897_g1_i4	CDS2	0	0
Hyaluronidase	Female_c49897_g1_i4	CDS3	0	0
Hyaluronidase	Female_c49897_g1_i5	CDS4	0	0
Hyaluronidase	Female_c49897_g1_i5	CDS2	0	0
Hyaluronidase	Female_c49897_g1_i6	CDS2	0	0
Hyaluronidase	Female_c49897_g1_i7	CDS4	0	0
Hyaluronidase	Female_c49897_g1_i7	CDS2	0	0
Hyaluronidase	Female_c49897_g1_i7	CDS3	0	0
Hyaluronidase	Male_c35726_g1_i1	CDS3	0	0
Hyaluronidase	Male_c35726_g1_i2	CDS1	0	0
Hyaluronidase	Male_c3661_g1_i1	CDS2	0	0
Hyaluronidase	Male_c3661_g1_i1	CDS1	0	0
Hyaluronidase	Male_c3661_g1_i2	CDS4	0	0
Hyaluronidase	Male_c3661_g1_i2	CDS1	0	0
Hyaluronidase	Male_c3661_g1_i2	CDS2	0	0
Hyaluronidase	Male_c39862_g1_i1	CDS1	0	0
Unchar05	Female_c103768_g1_i1	CDS1	0	0
Unchar05	Female_c179107_g1_i1	CDS2	0	0
Unchar05	Female_c28610_g1_i1	CDS1	0	0
Unchar05	Female_c40921_g1_i1	CDS2	0	0
Unchar05	Female_c48948_g1_i1	CDS1	1	5.47945
Unchar05	Female_c53088_g7_i1	CDS1	0	0
Unchar05	Male_c28635_g1_i1	CDS6	1	5.47945
Icarapin-like	Female_c20214_g1_i1	CDS2	0	0
IgE-ESP-like	Female_c142646_g1_i1	CDS1	0	0
IgE-ESP-like	Male_c45752_g1_i1	CDS1	0	0
IgE-ESP-like	Female_c54718_g2_i1	CDS1	0	0
IgE-ESP-like	Male_c25000_g1_i3	CDS1	0	0
IgE-ESP-like	Female_c54718_g2_i2	CDS1	0	0
IgE-ESP-like	Female_c54718_g2_i3	CDS1	0	0
IgE-ESP-like	Male_c25000_g1_i1	CDS1	0	0
IgE-ESP-like	Female_c41517_g1_i1	CDS2	0	0
IgE-ESP-like	Male_c38410_g2_i1	CDS2	0	0
LDLA	Female_c54379_g1_i1	CDS6	0	0
LDLA	Male_c41575_g1_i1	CDS7	0	0
LDLA	Female_c36576_g1_i3	CDS3	0	0
LDLA-chitinase	Female_c57471_g1_i1	CDS2	0	0
LDLA-chitinase	Female_c14567_g1_i1	CDS2	0	0
LDLA-chitinase	Male_c30759_g1_i1	CDS2	0	0
LDLA-chitinase	Female_c32169_g1_i1	CDS2	0	0
LDLA-chitinase	Male_c34342_g1_i1	CDS1	0	0
LDLA-chitinase	Female_c44953_g1_i1	CDS6	0	0
LDLA-chitinase	Male_c36984_g1_i1	CDS6	0	0
LDLA-chitinase	Female_c44953_g1_i3	CDS2	0	0
LDLA-chitinase	Male_c36984_g1_i2	CDS2	0	0
LDLA-chitinase	Female_c7885_g1_i1	CDS1	0	0
LDLA-chitinase	Female_c7885_g1_i2	CDS1	0	0
LDLA-chitinase	Male_c77009_g1_i1	CDS1	0	0
LDLA-chitinase	Female_c190765_g1_i1	CDS1	0	0
LDLA-chitinase	Female_c34303_g1_i1	CDS2	0	0
LDLA-chitinase	Female_c34303_g1_i2	CDS1	0	0
LDLA-chitinase	Female_c34303_g1_i3	CDS2	0	0
LDLA-chitinase	Male_c206874_g1_i1	CDS1	0	0
LDLA-chitinase	Female_c42876_g1_i1	CDS5	0	0
LDLA-chitinase	Male_c173984_g1_i1	CDS1	0	0
LDLA-chitinase	Male_c110364_g1_i1	CDS2	0	0
LDLA-chitinase	Female_c34303_g1_i1	CDS3	0	0
LDLA-chitinase	Female_c36744_g1_i1	CDS3	0	0
LDLA-chitinase	Female_c36744_g1_i2	CDS3	0	0
LDLA-chitinase	Male_c20963_g1_i1	CDS2	0	0
LDLA-chitinase	Female_c36744_g1_i3	CDS1	0	0
LDLA-chitinase	Female_c53705_g1_i10	CDS3	0	0
LDLA-chitinase	Female_c53705_g1_i9	CDS1	0	0
LDLA-chitinase	Female_c53705_g1_i1	CDS1	0	0
LDLA-chitinase	Male_c43563_g2_i1	CDS1	0	0
LDLA-chitinase	Male_c43563_g2_i2	CDS1	0	0
LDLA-chitinase	Male_c43563_g2_i3	CDS1	0	0
LDLA-chitinase	Male_c43563_g2_i4	CDS2	0	0
LDLA-chitinase	Male_c43563_g2_i7	CDS1	0	0
LDLA-chitinase	Male_c43563_g2_i6	CDS2	0	0
LDLA-chitinase	Female_c53705_g1_i3	CDS6	0	0
LDLA-chitinase	Female_c53705_g1_i2	CDS1	0	0
LDLA-chitinase	Female_c53705_g1_i3	CDS3	0	0
LDLA-chitinase	Male_c43563_g2_i8	CDS1	0	0
LDLA-chitinase	Female_c53705_g1_i9	CDS8	0	0
LDLA-chitinase	Female_c53705_g1_i11	CDS1	0	0
LDLA-chitinase	Female_c53705_g1_i6	CDS1	0	0
LDLA-chitinase	Female_c53705_g1_i7	CDS2	0	0
LDLA-chitinase	Female_c53705_g1_i8	CDS1	0	0
LDLA-chitinase	Male_c43563_g2_i5	CDS1	0	0
LDLA-chitinase	Female_c53705_g1_i4	CDS1	0	0
LDLA-chitinase	Female_c53705_g1_i5	CDS3	0	0
LDLA-chitinase	Female_c53705_g1_i2	CDS5	0	0
LDLA-chitinase	Female_c53705_g1_i1	CDS8	0	0
LDLA-chitinase	Male_c43563_g2_i1	CDS8	0	0
LDLA-chitinase	Male_c43563_g2_i2	CDS8	0	0
LDLA-chitinase	Male_c43563_g2_i3	CDS8	0	0
LDLA-chitinase	Male_c43563_g2_i4	CDS9	0	0
LDLA-chitinase	Male_c43563_g2_i6	CDS8	0	0
LDLA-chitinase	Male_c43563_g2_i7	CDS8	0	0
LDLA-chitinase	Male_c43563_g2_i8	CDS9	0	0
LDLA-chitinase	Female_c53705_g1_i3	CDS9	0	0
LDLA-chitinase	Male_c43563_g2_i8	CDS6	0	0
LDLA-chitinase	Female_c45257_g1_i1	CDS1	0	0
LDLA-chitinase	Male_c37778_g1_i2	CDS1	0	0
LDLA-chitinase	Female_c45257_g1_i2	CDS1	0	0
LDLA-chitinase	Male_c37778_g1_i1	CDS7	0	0
LDLA-chitinase	Female_c27569_g1_i1	CDS2	0	0
LDLA-chitinase	Female_c27569_g1_i2	CDS1	0	0
LDLA-chitinase	Male_c17094_g1_i1	CDS2	0	0
LDLA-chitinase	Male_c17094_g1_i2	CDS1	0	0
LDLA-chitinase	Male_c7558_g1_i1	CDS2	0	0
LDLA-chitinase	Male_c210485_g1_i1	CDS2	0	0
LDLA-chitinase	Female_c52006_g1_i1	CDS3	0	0
LDLA-chitinase	Male_c38004_g1_i3	CDS2	0	0
LDLA-chitinase	Female_c52006_g1_i2	CDS3	0	0
LDLA-chitinase	Male_c38004_g1_i2	CDS2	0	0
LDLA-chitinase	Male_c38004_g1_i1	CDS1	0	0
LDLA-chitinase	Female_c221663_g1_i1	CDS1	0	0
LDLA-chitinase	Male_c806_g1_i2	CDS1	0	0
LDLA-chitinase	Female_c64120_g1_i1	CDS3	0	0
LDLA-chitinase	Male_c181997_g1_i1	CDS1	0	0
LDLA-chitinase	Female_c141974_g1_i1	CDS1	0	0
LDLA-chitinase	Female_c85900_g1_i1	CDS1	0	0
LDLA-chitinase	Male_c3757_g1_i1	CDS2	0	0
LDLA-chitinase	Female_c45288_g2_i1	CDS2	0	0
LDLA-chitinase	Male_c34602_g1_i1	CDS2	0	0
LDLA-chitinase	Female_c29547_g1_i1	CDS2	0	0
LDLA-chitinase	Male_c39136_g1_i2	CDS11	0	0
LDLA-chitinase	Female_c183074_g1_i1	CDS2	0	0
LDLA-chitinase	Male_c27243_g1_i2	CDS1	0	0
LysoC	Female_c39955_g1_i1	CDS1	0	0
LysoC	Female_c51432_g1_i1	CDS1	0	0
LysoC	Male_c37991_g1_i1	CDS3	0	0
LysoC	Male_c243559_g1_i1	CDS1	0	0
LysoC	Female_c35633_g2_i1	CDS1	0	0
LysoC	Male_c176826_g1_i1	CDS1	0	0
LysoC	Male_c134341_g1_i1	CDS2	0	0
LysoC	Female_c206742_g1_i1	CDS2	0	0
M12A	Male_c7857_g1_i1	CDS4	0	0
M12A	Female_c47318_g1_i1	CDS1	0	0
M12A	Female_c51021_g1_i1	CDS3	0	0
PAM-like	Female_c51608_g1_i1	CDS6	0	0
PAM-like	Female_c51608_g1_i2	CDS7	0	0
PAM-like	Female_c51608_g1_i3	CDS5	0	0
PAM-like	Male_c135718_g1_i1	CDS2	1	3.19635
PAM-like	Male_c41888_g1_i2	CDS2	0	0
PAM-like	Male_c75592_g1_i1	CDS1	0	0
PAM-like	Female_c16183_g1_i1	CDS3	0	0
PAM-like	Female_c3024_g1_i1	CDS1	0	0
PAM-like	Female_c40769_g1_i1	CDS1	0	0
PAM-like	Female_c49079_g1_i1	CDS1	0	0
PAM-like	Female_c54404_g1_i1	CDS3	0	0
PAM-like	Female_c54404_g2_i1	CDS1	0	0
PAM-like	Male_c126019_g1_i1	CDS2	0	0
PAM-like	Male_c192545_g1_i1	CDS1	0	0
PAM-like	Male_c2342_g1_i1	CDS2	0	0
PAM-like	Male_c31385_g1_i1	CDS1	0	0
PAM-like	Male_c41888_g1_i4	CDS3	0	0
PAM-like	Male_c44026_g1_i1	CDS1	0	0
PAM-like	Female_c25961_g1_i2	CDS1	0	0
PAM-like	Female_c51608_g1_i2	CDS6	0	0
PAM-like	Female_c51608_g1_i4	CDS2	0	0
PAM-like	Female_c51608_g1_i5	CDS2	0	0
PAM-like	Male_c41888_g1_i1	CDS3	0	0
PAM-like	Male_c41888_g1_i3	CDS3	0	0
PAM-like	Male_c34469_g1_i1	CDS1	0	0
PAM-like	Male_c2342_g1_i2	CDS2	0	0
PAM-like	Female_c34756_g1_i1	CDS1	1	3.19635
PAM-like	Male_c135718_g1_i1	CDS2	1	3.19635
PDIsomerase	Female_c108631_g1_i1	CDS1	0	0
PDIsomerase	Female_c173962_g1_i1	CDS3	0	0
PDIsomerase	Female_c33158_g1_i1	CDS1	0	0
PDIsomerase	Female_c41853_g1_i1	CDS2	0	0
PDIsomerase	Female_c43102_g2_i1	CDS1	0	0
PDIsomerase	Female_c47563_g1_i2	CDS1	0	0
PDIsomerase	Female_c49225_g1_i2	CDS3	0	0
PDIsomerase	Female_c49694_g1_i1	CDS4	0	0
PDIsomerase	Female_c49694_g1_i2	CDS1	0	0
PDIsomerase	Female_c49859_g1_i2	CDS25	0	0
PDIsomerase	Female_c49859_g1_i3	CDS25	0	0
PDIsomerase	Female_c54391_g7_i1	CDS2	0	0
PDIsomerase	Female_c54391_g7_i2	CDS2	0	0
PDIsomerase	Male_c37271_g1_i1	CDS3	0	0
PDIsomerase	Male_c38743_g1_i1	CDS6	0	0
PDIsomerase	Male_c39199_g2_i2	CDS1	0	0
PDIsomerase	Male_c39199_g2_i3	CDS4	0	0
PDIsomerase	Male_c39199_g2_i4	CDS1	0	0
PDIsomerase	Male_c41891_g3_i2	CDS2	0	0
PDIsomerase	Male_c8719_g1_i1	CDS1	0	0
PDIsomerase	Female_c14103_g1_i1	CDS1	0	0
PDIsomerase	Female_c52967_g1_i2	CDS2	0	0
PDIsomerase	Female_c53723_g3_i3	CDS17	0	0
PDIsomerase	Male_c11523_g1_i1	CDS4	0	0
PDIsomerase	Male_c34062_g1_i3	CDS1	0	0
PDIsomerase	Male_c37271_g1_i2	CDS3	0	0
PDIsomerase	Male_c44022_g1_i6	CDS1	0	0
PDIsomerase	Male_c63303_g1_i1	CDS1	0	0
PDIsomerase	Female_c213677_g1_i1	CDS1	0	0
PDIsomerase	Female_c56706_g1_i1	CDS1	0	0
PDIsomerase	Female_c89492_g1_i1	CDS1	0	0
PDIsomerase	Male_c139104_g1_i1	CDS1	0	0
PDIsomerase	Male_c226099_g1_i1	CDS1	0	0
PDIsomerase	Male_c36432_g1_i3	CDS1	0	0
PDIsomerase	Male_c39199_g2_i3	CDS1	0	0
PDIsomerase	Male_c41925_g1_i3	CDS11	0	0
PDIsomerase	Male_c63514_g1_i1	CDS2	0	0
PDIsomerase	Female_c44921_g1_i1	CDS2	0	0
PDIsomerase	Female_c45489_g1_i1	CDS2	0	0
PDIsomerase	Female_c52967_g1_i1	CDS2	0	0
PDIsomerase	Male_c208206_g1_i1	CDS1	0	0
PDIsomerase	Male_c34062_g1_i1	CDS1	0	0
PDIsomerase	Male_c41891_g3_i1	CDS2	0	0
PDIsomerase	Male_c41925_g1_i3	CDS17	0	0
PDIsomerase	Male_c44022_g1_i7	CDS1	0	0
PEBP-like	Female_c45809_g1_i1	CDS9	0	0
PEBP-like	Female_c45809_g1_i2	CDS9	0	0
PEBP-like	Female_c47586_g1_i1	CDS1	0	0
PEBP-like	Female_c47586_g1_i2	CDS1	0	0
PEBP-like	Female_c47586_g1_i3	CDS1	0	0
PEBP-like	Female_c47586_g1_i4	CDS1	0	0
PEBP-like	Female_c47586_g1_i5	CDS1	0	0
PEBP-like	Female_c47586_g1_i6	CDS1	0	0
PEBP-like	Female_c50981_g1_i1	CDS14	0	0
PEBP-like	Female_c50981_g1_i2	CDS15	0	0
PEBP-like	Female_c50981_g1_i3	CDS14	0	0
PEBP-like	Male_c38058_g2_i1	CDS2	0	0
PEBP-like	Male_c38058_g2_i2	CDS2	0	0
PEBP-like	Male_c38058_g2_i3	CDS2	0	0
PEBP-like	Male_c38058_g2_i4	CDS2	0	0
PEBP-like	Male_c38058_g2_i5	CDS2	0	0
PEBP-like	Male_c41924_g1_i1	CDS1	0	0
PEBP-like	Male_c41924_g1_i2	CDS1	0	0
PEBP-like	Male_c41924_g1_i3	CDS2	0	0
PEBP-like	Male_c41924_g1_i4	CDS1	0	0
PEBP-like	Male_c7459_g1_i1	CDS1	0	0
PEBP-like	Male_c7459_g1_i2	CDS3	0	0
PLA2	Male_c31885_g1_i1	CDS4	0	0
PLA2	Male_c40128_g2_i1	CDS1	0	0
PLA2	Male_c38009_g2_i1	CDS2	0	0
PLA2	Female_c44077_g1_i1	CDS1	0	0
PLA2	Female_c46764_g1_i1	CDS2	0	0
PLA2	Female_c50940_g2_i1	CDS2	0	0
PLA2	Male_c28578_g1_i1	CDS2	0	0
PLA2	Male_c28578_g1_i2	CDS3	0	0
PLA2	Male_c3703_g1_i2	CDS1	0	0
PLA2	Female_c209245_g1_i1	CDS1	0	0
PLA2	Male_c112566_g1_i1	CDS1	0	0
PLA2	Male_c31885_g1_i2	CDS4	0	0
PLA2	Male_c3703_g1_i1	CDS1	0	0
PLA2	Male_c40128_g2_i2	CDS1	0	0
PLA2	Male_c28578_g1_i3	CDS2	0	0
PLA2	Female_c21780_g1_i1	CDS1	0	0
PLA2	Female_c46764_g1_i3	CDS1	0	0
PLA2	Female_c46764_g1_i2	CDS2	0	0
PLA2	Male_c40128_g2_i3	CDS1	0	0
PLA2	Female_c52777_g2_i1	CDS2	0	0
PLA2	Female_c14353_g1_i1	CDS1	0	0
PLA2	Female_c17462_g1_i2	CDS1	0	0
PLA2	Female_c25807_g1_i1	CDS1	0	0
PLA2	Female_c50236_g1_i1	CDS2	0	0
PLA2	Female_c50236_g1_i2	CDS2	0	0
PLA2	Female_c52817_g3_i2	CDS1	0	0
PLA2	Female_c52817_g3_i3	CDS2	0	0
PLA2	Female_c52817_g3_i4	CDS1	0	0
PLA2	Female_c52817_g3_i5	CDS1	0	0
PLA2	Female_c64566_g1_i1	CDS1	0	0
PLA2	Male_c16564_g1_i1	CDS2	0	0
PLA2	Male_c16564_g1_i2	CDS2	0	0
PLA2	Male_c32821_g1_i2	CDS1	0	0
PLA2	Male_c63021_g1_i1	CDS3	0	0
PLA2	Male_c80693_g1_i1	CDS1	0	0
PLA2	Male_c843_g1_i1	CDS2	0	0
PLA2	Male_c98607_g1_i1	CDS1	0	0
Phosphodiesterase-2	Female_c21267_g1_i1	CDS1	0	0
Phosphodiesterase-2	Female_c48076_g1_i3	CDS2	0	0
Phosphodiesterase-2	Female_c48076_g1_i4	CDS1	0	0
Phosphodiesterase-2	Male_c29237_g1_i3	CDS1	0	0
Phosphodiesterase-2	Male_c39806_g1_i2	CDS1	0	0
Phosphodiesterase-2	Female_c44134_g1_i1	CDS1	0	0
Phosphodiesterase-2	Female_c48076_g1_i2	CDS1	0	0
Phosphodiesterase-2	Male_c31839_g2_i2	CDS1	0	0
Phosphodiesterase-2	Male_c34170_g1_i1	CDS1	0	0
Phosphodiesterase-2	Male_c43822_g2_i2	CDS2	0	0
Phosphodiesterase-2	Male_c220475_g1_i1	CDS2	0	0
Phosphodiesterase-2	Male_c31839_g2_i1	CDS1	0	0
S1	Male_c40697_g1_i1	CDS1	0	0
S10	Female_c48478_g1_i1	CDS1	0	0
S10	Male_c37762_g1_i1	CDS4	0	0
S10	Female_c48478_g1_i2	CDS1	0	0
S10	Male_c37762_g1_i2	CDS4	0	0
S10	Female_c50515_g1_i3	CDS11	0	0
S10	Male_c24299_g1_i1	CDS1	0	0
S10	Female_c50515_g1_i1	CDS10	0	0
S10	Female_c50515_g1_i2	CDS10	0	0
S8	Female_c31095_g1_i1	CDS3	0	0
S8	Female_c43697_g1_i1	CDS3	0	0
S8	Female_c43697_g1_i2	CDS3	0	0
S8	Female_c44067_g1_i1	CDS2	1	0.46
S8	Female_c46362_g2_i1	CDS1	0	0
S8	Female_c46362_g2_i2	CDS1	0	0
S8	Female_c46362_g2_i3	CDS1	0	0
S8	Female_c46362_g2_i4	CDS1	0	0
S8	Female_c46362_g2_i5	CDS1	0	0
S8	Female_c47705_g1_i1	CDS2	0	0
S8	Female_c47705_g1_i2	CDS2	0	0
S8	Female_c47705_g1_i3	CDS2	0	0
S8	Female_c47950_g1_i1	CDS3	0	0
S8	Female_c47950_g1_i1	CDS12	0	0
S8	Female_c47950_g1_i1	CDS11	0	0
S8	Female_c47950_g1_i2	CDS3	0	0
S8	Female_c47950_g1_i2	CDS12	0	0
S8	Female_c47950_g1_i2	CDS11	0	0
S8	Female_c47950_g1_i3	CDS3	0	0
S8	Female_c47950_g1_i3	CDS12	0	0
S8	Female_c47950_g1_i3	CDS11	0	0
S8	Female_c47950_g1_i4	CDS3	0	0
S8	Female_c47950_g1_i4	CDS12	0	0
S8	Female_c47950_g1_i4	CDS11	0	0
S8	Female_c47950_g1_i5	CDS1	0	0
S8	Female_c47950_g1_i6	CDS3	0	0
S8	Female_c47950_g1_i6	CDS11	0	0
S8	Female_c50088_g2_i2	CDS3	0	0
S8	Female_c50088_g2_i3	CDS1	0	0
S8	Male_c12860_g1_i1	CDS2	0	0
S8	Male_c206595_g1_i1	CDS3	1	0.46
S8	Male_c210111_g1_i1	CDS2	0	0
S8	Male_c27721_g1_i1	CDS6	0	0
S8	Male_c28186_g1_i1	CDS2	0	0
S8	Male_c37713_g1_i1	CDS3	0	0
S8	Male_c37944_g2_i2	CDS1	0	0
S8	Male_c37944_g2_i3	CDS1	0	0
S8	Male_c38664_g1_i1	CDS2	0	0
S8	Male_c38664_g1_i1	CDS10	0	0
S8	Male_c39319_g2_i1	CDS2	0	0
S8	Male_c39319_g2_i2	CDS2	0	0
S8	Male_c41531_g1_i3	CDS1	0	0
S8	Male_c41531_g1_i4	CDS1	0	0
S8	Male_c41531_g1_i5	CDS1	0	0
S8	Male_c41531_g1_i6	CDS1	0	0
SCTX02	Female_c48300_g1_i1	CDS7	0	0
SCTX02	Female_c48300_g1_i2	CDS13	0	0
SCTX02	Female_c48300_g1_i3	CDS13	0	0
SCTX02	Male_c24481_g1_i1	CDS1	0	0
SCTX02	Male_c24481_g1_i2	CDS1	0	0
SLPTX01	Female_c207063_g1_i1	CDS2	0	0
SLPTX01	Female_c173402_g1_i1	CDS1	0	0
SLPTX01	Male_c207480_g1_i1	CDS1	0	0
SLPTX01	Male_c73244_g1_i1	CDS1	0	0
SLPTX01	Female_c208442_g1_i1	CDS1	0	0
SLPTX01	Male_c214667_g1_i1	CDS1	0	0
SLPTX01	Female_c54972_g1_i1	CDS1	0	0
SLPTX01	Male_c44366_g1_i1	CDS3	0	0
SLPTX01	Male_c22157_g1_i2	CDS2	0	0
SLPTX01	Female_c8524_g1_i2	CDS2	0	0
SLPTX01	Male_c22157_g1_i1	CDS2	0	0
SLPTX01	Female_c8524_g1_i1	CDS2	0	0
SLPTX01	Female_c220965_g1_i1	CDS2	0	0
SLPTX01	Male_c26548_g1_i1	CDS2	0	0
SLPTX01	Male_c4032_g1_i1	CDS2	0	0
SLPTX01	Female_c29687_g1_i1	CDS5	0	0
SLPTX01	Male_c106455_g1_i1	CDS1	0	0
SLPTX01	Female_c215011_g1_i1	CDS1	0	0
SLPTX01	Male_c171952_g1_i1	CDS2	0	0
SLPTX01	Male_c31131_g1_i2	CDS1	0	0
SLPTX01	Female_c17467_g1_i1	CDS1	0	0
SLPTX01	Female_c26658_g1_i1	CDS1	0	0
SLPTX01	Female_c39476_g1_i1	CDS4	0	0
SLPTX01	Male_c3654_g1_i1	CDS3	0	0
SLPTX01	Female_c94528_g1_i1	CDS1	0	0
SLPTX01	Female_c210242_g1_i1	CDS2	0	0
SLPTX01	Female_c209396_g1_i1	CDS1	0	0
SLPTX03	Female_c47088_g2_i1	CDS2	0	0
SLPTX03	Female_c47088_g2_i2	CDS2	0	0
SLPTX03	Male_c42165_g3_i7	CDS7	0	0
SLPTX03	Male_c42165_g3_i2	CDS7	0	0
SLPTX03	Male_c42165_g3_i9	CDS7	0	0
SLPTX03	Female_c47088_g2_i4	CDS2	0	0
SLPTX03	Female_c47088_g2_i6	CDS2	0	0
SLPTX03	Female_c47088_g2_i5	CDS4	0	0
SLPTX03	Male_c209369_g1_i1	CDS1	0	0
SLPTX05	Male_c41107_g1_i1	CDS1	0	0
SLPTX05	Female_c49331_g1_i1	CDS1	0	0
SLPTX05	Male_c41107_g1_i2	CDS2	0	0
SLPTX05	Male_c36898_g1_i1	CDS1	0	0
SLPTX05	Male_c36898_g1_i2	CDS1	0	0
SLPTX05	Male_c36898_g1_i3	CDS1	0	0
SLPTX05	Female_c44082_g1_i2	CDS3	0	0
SLPTX05	Female_c207117_g1_i1	CDS2	0	0
SLPTX05	Male_c207407_g1_i1	CDS1	0	0
SLPTX05	Female_c26659_g1_i1	CDS1	0	0
SLPTX05	Female_c176592_g1_i1	CDS1	0	0
SLPTX05	Male_c142156_g1_i1	CDS1	0	0
SLPTX05	Female_c49258_g2_i1	CDS3	0	0
SLPTX05	Male_c38147_g1_i1	CDS2	0	0
SLPTX05	Female_c40642_g1_i2	CDS1	0	0
SLPTX05	Male_c31074_g1_i2	CDS1	0	0
SLPTX08	Female_c39203_g1_i1	CDS2	0	0
SLPTX08	Male_c210036_g1_i1	CDS2	0	0
SLPTX11	Female_c35646_g1_i1	CDS1	0	0
SLPTX11	Male_c27889_g1_i1	CDS1	0	0
SLPTX11	Male_c34457_g3_i1	CDS3	0	0
SLPTX15	Male_c68244_g1_i1	CDS1	0	0
SLPTX16	Female_c27454_g1_i1	CDS5	0	0
SLPTX16	Male_c9473_g1_i1	CDS5	0	0
SLPTX16	Female_c14995_g1_i1	CDS1	0	0
SLPTX16	Female_c14995_g1_i2	CDS1	0	0
SLPTX16	Male_c39906_g1_i4	CDS1	0	0
SLPTX16	Male_c39906_g1_i2	CDS1	0	0
SLPTX16	Female_c207310_g1_i1	CDS1	0	0
SLPTX16	Male_c32567_g2_i1	CDS1	0	0
SLPTX16	Female_c3678_g1_i1	CDS1	0	0
SLPTX16	Male_c18491_g1_i1	CDS1	0	0
SLPTX16	Female_c75240_g1_i1	CDS1	1	0.456621
SLPTX16	Male_c63502_g1_i1	CDS1	0	0
SLPTX16	Female_c56237_g2_i1	CDS5	0	0
SLPTX16	Male_c65687_g1_i1	CDS2	0	0
SLPTX16	Female_c48265_g1_i2	CDS10	0	0
SLPTX16	Male_c28936_g1_i1	CDS6	0	0
SLPTX16	Female_c48265_g1_i1	CDS10	0	0
SLPTX16	Female_c56237_g2_i1	CDS2	0	0
SLPTX16	Male_c37342_g1_i2	CDS1	0	0
SLPTX16	Male_c37342_g1_i1	CDS1	0	0
SLPTX17	Male_c172758_g1_i1	CDS3	1	4.10959
SLPTX17	Female_c5879_g1_i1	CDS1	1	4.10959
SLPTX17	Male_c37780_g1_i1	CDS1	1	0.913242
SLPTX17	Female_c28049_g1_i1	CDS2	1	0.913242
SLPTX17	Female_c43296_g1_i1	CDS3	1	6.39269
SLPTX17	Male_c29295_g1_i1	CDS2	1	6.39269
SLPTX18	Male_c136539_g1_i1	CDS3	0	0
SLPTX18	Female_c173033_g1_i1_	CDS3	0	0
SLPTX19	Female_c42027_g1_i1	CDS4	0	0
SLPTX19	Female_c42027_g1_i2	CDS4	0	0
SLPTX19	Male_c98411_g1_i1	CDS4	0	0
SLPTX21	Female_c6260_g1_i1	CDS2	0	0
SLPTX21	Female_c6260_g1_i2	CDS1	0	0
SLPTX21	Male_c171789_g1_i1	CDS1	1	2.73973
SLPTX21	Female_c206977_g1_i1	CDS2	0	0
SLPTX21	Male_c99778_g1_i1	CDS2	0	0
SLPTX21	Female_c173081_g1_i1	CDS1	1	2.73973
SLPTX22	Female_c31275_g1_i2	CDS2	1	8.21918
SLPTX22	Male_c63064_g1_i1	CDS3	1	8.21918
SLPTX22	Female_c31275_g1_i1	CDS3	1	8.21918
SLPTX29	Male_c40714_g1_i2	CDS7	0	0
SLPTX29	Male_c40714_g1_i5	CDS4	0	0
SLPTX29	Male_c29216_g1_i1	CDS1	0	0
SLPTX29	Female_c33591_g1_i1	CDS1	0	0
SLPTX29	Female_c82850_g1_i1	CDS1	0	0
SLPTX29	Male_c70167_g1_i1	CDS2	0	0
SLPTX29	Male_c106285_g1_i1	CDS1	0	0
SLPTX29	Female_c55189_g1_i1	CDS1	0	0
Transferrin	_Female_c1040_g1_i1	CDS2	0	0
Transferrin	_Male_c36124_g2_i1	CDS2	1	1.82648
Transferrin	_Female_c52229_g2_i4	CDS8	0	0
Transferrin	_Female_c52229_g2_i1	CDS8	0	0
Transferrin	_Female_c52229_g2_i3	CDS8	0	0
Transferrin	_Female_c52229_g2_i2	CDS2	0	0
Transferrin	_Male_c39453_g1_i1	CDS2	0	0
Transferrin	_Female_c52229_g2_i1	CDS2	0	0
Transferrin	_Female_c52229_g2_i3	CDS2	0	0
Transferrin	_Female_c52229_g2_i4	CDS2	0	0
Transferrin	_Female_c53467_g1_i2	CDS10	0	0
Transferrin	_Female_c53467_g1_i1	CDS1	0	0
Transferrin	_Male_c40544_g1_i1	CDS1	0	0
Transferrin	_Female_c53467_g1_i2	CDS1	0	0
IL17	Male_c38201_g1_i1	CDS7	0	0
Unchar08-CCHamide2Neuropeptide	Female_c37551_g1_i2	CDS1	0	0
Unchar08-CCHamide2Neuropeptide	Female_c40678_g1_i1	CDS1	0	0
Unchar08-CCHamide2Neuropeptide	Male_c97275_g1_i1	CDS1	0	0
Unchar08-CCHamide2Neuropeptide	Female_c37551_g1_i1	CDS1	0	0
Unchar08-CCHamide2Neuropeptide	Female_c40678_g1_i3	CDS1	0	0
alpha-macroglobulin-like	Male_c43996_g1_i4	CDS2	0	0
alpha-macroglobulin-like	Male_c43996_g1_i6	CDS2	0	0
alpha-macroglobulin-like	Female_c54768_g2_i11	CDS42	0	0
alpha-macroglobulin-like	Female_c54768_g2_i13	CDS43	0	0
alpha-macroglobulin-like	Male_c43444_g1_i3	CDS9	0	0
alpha-macroglobulin-like	Female_c54768_g2_i12	CDS37	0	0
alpha-macroglobulin-like	Male_c43444_g1_i4	CDS7	0	0
alpha-macroglobulin-like	Male_c42514_g1_i1	CDS1	0	0
alpha-macroglobulin-like	Female_c51818_g1_i2	CDS3	0	0
alpha-macroglobulin-like	Male_c40951_g1_i3	CDS11	0	0
alpha-macroglobulin-like	Female_c51818_g1_i2	CDS1	0	0
alpha-macroglobulin-like	Female_c51818_g1_i4	CDS1	0	0
alpha-macroglobulin-like	Male_c40951_g1_i1	CDS1	0	0
alpha-macroglobulin-like	Male_c40951_g1_i2	CDS1	0	0
alpha-macroglobulin-like	Male_c40951_g1_i3	CDS9	0	0
Unchar12	Female_c10768_g1_i1	CDS1	0	0
Unchar12	Male_c12346_g1_i1	CDS1	0	0
Unchar12	Male_c12346_g1_i2	CDS1	0	0
Unchar12	Female_c47653_g1_i1	CDS2	0	0
Unchar12	Male_c37968_g1_i1	CDS2	0	0
Unchar12	Female_c47653_g1_i2	CDS1	0	0
Unchar12	Male_c37968_g1_i2	CDS3	0	0
Unchar12	Female_c47653_g1_i3	CDS1	0	0
Unchar12	Male_c5978_g1_i2	CDS1	0	0
Unchar12	Female_c50024_g1_i1	CDS2	0	0
Unchar12	Male_c36101_g1_i2	CDS2	0	0
Unchar12	Female_c50024_g1_i5	CDS2	0	0
Unchar12	Female_c50024_g1_i6	CDS2	0	0
Unchar12	Female_c50024_g1_i7	CDS2	0	0
Unchar12	Female_c50024_g1_i4	CDS2	0	0
Unchar12	Male_c46507_g1_i1	CDS2	0	0
Unchar12	Female_c143761_g1_i1	CDS1	0	0
Unchar12	Male_c8747_g1_i1	CDS2	0	0
Unchar12	Female_c8909_g1_i1	CDS3	0	0
Unchar12	Male_c33263_g1_i1	CDS3	0	0
Unchar12	Female_c40628_g1_i1	CDS9	0	0
Unchar12	Male_c39688_g1_i1	CDS9	0	0
Unchar12	Female_c40628_g1_i2	CDS9	0	0
Unchar12	Male_c39688_g1_i3	CDS9	0	0
Unchar12	Female_c45851_g1_i1	CDS1	0	0
Unchar12	Female_c45851_g1_i2	CDS1	0	0
Unchar12	Female_c45851_g1_i3	CDS1	0	0
Unchar12	Male_c1726_g1_i1	CDS3	0	0
Unchar12	Female_c41443_g1_i1	CDS1	0	0
Unchar12	Female_c41443_g1_i2	CDS2	0	0
Unchar12	Male_c34764_g1_i1	CDS4	0	0
Unchar12	Female_c46671_g1_i2	CDS1	0	0
Unchar12	Male_c34208_g1_i1	CDS1	0	0
Unchar12	Female_c208128_g1_i1	CDS1	0	0
Unchar12	Male_c34764_g1_i1	CDS1	0	0
Unchar12	Female_c31249_g1_i1	CDS1	0	0
Unchar12	Male_c15866_g1_i1	CDS1	0	0
Unchar12	Female_c40136_g1_i1	CDS1	0	0
Unchar12	Male_c62995_g1_i1	CDS1	0	0
Unchar12	Female_c52180_g1_i1	CDS1	0	0
Unchar12	Female_c52180_g1_i3	CDS2	0	0
Unchar12	Male_c39969_g2_i2	CDS2	0	0
Unchar12	Female_c52180_g1_i7	CDS1	0	0
Unchar12	Male_c39969_g2_i1	CDS2	0	0
Unchar13	Female_c51351_g1_i2	CDS1	0	0
Unchar13	Female_c51351_g1_i3	CDS1	0	0
Unchar13	Male_c41386_g1_i2	CDS5	0	0
Unchar13	Female_c51351_g1_i4	CDS1	0	0
Unchar13	Male_c41386_g1_i1	CDS5	0	0
Unchar13	Female_c51351_g1_i1	CDS1	0	0
Unchar13	Female_c51351_g1_i5	CDS1	0	0
Unchar13	Female_c51068_g1_i1	CDS1	0	0
Unchar13	Female_c51068_g1_i3	CDS2	0	0
Unchar13	Female_c51068_g1_i2	CDS3	0	0
Unchar13	Female_c51068_g1_i4	CDS3	0	0
Unchar13	Male_c30429_g1_i1	CDS3	0	0
Unchar13	Female_c51068_g1_i5	CDS3	0	0
Unchar13	Female_c53564_g1_i3	CDS1	0	0
Unchar13	Male_c39234_g1_i1	CDS1	0	0
Unchar13	Female_c53564_g1_i2	CDS2	0	0
Unchar13	Female_c53564_g1_i1	CDS1	0	0
Unchar13	Female_c111453_g1_i1	CDS1	0	0
Unchar13	Male_c211769_g1_i1	CDS3	0	0
Unchar13	Female_c43827_g1_i1	CDS1	0	0
Unchar13	Male_c63592_g1_i1	CDS1	0	0
Unchar13	Male_c136430_g1_i1	CDS1	0	0
Unchar13	Female_c17539_g1_i1	CDS1	0	0
Unchar13	Female_c45523_g1_i1	CDS2	0	0
Unchar13	Male_c37286_g1_i1	CDS2	0	0
Unchar13	Male_c37286_g1_i2	CDS2	0	0
Unchar13	Female_c45523_g1_i2	CDS2	0	0
Unchar13	Female_c189016_g1_i1	CDS1	0	0
Unchar13	Male_c153212_g1_i1	CDS1	0	0
Unchar13	Female_c51351_g1_i6	CDS2	0	0
Unchar14	Female_c2807_g1_i2	CDS2	0	0
Unchar14	Male_c29274_g1_i1	CDS2	0	0
Unchar14	Male_c29274_g1_i2	CDS1	0	0
Unchar14	Male_c29274_g1_i3	CDS3	0	0
Unchar16	Female_c27413_g1_i1	CDS1	0	0
Unchar16	Male_c31886_g1_i2	CDS1	0	0
Unchar16	Male_c29301_g2_i1	CDS1	0	0
Unchar16	Female_c46101_g1_i1	CDS1	0	0
Unchar16	Male_c22070_g1_i1	CDS1	0	0
CUB-domain	Female_c52902_g2_i1	CDS13	0	0
CUB-domain	Female_c52902_g2_i4	CDS11	0	0
CUB-domain	Female_c52902_g2_i3	CDS13	0	0
CUB-domain	Female_c52902_g2_i5	CDS13	0	0
CUB-domain	Female_c48619_g1_i3	CDS5	0	0
CUB-domain	Male_c100816_g1_i1	CDS1	0	0
Lysosomal lipase-related protein-like	Male_c135381_g1_i1	CDS1	0	0
Lysosomal lipase-related protein-like	Male_c36497_g1_i2	CDS1	0	0
Lysosomal lipase-related protein-like	Male_c48360_g1_i1	CDS1	0	0
Lysosomal lipase-related protein-like	Female_c44939_g1_i4	CDS2	0	0
Lysosomal lipase-related protein-like	Male_c36666_g1_i1	CDS5	0	0
Lysosomal lipase-related protein-like	Female_c47418_g1_i4	CDS1	0	0
Lysosomal lipase-related protein-like	Male_c39597_g1_i5	CDS1	0	0
Lysosomal lipase-related protein-like	Female_c49145_g1_i1	CDS1	0	0
Lysosomal lipase-related protein-like	Female_c49520_g1_i2	CDS1	0	0
Lysosomal lipase-related protein-like	Male_c30409_g1_i1	CDS1	0	0
Lysosomal lipase-related protein-like	Female_c49520_g1_i3	CDS1	0	0
Lysosomal lipase-related protein-like	Female_c41436_g1_i1	CDS1	0	0
Lysosomal lipase-related protein-like	Male_c30723_g1_i1	CDS2	0	0
Lysosomal lipase-related protein-like	Female_c41436_g1_i2	CDS1	0	0
Lysosomal lipase-related protein-like	Male_c26619_g1_i1	CDS3	0	0
Lysosomal lipase-related protein-like	Male_c36727_g1_i2	CDS2	0	0
Lysosomal lipase-related protein-like	Female_c53987_g3_i1	CDS1	0	0
Lysosomal lipase-related protein-like	Male_c36727_g1_i1	CDS2	0	0
Lysosomal lipase-related protein-like	Male_c11044_g1_i2	CDS1	0	0
Lysosomal lipase-related protein-like	Male_c11044_g1_i1	CDS1	0	0
Lysosomal lipase-related protein-like	Female_c52693_g1_i7	CDS2	0	0
Lysosomal lipase-related protein-like	Female_c52693_g1_i6	CDS2	0	0
Lysosomal lipase-related protein-like	Female_c52693_g1_i4	CDS2	0	0
Lysosomal lipase-related protein-like	Female_c52693_g1_i9	CDS2	0	0
Lysosomal lipase-related protein-like	Male_c37696_g1_i1	CDS2	0	0
Lysosomal lipase-related protein-like	Male_c37696_g1_i2	CDS2	0	0
Lysosomal lipase-related protein-like	Female_c53893_g1_i10	CDS1	0	0
Lysosomal lipase-related protein-like	Male_c30611_g1_i2	CDS2	0	0
Lysosomal lipase-related protein-like	Female_c53893_g1_i5	CDS2	0	0
Lysosomal lipase-related protein-like	Male_c43403_g3_i1	CDS2	0	0
Lysosomal lipase-related protein-like	Female_c53893_g1_i7	CDS2	0	0
Lysosomal lipase-related protein-like	Female_c53893_g1_i3	CDS4	0	0
Lysosomal lipase-related protein-like	Female_c53893_g1_i2	CDS2	0	0
Lysosomal lipase-related protein-like	Female_c53893_g1_i4	CDS1	0	0
Lysosomal lipase-related protein-like	Female_c53893_g1_i9	CDS2	0	0
Lysosomal lipase-related protein-like	Male_c30143_g1_i1	CDS1	0	0
Lysosomal lipase-related protein-like	Female_c40552_g1_i2	CDS1	0	0
Lysosomal lipase-related protein-like	Male_c39396_g2_i1	CDS1	0	0
Lysosomal lipase-related protein-like	Male_c39396_g2_i2	CDS2	0	0
Lysosomal lipase-related protein-like	Female_c35442_g1_i2	CDS2	0	0
Lysosomal lipase-related protein-like	Female_c49283_g1_i3	CDS1	0	0
Lysosomal lipase-related protein-like	Male_c41770_g1_i4	CDS1	0	0
Lysosomal lipase-related protein-like	Male_c41770_g1_i3	CDS1	0	0
Lysosomal lipase-related protein-like	Female_c49283_g1_i1	CDS1	0	0
Lysosomal lipase-related protein-like	Male_c41770_g1_i1	CDS1	0	0
Lysosomal lipase-related protein-like	Female_c49283_g1_i2	CDS1	0	0
Lysosomal lipase-related protein-like	Female_c49283_g2_i1	CDS1	0	0
Lysosomal lipase-related protein-like	Female_c49283_g2_i2	CDS1	0	0
Lysosomal lipase-related protein-like	Male_c41770_g1_i1	CDS2	0	0
Lysosomal lipase-related protein-like	Male_c41770_g1_i2	CDS3	0	0
Lysosomal lipase-related protein-like	Female_c53697_g1_i5	CDS2	0	0
Lysosomal lipase-related protein-like	Male_c43810_g1_i7	CDS4	0	0
Lysosomal lipase-related protein-like	Female_c53697_g1_i3	CDS2	0	0
Lysosomal lipase-related protein-like	Female_c53697_g1_i6	CDS2	0	0
Lysosomal lipase-related protein-like	Male_c43810_g1_i5	CDS4	0	0
Lysosomal lipase-related protein-like	Male_c43810_g1_i2	CDS2	0	0
Lysosomal lipase-related protein-like	Male_c43810_g1_i1	CDS2	0	0
Lysosomal lipase-related protein-like	Male_c43810_g1_i9	CDS2	0	0
Lysosomal lipase-related protein-like	Female_c53697_g1_i1	CDS1	0	0
Lysosomal lipase-related protein-like	Female_c53697_g1_i4	CDS1	0	0
Lysosomal lipase-related protein-like	Female_c49755_g1_i1	CDS1	0	0
Lysosomal lipase-related protein-like	Male_c35828_g1_i2	CDS1	0	0
Lysosomal lipase-related protein-like	Female_c51843_g1_i1	CDS10	0	0
Lysosomal lipase-related protein-like	Female_c51843_g1_i2	CDS9	0	0
Lysosomal lipase-related protein-like	Female_c51843_g1_i3	CDS10	0	0
Lysosomal lipase-related protein-like	Female_c51843_g1_i3	CDS9	0	0
Lysosomal lipase-related protein-like	Male_c42109_g1_i2	CDS8	0	0
Lysosomal lipase-related protein-like	Female_c51843_g1_i3	CDS11	0	0
Lysosomal lipase-related protein-like	Female_c50936_g1_i2	CDS1	0	0
Lysosomal lipase-related protein-like	Male_c33198_g1_i2	CDS1	0	0
Lysosomal lipase-related protein-like	Female_c48757_g1_i1	CDS1	0	0
Lysosomal lipase-related protein-like	Male_c33198_g1_i1	CDS1	0	0
Lysosomal lipase-related protein-like	Male_c40696_g1_i1	CDS4	0	0
Lysosomal lipase-related protein-like	Male_c185738_g1_i1	CDS1	0	0
Lysosomal lipase-related protein-like	Male_c43610_g1_i2	CDS3	0	0
Lysosomal lipase-related protein-like	Male_c43610_g1_i4	CDS2	0	0
Lysosomal lipase-related protein-like	Female_c53764_g1_i11	CDS5	0	0
Lysosomal lipase-related protein-like	Female_c53764_g1_i1	CDS4	0	0
Lysosomal lipase-related protein-like	Female_c53764_g1_i8	CDS5	0	0
Lysosomal lipase-related protein-like	Female_c53764_g1_i15	CDS3	0	0
Lysosomal lipase-related protein-like	Female_c53764_g1_i4	CDS5	0	0
Lysosomal lipase-related protein-like	Male_c44011_g1_i2	CDS1	0	0
Lysosomal lipase-related protein-like	Female_c53764_g1_i16	CDS4	0	0
Lysosomal lipase-related protein-like	Male_c44011_g1_i5	CDS4	0	0
Lysosomal lipase-related protein-like	Female_c53764_g1_i11	CDS4	0	0
Lysosomal lipase-related protein-like	Male_c44011_g1_i1	CDS4	0	0
Lysosomal lipase-related protein-like	Male_c44011_g1_i3	CDS4	0	0
Lysosomal lipase-related protein-like	Male_c44011_g1_i1	CDS5	0	0
Lysosomal lipase-related protein-like	Male_c44011_g1_i6	CDS2	0	0
Lysosomal lipase-related protein-like	Female_c53764_g1_i3	CDS1	0	0
Lysosomal lipase-related protein-like	Female_c53764_g1_i7	CDS1	0	0
Lysosomal lipase-related protein-like	Male_c43615_g2_i1	CDS2	0	0
Lysosomal lipase-related protein-like	Male_c43615_g2_i2	CDS2	0	0
Lysosomal lipase-related protein-like	Female_c53764_g1_i7	CDS3	0	0
Lysosomal lipase-related protein-like	Male_c43615_g2_i7	CDS1	0	0
Lysosomal lipase-related protein-like	Male_c37397_g1_i1	CDS1	0	0
Lysosomal lipase-related protein-like	Female_c53764_g1_i14	CDS1	0	0
Lysosomal lipase-related protein-like	Female_c53764_g1_i5	CDS3	0	0
Lysosomal lipase-related protein-like	Male_c11476_g1_i2	CDS1	0	0
Lysosomal lipase-related protein-like	Male_c11476_g1_i1	CDS1	0	0
Lysosomal lipase-related protein-like	Female_c45893_g1_i3	CDS2	0	0
Lysosomal lipase-related protein-like	Male_c43610_g1_i1	CDS1	0	0
Lysosomal lipase-related protein-like	Male_c43610_g1_i2	CDS1	0	0
Lysosomal lipase-related protein-like	Female_c49558_g1_i3	CDS2	0	0
Lysosomal lipase-related protein-like	Female_c49558_g1_i4	CDS1	0	0
Lysosomal lipase-related protein-like	Female_c49558_g1_i6	CDS1	0	0
Lysosomal lipase-related protein-like	Male_c41599_g1_i4	CDS1	0	0
Lysosomal lipase-related protein-like	Female_c52693_g1_i2	CDS5	0	0
Lysosomal lipase-related protein-like	Female_c52693_g1_i9	CDS3	0	0
Lysosomal lipase-related protein-like	Male_c41599_g1_i3	CDS3	0	0
Lysosomal lipase-related protein-like	Female_c50125_g1_i5	CDS1	0	0
Lysosomal lipase-related protein-like	Male_c41599_g1_i2	CDS2	0	0
Lysosomal lipase-related protein-like	Female_c44939_g1_i1	CDS1	0	0
Lysosomal lipase-related protein-like	Female_c44939_g1_i3	CDS1	0	0
Lysosomal lipase-related protein-like	Male_c36666_g1_i2	CDS1	0	0
Lysosomal lipase-related protein-like	Male_c36666_g1_i3	CDS1	0	0
Lysosomal lipase-related protein-like	Male_c22314_g1_i2	CDS1	0	0
Lysosomal lipase-related protein-like	Female_c50860_g1_i3	CDS1	0	0
Lysosomal lipase-related protein-like	Female_c50860_g1_i2	CDS2	0	0
Lysosomal lipase-related protein-like	Female_c49795_g1_i3	CDS1	0	0
Lysosomal lipase-related protein-like	Female_c49795_g1_i4	CDS1	0	0
Lysosomal lipase-related protein-like	Male_c39324_g1_i1	CDS5	0	0
Lysosomal lipase-related protein-like	Male_c39324_g1_i5	CDS1	0	0
Lysosomal lipase-related protein-like	Male_c39324_g1_i3	CDS4	0	0
Lysosomal lipase-related protein-like	Female_c49795_g1_i5	CDS4	0	0
Lysosomal lipase-related protein-like	Male_c39324_g1_i4	CDS1	0	0
Lysosomal lipase-related protein-like	Male_c39324_g1_i3	CDS1	0	0
Lysosomal lipase-related protein-like	Male_c39324_g1_i2	CDS1	0	0
Lysosomal lipase-related protein-like	Female_c6548_g1_i1	CDS1	0	0
Lysosomal lipase-related protein-like	Female_c45895_g1_i2	CDS1	0	0
Lysosomal lipase-related protein-like	Female_c148161_g1_i1	CDS1	0	0
Lysosomal lipase-related protein-like	Male_c41951_g1_i4	CDS3	0	0
Lysosomal lipase-related protein-like	Female_c51923_g1_i1	CDS1	0	0
Lysosomal lipase-related protein-like	Female_c51923_g1_i5	CDS1	0	0
Lysosomal lipase-related protein-like	Female_c51923_g1_i6	CDS1	0	0
Lysosomal lipase-related protein-like	Female_c47418_g1_i4	CDS2	0	0
Lysosomal lipase-related protein-like	Female_c50860_g1_i1	CDS7	0	0
Lysosomal lipase-related protein-like	Female_c50860_g1_i2	CDS8	0	0
Lysosomal lipase-related protein-like	Male_c22314_g1_i1	CDS11	0	0
Lysosomal lipase-related protein-like	Female_c43217_g1_i2	CDS1	0	0
Lysosomal lipase-related protein-like	Male_c34102_g1_i4	CDS1	0	0
Lysosomal lipase-related protein-like	Male_c82700_g1_i1	CDS1	0	0
Lysosomal lipase-related protein-like	Female_c6645_g1_i1	CDS2	0	0
Lysosomal lipase-related protein-like	Female_c6645_g1_i2	CDS1	0	0
Lysosomal lipase-related protein-like	Male_c13673_g1_i2	CDS1	0	0
Lysosomal lipase-related protein-like	Male_c30239_g1_i2	CDS1	0	0
Lysosomal lipase-related protein-like	Male_c63377_g1_i1	CDS1	0	0
