# Supplementary material for: Parallel Evolution of Complex Centipede Venoms Revealed by Comparative Proteotranscriptomic Analyses
Source: Mol Biol Evol. 2019 Aug 8;36(12):2748–63. doi: 10.1093/molbev/msz181 (PMC6878950; doi:10.1093/molbev/msz181)
Supplement: msz181_Supplementary_Data [file msz181_supplementary_data.zip › Supplementary_Material_S2.txt]

#NEXUS
[written Fri Jul 13 13:51:35 BST 2018 by Mesquite  version 3.51 (build 898) at esC02VT1HUH7JY/157.140.105.3]

BEGIN TAXA;
	TITLE Centipedes;
	DIMENSIONS NTAX=11;
	TAXLABELS
		Scutigera_coleoptrata Thereuopoda_longicornis Lithobius_forficatus Craterostigmus_tasmanianus Strigamia_maritima Ethmostigmus_rubripes Cormocephalus_westwoodi Scolopendra_subspinipes Scolopendra_morsitans1 Scolopendra_morsitans2 outgroup 
	;

END;


BEGIN CHARACTERS;
	TITLE  Venom_protein_families;
	DIMENSIONS  NCHAR=93;
	FORMAT DATATYPE = STANDARD GAP = - MISSING = ? SYMBOLS = "  0 1";
	CHARSTATELABELS 
		1 acid_phosphatase,
		2 cathepsin,
		3 centiPAD,
		4 GH18,
		5 carboxylesterase_B,
		6 GDH,
		7 GGT,
		8 chondroitinase,
		9 lysozyme_C,
		10 M12A,
		11 CUB_prot,
		12 'PAM-like',
		13 PDisomerase,
		14 'phosphodiesterase-2',
		15 PLA2,
		16 S1,
		17 S8,
		18 S10,
		19 BPFTx,
		20 'calycin-lipocalin',
		21 CAP1,
		22 CAP2,
		23 CAP3,
		24 'C-type lectin',
		25 cystatin,
		26 'cystine-knot cytokine domain TGF-beta-like peptide',
		27 'icarapin-like',
		28 'IgE-ESP-like',
		29 unchar05,
		30 LDLA,
		31 'PEBP-like',
		32 PCPDP,
		33 Transferrin,
		34 DUF1397,
		35 DUF3472,
		36 DUF4773,
		37 unchar01,
		38 unchar02,
		39 unchar03,
		40 unchar04,
		41 'IL17_domain',
		42 unchar06,
		43 'unchar08-CCHamide2neuropeptide',
		44 unchar09,
		45 unchar10,
		46 unchar11,
		47 unchar12,
		48 unchar13,
		49 unchar14,
		50 unchar15,
		51 'unchar16-Ctas01',
		52 unchar17,
		53 putative_peroxidase,
		54 CHILOTX01,
		55 GEOTX01,
		56 GEOTX02,
		57 LTHTX01,
		58 LTHTX02,
		59 LTHTX03,
		60 SCTX01,
		61 SCTX02,
		62 SLPTX01,
		63 SLPTX02,
		64 SLPTX03,
		65 SLPTX04,
		66 SLPTX05,
		67 SLPTX06,
		68 SLPTX07,
		69 SLPTX08,
		70 SLPTX09,
		71 SLPTX10,
		72 SLPTX11,
		73 SLPTX12,
		74 SLPTX13,
		75 SLPTX14,
		76 SLPTX15,
		77 SLPTX16,
		78 SLPTX17,
		79 SLPTX18,
		80 SLPTX20,
		81 SLPTX21,
		82 SLPTX22,
		83 SLPTX29,
		84 SLPTX30,
		85 SLPTX31, 
		86 alphamacro,
		87 LDLAchitin,
		88 CTRTX02,
		89 SCTX03,
		90 SLPTX19,
		91 SLPTX24,
		92 SLPTX25
		93 lyso_lipase ; 
	MATRIX
	Scutigera_coleoptrata       110111101111111111101111101101101101000100100001110010000001111101000001000010110110011101001
	Thereuopoda_longicornis     001010000100000100101000000001000100000100100000000000000001110000000000000000000000000011000
	Lithobius_forficatus        111111111111111111101011110101111111000001100001101100001110111111011001011111110111011101001
	Craterostigmus_tasmanianus  110111111111111111011011111101101101000000100001001011000000010111000001000011100110011101001
	Strigamia_maritima          110111111111111111101111101111101111000010100011101011110000110101001001000111101110011101001
	Ethmostigmus_rubripes       000011010010000100101100100001000110100011000000000000000000011011001110111111100100000000110
	Cormocephalus_westwoodi     000111100010000000100100000001000010001001000000000000000000010001001010010110010100000000000
	Scolopendra_subspinipes     010111111111001101101111011001101110110010001111110010000000010111111111111111100011101001000
	Scolopendra_morsitans1      000001111010001100100110000001001010111010011100000000000000000111101111111110011000000001000
	Scolopendra_morsitans2      110111111011111111101111111101101111111011111111111010000001110111111111111111111111011101001
	outgroup                    110111111111111111101111100101101101000000000000000010000000010101000001000010001000001000001

;

END;
