# Supplementary material for: Parallel Evolution of Complex Centipede Venoms Revealed by Comparative Proteotranscriptomic Analyses
Source: Mol Biol Evol. 2019 Aug 8;36(12):2748–63. doi: 10.1093/molbev/msz181 (PMC6878950; doi:10.1093/molbev/msz181)
Supplement: msz181_Supplementary_Data [file msz181_supplementary_data.zip › Supplementary_Material_S3.xlsx]

## Sheet: Figures
CONTIG DIVERSITY	ENZYMES																					OTHER PROTEINS																					NOVEL PROTEINS
	Acid-phosphatase	Cathepsin	centiPAD	Chondroitinase	COEsteraseB	GDH	GGT	GH18	LDLA-Chitinase	LLRP-like	LysoC	M12A	PAM-like	PDI	Phosphodiesterase-2	PLA2	Putative peroxidase	S1	S10	S8		AMG-like	BPFTx	CAP1	CAP2	CAP3	C-type Lectin	CUB-domain	Cystatin	DUF1397	DUF3472	DUF4773	Icarapin-like	IgE-ESP-like	IL17	LDLA	Lipocalin	PCPDP	PEBP-like	TGF-beta	Transferrin		Unchar01	Unchar02	Unchar03	Unchar04	Unchar05	Unchar06	Unchar08
Scutigera coleoptrata	10	30	0	0	169	206	16	6	36	26	5	16	27	25	4	14	1	1	8	33		6	91	17	3	5	1	2	2	21	0	2	1	3	0	3	0	0	2	0	34		0	0	0	3	0	0	3
Thereuopoda (GASR)	0	0	3	0	1	0	0	0	0		0	5	0	0	0	0	0	2	0	0		0	64	4	0	0	0	0	0	3	0	0	0	0	0	2	0	0	0	0	0		0	0	0	7	0	0	5
Lithobius forficatus	15	48	7	6	131	153	14	4	24	38	9	41	49	27	7	14	0	1	19	29		5	20	33	0	18	2	6	1	10	1	4	0	3	0	7	0	62	3	1	24		0	0	0	0	0	5	2
Craterostigmus tasmanianus	26	26	0	3	39	109	36	7	10	8	2	8	30	35	8	11	3	4	16	17		3	0	31	0	12	10	4	2	10	0	54	5	8	0	2	67	0	12	3	16		0	0	0	0	0	0	1
Strigamia maritima	32	39	0	28	74	131	27	26	85	147	8	3	27	45	12	37	2	1	8	45		15	15	1	1	14	4	6	6	36	22	2	1	9	1	3	0	0	22	0	14		0	0	0	0	7	0	5
Ethmostigmus rubripes (GASI)	0	0	0	4	1	1	0	0	0	0	0	0	0	0	0	0	0	2	0	0		0	23	4	2	0	0	10	1	1	8	0	0	0	3	24	0	0	0	0	0		4	0	0	0	0	3	0
Cormocephalus westwoodi (GASL)	0	0	0	0	1	1	3	1	0	0	0	0	0	0	0	0	0	0	0	0		0	10	0	4	0	0	4	0	0	1	0	0	0	0	8	0	0	0	0	0		0	0	1	0	0	1	0
Scolopendra subspinipes (GGDW)	0	6	0	1	17	18	2	3	1	0	3	4	2	0	0	10	1	18	2	0		0	50	11	21	1	27	31	0	5	2	0	1	0	2	35	0	0	2	1	4		2	2	0	0	0	0	0
Scolopendra morsitans (GASH)	0	0	0	1	0	1	7	0	0	0	3	0	0	0	0	1	0	6	0	0		0	19	0	15	3	0	14	0	0	4	0	0	0	1	18	0	0	0	0	1		2	2	2	0	0	0	0
Scolopendra morsitans	4	20	0	2	54	86	20	6	11	26	6	0	12	26	6	19	2	6	2	12		7	31	3	17	6	5	14	3	10	12	1	1	2	2	18	0	0	2	1	13		2	1	2	0	0	1	1
CONTIG DIVERSITY	ENZYMES																					OTHER PROTEINS																					NOVEL PROTEINS
	Acid-phosphatase	Cathepsin	centiPAD	Chondroitinase	COEsteraseB	GDH	GGT	GH18	LDLA-Chitinase	LLRP-like	LysoC	M12A	PAM-like	PDI	Phosphodiesterase-2	PLA2	Putative peroxidase	S1	S10	S8		AMG-like	BPFTx	CAP1	CAP2	CAP3	C-type Lectin	CUB-domain	Cystatin	DUF1397	DUF3472	DUF4773	Icarapin-like	IgE-ESP-like	IL17	LDLA	Lipocalin	PCPDP	PEBP-like	TGF-beta	Transferrin		Unchar01	Unchar02	Unchar03	Unchar04	Unchar05	Unchar06	Unchar08
Scutigera coleoptrata	0	0	0	0	0	0	0	5	0	0	0	11	0	0	0	0	0	0	0	0		0	28	1	0	0	0	0	0	1	0	0	0	0	0	0	0	0	0	0	0		0	0	0	2	0	0	0
Thereuopoda (GASR)	0	0	3	0	0	0	0	0	0	0	0	5	0	0	0	0	0	0	0	0		0	58	4	0	0	0	0	0	2	0	0	0	0	0	2	0	0	0	0	0		0	0	0	6	0	0	5
Lithobius forficatus	0	0	3	0	2	0	0	1	0	2	0	28	0	0	0	0	0	1	0	0		2	5	3	0	0	0	0	0	0	0	0	0	0	0	0	0	10	0	0	0		0	0	0	0	0	1	0
Craterostigmus tasmanianus	5	0	0	0	0	0	14	3	0	0	0	2	0	4	0	0	2	4	0	0		0	0	15	0	0	3	0	0	0	0	13	0	1	0	0	3	0	0	0	0		0	0	0	0	0	0	0
Strigamia maritima	0	0	0	0	0	0	0	0	0	0	0	0	2	0	0	0	0	0	0	2		0	0	0	0	0	0	0	2	0	0	0	0	0	0	0	0	0	0	0	1		0	0	0	0	2	0	0
Ethmostigmus rubripes (GASI)	0	0	0	4	0	1	0	0	0	0	0	0	0	0	0	0	0	0	0	0		0	23	3	2	0	0	10	1	0	8	0	0	0	2	24	0	0	0	0	0		4	0	0	0	0	3	0
Cormocephalus westwoodi (GASL)	0	0	0	0	1	1	3	1	0	0	0	0	0	0	0	0	0	0	0	0		0	10	0	4	0	0	4	0	0	1	0	0	0	0	7	0	0	0	0	0		0	0	1	0	0	1	0
Scolopendra subspinipes (GGDW)	0	1	0	1	1	3	2	0	1	0	0	0	1	0	0	4	0	7	1	0		0	21	3	7	1	2	22	0	0	0	0	1	0	1	22	0	0	2	1	1		1	1	0	0	0	0	0
Scolopendra morsitans (GASH)	0	0	0	1	0	1	7	0	0	0	3	0	0	0	0	1	0	6	0	0		0	19	0	15	3	0	14	0	0	4	0	0	0	1	16	0	0	0	0	1		2	1	2	0	0	0	0
Scolopendra morsitans	0	0	0	2	0	1	2	0	0	0	1	0	1	0	1	1	0	5	1	1		0	22	0	5	3	1	12	0	0	2	0	0	0	1	12	0	0	1	0	1		2	1	1	0	0	1	0
[truncated: 48 more columns]
