# Supplementary material for: Parallel Evolution of Complex Centipede Venoms Revealed by Comparative Proteotranscriptomic Analyses
Source: Mol Biol Evol. 2019 Aug 8;36(12):2748–63. doi: 10.1093/molbev/msz181 (PMC6878950; doi:10.1093/molbev/msz181)
Supplement: msz181_Supplementary_Data [file msz181_supplementary_data.zip › Supplementary_Material_S4.txt]

This file lists in sequence the character state optimizations for our proteomic and transcriptomic venom profiles as follows:
1. ACCTRAN OPTIMISATION OF TOXIN FAMILIES IN VENOM PROTEOMES
2. DELTRAN OPTIMISATION OF TOXIN FAMILIES IN VENOM PROTEOMES
3. ACCTRAN OPTIMISATION OF TOXIN FAMILIES IN VENOM PROTEOMES INCLUDING SCOLOPENDRA VIRIDIS
4. DELTRAN OPTIMISATION OF TOXIN FAMILIES IN VENOM PROTEOMES INCLUDING SCOLOPENDRA VIRIDIS
5. ACCTRAN OPTIMISATION OF TOXIN FAMILIES IN VENOM GLAND TRANSCRIPTOMES
6. DELTRAN OPTIMISATION OF TOXIN FAMILIES IN VENOM GLAND TRANSCRIPTOMES

ACCTRAN OPTIMISATION OF TOXIN FAMILIES IN VENOM PROTEOMES

P A U P *
Version 4.0a (build 164) for Macintosh (X86) (built on Nov  1 2018 at 23:56:56)
Monday, 25 February 2019 at 15:49:05 Greenwich Mean Time

        -----------------------------NOTICE-----------------------------
          This is an alpha-test version that is still changing rapidly.
          It will expire on 1 Apr 2019.

          Please report bugs to dave@phylosolutions.com
        ----------------------------------------------------------------

Running on IA-32 architecture (64-bit word length)
SSE vectorization enabled
SSSE3 instructions supported
Multithreading enabled for likelihood using Pthreads
Compiled using Intel compiler (icc) 11.1.0 (build 20091012)

Processing of file "~/Projects/1_Venomics/1_Centipedes/Centipede comparative paper/Mesquite and PAUP*
analyses/centipede venoms adjusted.nex" begins...

Data matrix has 11 taxa, 93 characters
Valid character-state symbols: 01
Missing data identified by '?'
Gaps identified by '-'

Processing of input file "centipede venoms adjusted.nex" completed.

paup> GetTrees file=species_tree;

Processing TREES block from file: ~/Projects/1_Venomics/1_Centipedes/Centipede comparative paper/Mesquite and PAUP*
analyses/species tree
  Keeping: trees from file (replacing any trees already in memory)
  1 tree read from file

  Time used = 0.03 sec (CPU time = 0.03 sec)

Note: Input trees are rooted but current criterion and/or option settings would specify unrooted trees.  (You can
      deroot the trees using the 'DerootTrees' command.)

paup> DescribeTrees / apoList chgList;

Tree description:

  Optimality criterion = parsimony
    Character-status summary:
      Of 93 total characters:
        All characters are of type 'unord'
        All characters have equal weight
        33 characters are parsimony-uninformative
        Number of parsimony-informative characters = 60
    Gaps are treated as "missing"
    Character-state optimization: Accelerated transformation (ACCTRAN)
                                  AncStates = "standard"

Tree 1 ("Default Symmetrical Tree+"):

Tree length = 147
Consistency index (CI) = 0.6327
Homoplasy index (HI) = 0.3673
CI excluding uninformative characters = 0.5263
HI excluding uninformative characters = 0.4737
Retention index (RI) = 0.6250
Rescaled consistency index (RC) = 0.3954

                                                                                /--------- Scutigera coleoptrata
                  /------------------------------------------------------------12
                  |                                                             \--------- Thereuopoda longicornis
         /-------20
         |        |        /-------------------------------------------------------------- Lithobius forficatus
         |        |        |
         |        \-------19        /----------------------------------------------------- Craterostigmus tasmanianus
         |                 |        |
         |                 \-------18        /-------------------------------------------- Strigamia maritima
         |                          |        |
         |                          \-------17       /------------------------------------ Ethmostigmus rubripes
         |                                   |       |
--------21                                   \------16        /--------------------------- Cormocephalus westwoodi
         |                                           |        |
         |                                           \-------15        /------------------ Scolopendra subspinipes
         |                                                    |        |
         |                                                    \-------14        /--------- Scolopendra morsitans1
         |                                                             \-------13
         |                                                                      \--------- Scolopendra morsitans2
         |
         \-------------------------------------------------------------------------------- outgroup

Character change lists:

Character                              CI  Steps            Changes
----------------------------------------------------------------------------------------------
1 (acid phosphatase)                1.000      1    node_18 0 ==> 1 Craterostigmus tasmanianus
2 (cathepsin)                       1.000      1    node_14 0 ==> 1 Scolopendra subspinipes
3 (centiPAD)                        0.500      1    node_12 0 ==> 1 Thereuopoda longicornis
                                               1    node_19 0 ==> 1 Lithobius forficatus
4 (GH18)                            0.250      1    node_21 0 --> 1 node_20
                                               1    node_12 1 --> 0 Thereuopoda longicornis
                                               1    node_18 1 --> 0 node_17
                                               1    node_15 0 ==> 1 Cormocephalus westwoodi
5 (carboxylesterase B)              0.333      1    node_19 0 ==> 1 Lithobius forficatus
                                               1    node_16 0 --> 1 node_15
                                               1    node_14 1 --> 0 node_13
6 (GDH)                             1.000      1    node_17 0 ==> 1 node_16
7 (GGT)                             0.500      1    [node_18 0 ==> 1 Craterostigmus tasmanianus]
                                               1    [node_16 0 ==> 1 node_15]
                                               Note: two recruitments in Craterostigmus and 1 in Scolopendrinae
8 (chondroitinase)                  0.500      1    node_17 0 --> 1 node_16
                                               1    node_15 1 --> 0 Cormocephalus westwoodi
9 (lysozyme C)                      1.000      1    node_14 0 ==> 1 node_13
10 (M12A)                           0.500      1    [node_21 0 --> 1 node_20]
                                               1    [node_18 1 ==> 0 node_17]
                                               Note: 1 recruitment at Chilopoda base, 2 in Lithobius, 1 in Craterostigmus, loss at base of Epimorpha
11 (CUB prot)                       1.000      1    node_17 0 ==> 1 node_16
12 (PAM-like)                       0.333      1    node_17 0 ==> 1 Strigamia maritima
                                               1    node_15 0 --> 1 node_14
                                               1    node_13 1 --> 0 Scolopendra morsitans1
13 (PDisomerase)                    1.000      1    node_18 0 ==> 1 Craterostigmus tasmanianus
14 (phosphodiesterase-2)            1.000      1    node_13 0 ==> 1 Scolopendra morsitans2
15 (PLA2)                           1.000      1    node_15 0 ==> 1 node_14
16 (S1)                             0.333      1    [node_20 0 --> 1 node_19]
                                               1    [node_18 1 --> 0 node_17]
                                               1    [node_15 0 ==> 1 node_14]
                                               Note: 1 recruitment in Lithobius, 2 in Craterostigmus, 1 at base of Scolopendra
17 (S8)                             0.500      1    node_17 0 ==> 1 Strigamia maritima
                                               1    node_13 0 ==> 1 Scolopendra morsitans2
18 (S10)                            0.500      1    node_15 0 --> 1 node_14
                                               1    node_13 1 --> 0 Scolopendra morsitans1
19 (BPFTx)                          0.333      1    [node_21 0 --> 1 node_20]
                                               1    [node_19 1 --> 0 node_18]
                                               1    [node_17 0 --> 1 node_16]
                                               Note: 1 recruitment at base Chilopoda, 1 in stem of Scutigeromorpha, loss in Craterostigmus and loss in Strigamia
20 (calycin-lipocalin)              1.000      1    node_18 0 ==> 1 Craterostigmus tasmanianus
21 (CAP1)                           0.250      1    node_21 0 --> 1 node_20
                                               1    node_18 1 --> 0 node_17
                                               1    node_16 0 --> 1 Ethmostigmus rubripes
                                               1    node_14 0 --> 1 Scolopendra subspinipes
22 (CAP2)                           1.000      1    node_17 0 ==> 1 node_16
23 (CAP3)                           1.000      1    node_15 0 ==> 1 node_14
24 (C-type lectin)                  0.333      1    node_18 0 ==> 1 Craterostigmus tasmanianus
                                               1    node_15 0 --> 1 node_14
                                               1    node_13 1 --> 0 Scolopendra morsitans1
25 (cystatin)                       0.500      1    node_18 0 --> 1 node_17
                                               1    node_16 1 --> 0 node_15
26 (cystine-knot cytokine domain T) 1.000      1    node_14 0 ==> 1 Scolopendra subspinipes
27 (icarapin-like)                  1.000      1    node_14 0 ==> 1 Scolopendra subspinipes
28 (IgE-ESP-like)                   1.000      1    node_18 0 ==> 1 Craterostigmus tasmanianus
29 (unchar05)                       1.000      1    node_17 0 ==> 1 Strigamia maritima
30 (LDLA)                           0.500      1    node_12 0 ==> 1 Thereuopoda longicornis
                                               1    node_17 0 ==> 1 node_16
31 (PEBP-like)                      0.500      1    node_15 0 --> 1 node_14
                                               1    node_13 1 --> 0 Scolopendra morsitans1
32 (PCPDP)                          1.000      1    node_19 0 ==> 1 Lithobius forficatus
33 (Transferrin)                    0.500      1    node_17 0 ==> 1 Strigamia maritima
                                               1    node_15 0 ==> 1 node_14
34 (DUF1397)                        1.000      1    node_20 0 ==> 1 node_12
35 (DUF3472)                        0.500      1    node_17 0 ==> 1 node_16
                                               1    node_14 1 ==> 0 Scolopendra subspinipes
36 (DUF4773)                        1.000      1    node_18 0 ==> 1 Craterostigmus tasmanianus
37 (unchar01)                       0.500      1    node_17 0 --> 1 node_16
                                               1    node_15 1 --> 0 Cormocephalus westwoodi
38 (unchar02)                       1.000      1    node_15 0 ==> 1 node_14
39 (unchar03)                       0.500      1    node_16 0 --> 1 node_15
                                               1    node_14 1 --> 0 Scolopendra subspinipes
40 (unchar04)                       1.000      1    node_20 0 ==> 1 node_12
41 (IL17_domain)                    0.500      1    node_17 0 --> 1 node_16
                                               1    node_15 1 --> 0 Cormocephalus westwoodi
42 (unchar06)                       0.250      1    node_19 0 ==> 1 Lithobius forficatus
                                               1    node_17 0 --> 1 node_16
                                               1    node_15 1 --> 0 node_14
                                               1    node_13 0 --> 1 Scolopendra morsitans2
43 (unchar08-CCHamide2neuropeptide) 1.000      1    node_12 0 ==> 1 Thereuopoda longicornis
44 (unchar09)                       1.000      1    node_14 0 ==> 1 node_13
45 (unchar10)                       1.000      1    node_15 0 ==> 1 node_14
46 (unchar11)                       1.000      1    node_15 0 ==> 1 node_14
47 (unchar12)                       1.000      1    node_14 0 ==> 1 Scolopendra subspinipes
48 (unchar13)                       0.500      1    node_19 0 ==> 1 Lithobius forficatus
                                               1    node_14 0 ==> 1 Scolopendra subspinipes
49 (unchar14)                       1.000      1    node_14 0 ==> 1 Scolopendra subspinipes
50 (unchar15)                       0.500      1    node_15 0 --> 1 node_14
                                               1    node_13 1 --> 0 Scolopendra morsitans1
51 (unchar16-Ctas01)                1.000      1    node_18 0 ==> 1 Craterostigmus tasmanianus
52 (unchar17)                       1.000      1    node_19 0 ==> 1 Lithobius forficatus
53 (putative peroxidase)            1.000      1    node_18 0 ==> 1 Craterostigmus tasmanianus
54 (CHILOTX01)                      0.500      1    node_19 0 --> 1 node_18
                                               1    node_17 1 --> 0 node_16
55 (GEOTX01)                        1.000      1    node_17 0 ==> 1 Strigamia maritima
56 (GEOTX02)                        1.000      1    node_17 0 ==> 1 Strigamia maritima
57 (LTHTX01)                        1.000      1    node_19 0 ==> 1 Lithobius forficatus
58 (LTHTX02)                        1.000      1    node_19 0 ==> 1 Lithobius forficatus
59 (LTHTX03)                        1.000      1    node_19 0 ==> 1 Lithobius forficatus
60 (SCTX01)                         1.000      1    node_12 0 ==> 1 Thereuopoda longicornis
61 (SCTX02)                         1.000      1    node_20 0 ==> 1 node_12
62 (SLPTX01)                        0.333      1    node_20 0 ==> 1 node_12
                                               1    node_17 0 ==> 1 node_16
                                               1    node_13 1 ==> 0 Scolopendra morsitans1
63 (SLPTX02)                        0.500      1    node_19 0 ==> 1 Lithobius forficatus
                                               1    node_16 0 ==> 1 Ethmostigmus rubripes
64 (SLPTX03)                        1.000      1    [node_15 0 ==> 1 node_14]
												Note: 1 recruitment at base Scolopendra, 1 in S. subspinipes
65 (SLPTX04)                        0.333      1    [node_19 0 --> 1 node_18]
                                               1    [node_17 1 --> 0 Strigamia maritima]
                                               1    [node_15 1 --> 0 Cormocephalus westwoodi]
                                               Note: 1 recruitment at base Phylactometria, 1 in Craterostigmus, 1 in stem Scolopendromorpha, loss in Strigamia, loss in Cormocephalus
66 (SLPTX05)                        0.333      1    node_17 0 --> 1 node_16
                                               1    node_15 1 --> 0 Cormocephalus westwoodi
                                               1    node_13 1 --> 0 Scolopendra morsitans1
67 (SLPTX06)                        1.000      1    node_14 0 ==> 1 node_13
68 (SLPTX07)                        0.500      1    node_19 0 ==> 1 Lithobius forficatus
                                               1    node_14 0 ==> 1 Scolopendra subspinipes
69 (SLPTX08)                        0.500      1    node_17 0 ==> 1 node_16
                                               1    node_14 1 ==> 0 Scolopendra subspinipes
70 (SLPTX09)                        0.500      1    node_17 0 --> 1 node_16
                                               1    node_15 1 --> 0 Cormocephalus westwoodi
71 (SLPTX10)                        1.000      1    node_17 0 ==> 1 node_16
72 (SLPTX11)                        1.000      1    node_15 0 ==> 1 node_14
73 (SLPTX12)                        0.500      1    node_17 0 --> 1 node_16
                                               1    node_15 1 --> 0 Cormocephalus westwoodi
74 (SLPTX13)                        1.000      1    node_17 0 ==> 1 node_16
75 (SLPTX14)                        1.000      1    node_15 0 ==> 1 node_14
76 (SLPTX15)                        1.000      1    node_17 0 ==> 1 node_16
77 (SLPTX16)                        1.000      1    node_18 0 ==> 1 node_17
78 (SLPTX17)                        0.333      1    node_18 0 ==> 1 node_17
                                               1    node_15 1 ==> 0 Cormocephalus westwoodi
                                               1    node_13 1 ==> 0 Scolopendra morsitans1
79 (SLPTX18)                        1.000      1    node_16 0 ==> 1 Ethmostigmus rubripes
80 (SLPTX20)                        0.500      1    node_16 0 --> 1 node_15
                                               1    node_14 1 --> 0 Scolopendra subspinipes
81 (SLPTX21)                        0.500      1    node_17 0 ==> 1 Strigamia maritima
                                               1    node_14 0 ==> 1 node_13
82 (SLPTX22)                        0.500      1    node_20 0 ==> 1 node_19
                                               1    node_15 1 ==> 0 node_14
83 (SLPTX29)                        1.000      1    node_14 0 ==> 1 Scolopendra subspinipes
84 (SLPTX30)                        0.333      1    node_19 0 ==> 1 Lithobius forficatus
                                               1    node_15 0 --> 1 node_14
                                               1    node_13 1 --> 0 Scolopendra morsitans1
85 (SLPTX31)                        1.000      1    node_14 0 ==> 1 Scolopendra subspinipes
86 (alphamacro)                     1.000      1    node_19 0 ==> 1 Lithobius forficatus
87 (LDLAchitin)                     1.000      1    node_14 0 ==> 1 Scolopendra subspinipes
88 (CTRTX02)                        1.000      1    node_18 0 ==> 1 Craterostigmus tasmanianus
89 (SCTX03)                         1.000      1    node_12 0 ==> 1 Thereuopoda longicornis
90 (SLPTX19)                        1.000      1    node_15 0 ==> 1 node_14
91 (SLPTX24)                        1.000      1    node_16 0 ==> 1 Ethmostigmus rubripes
92 (SLPTX25)                        1.000      1    node_16 0 ==> 1 Ethmostigmus rubripes
93 (lyso lipase)                    1.000      1    node_19 0 ==> 1 Lithobius forficatus

Apomorphy lists:

      Branch                           Character                            Steps      CI   Change
--------------------------------------------------------------------------------------------------
node_21 --> node_20                    4 (GH18)                                 1   0.250  0 --> 1
                                       10 (M12A)                                1   0.500  0 --> 1
                                       19 (BPFTx)                               1   0.333  0 --> 1
                                       21 (CAP1)                                1   0.250  0 --> 1
node_20 --> node_12                    34 (DUF1397)                             1   1.000  0 ==> 1
                                       40 (unchar04)                            1   1.000  0 ==> 1
                                       61 (SCTX02)                              1   1.000  0 ==> 1
                                       62 (SLPTX01)                             1   0.333  0 ==> 1
                                       19 BPFTx recruitment
node_12 --> Thereuopoda longicornis    3 (centiPAD)                             1   0.500  0 ==> 1
                                       4 (GH18)                                 1   0.250  1 --> 0
                                       30 (LDLA)                                1   0.500  0 ==> 1
                                       43 (unchar08-CCHamide2neuropeptide)      1   1.000  0 ==> 1
                                       60 (SCTX01)                              1   1.000  0 ==> 1
                                       89 (SCTX03)                              1   1.000  0 ==> 1
node_20 --> node_19                    [16 (S1)                                  1   0.333  0 --> 1]
                                       82 (SLPTX22)                             1   0.500  0 ==> 1
node_19 --> Lithobius forficatus       3 (centiPAD)                             1   0.500  0 ==> 1
                                       5 (carboxylesterase B)                   1   0.333  0 ==> 1
                                       10 M12A recruitment
                                       10 M12A recruitment
                                       16 S1 recruitment
                                       32 (PCPDP)                               1   1.000  0 ==> 1
                                       42 (unchar06)                            1   0.250  0 ==> 1
                                       48 (unchar13)                            1   0.500  0 ==> 1
                                       52 (unchar17)                            1   1.000  0 ==> 1
                                       57 (LTHTX01)                             1   1.000  0 ==> 1
                                       58 (LTHTX02)                             1   1.000  0 ==> 1
                                       59 (LTHTX03)                             1   1.000  0 ==> 1
                                       63 (SLPTX02)                             1   0.500  0 ==> 1
                                       68 (SLPTX07)                             1   0.500  0 ==> 1
                                       84 (SLPTX30)                             1   0.333  0 ==> 1
                                       86 (alphamacro)                          1   1.000  0 ==> 1
                                       93 (lyso lipase)                         1   1.000  0 ==> 1
node_19 --> node_18                    [19 (BPFTx)                               1   0.333  1 --> 0]
                                       54 (CHILOTX01)                           1   0.500  0 --> 1
                                       65 (SLPTX04)                             1   0.333  0 --> 1
node_18 --> Craterostigmus tasmanianus 1 (acid phosphatase)                     1   1.000  0 ==> 1
                                       7 (GGT)                                  1   0.500  0 ==> 1
                                       7 GGT recruitment
                                       10 M12A recruitment
                                       13 (PDisomerase)                         1   1.000  0 ==> 1
                                       16 S1 recruitment
                                       16 S1 recruitment
                                       19 BPFTx loss
                                       20 (calycin-lipocalin)                   1   1.000  0 ==> 1
                                       24 (C-type lectin)                       1   0.333  0 ==> 1
                                       28 (IgE-ESP-like)                        1   1.000  0 ==> 1
                                       36 (DUF4773)                             1   1.000  0 ==> 1
                                       51 (unchar16-Ctas01)                     1   1.000  0 ==> 1
                                       53 (putative peroxidase)                 1   1.000  0 ==> 1
                                       65 SLPTX04 recruitment
                                       88 (CTRTX02)                             1   1.000  0 ==> 1
node_18 --> node_17                    4 (GH18)                                 1   0.250  1 --> 0
                                       10 (M12A)                                1   0.500  1 ==> 0
                                       [16 (S1)                                  1   0.333  1 --> 0]
                                       21 (CAP1)                                1   0.250  1 --> 0
                                       25 (cystatin)                            1   0.500  0 --> 1
                                       77 (SLPTX16)                             1   1.000  0 ==> 1
                                       78 (SLPTX17)                             1   0.333  0 ==> 1
node_17 --> Strigamia maritima         12 (PAM-like)                            1   0.333  0 ==> 1
                                       17 (S8)                                  1   0.500  0 ==> 1
                                       19 BPFTx loss
                                       29 (unchar05)                            1   1.000  0 ==> 1
                                       33 (Transferrin)                         1   0.500  0 ==> 1
                                       55 (GEOTX01)                             1   1.000  0 ==> 1
                                       56 (GEOTX02)                             1   1.000  0 ==> 1
                                       65 (SLPTX04)                             1   0.333  1 --> 0
                                       81 (SLPTX21)                             1   0.500  0 ==> 1
node_17 --> node_16                    6 (GDH)                                  1   1.000  0 ==> 1
                                       8 (chondroitinase)                       1   0.500  0 --> 1
                                       11 (CUB prot)                            1   1.000  0 ==> 1
                                       [19 (BPFTx)                               1   0.333  0 --> 1]
                                       22 (CAP2)                                1   1.000  0 ==> 1
                                       30 (LDLA)                                1   0.500  0 ==> 1
                                       35 (DUF3472)                             1   0.500  0 ==> 1
                                       37 (unchar01)                            1   0.500  0 --> 1
                                       41 (IL17_domain)                         1   0.500  0 --> 1
                                       42 (unchar06)                            1   0.250  0 --> 1
                                       54 (CHILOTX01)                           1   0.500  1 --> 0
                                       62 (SLPTX01)                             1   0.333  0 ==> 1
                                       65 SLPTX04 recruitment
                                       66 (SLPTX05)                             1   0.333  0 --> 1
                                       69 (SLPTX08)                             1   0.500  0 ==> 1
                                       70 (SLPTX09)                             1   0.500  0 --> 1
                                       71 (SLPTX10)                             1   1.000  0 ==> 1
                                       73 (SLPTX12)                             1   0.500  0 --> 1
                                       74 (SLPTX13)                             1   1.000  0 ==> 1
                                       76 (SLPTX15)                             1   1.000  0 ==> 1
node_16 --> Ethmostigmus rubripes      21 (CAP1)                                1   0.250  0 --> 1
                                       63 (SLPTX02)                             1   0.500  0 ==> 1
                                       79 (SLPTX18)                             1   1.000  0 ==> 1
                                       91 (SLPTX24)                             1   1.000  0 ==> 1
                                       92 (SLPTX25)                             1   1.000  0 ==> 1
node_16 --> node_15                    5 (carboxylesterase B)                   1   0.333  0 --> 1
                                       7 (GGT)                                  1   0.500  0 ==> 1
                                       25 (cystatin)                            1   0.500  1 --> 0
                                       39 (unchar03)                            1   0.500  0 --> 1
                                       80 (SLPTX20)                             1   0.500  0 --> 1
node_15 --> Cormocephalus westwoodi    4 (GH18)                                 1   0.250  0 ==> 1
                                       8 (chondroitinase)                       1   0.500  1 --> 0
                                       37 (unchar01)                            1   0.500  1 --> 0
                                       41 (IL17_domain)                         1   0.500  1 --> 0
                                       65 (SLPTX04)                             1   0.333  1 --> 0
                                       66 (SLPTX05)                             1   0.333  1 --> 0
                                       70 (SLPTX09)                             1   0.500  1 --> 0
                                       73 (SLPTX12)                             1   0.500  1 --> 0
                                       78 (SLPTX17)                             1   0.333  1 ==> 0
node_15 --> node_14                    12 (PAM-like)                            1   0.333  0 --> 1
                                       15 (PLA2)                                1   1.000  0 ==> 1
                                       16 (S1)                                  1   0.333  0 ==> 1
                                       18 (S10)                                 1   0.500  0 --> 1
                                       23 (CAP3)                                1   1.000  0 ==> 1
                                       24 (C-type lectin)                       1   0.333  0 --> 1
                                       31 (PEBP-like)                           1   0.500  0 --> 1
                                       33 (Transferrin)                         1   0.500  0 ==> 1
                                       38 (unchar02)                            1   1.000  0 ==> 1
                                       42 (unchar06)                            1   0.250  1 --> 0
                                       45 (unchar10)                            1   1.000  0 ==> 1
                                       46 (unchar11)                            1   1.000  0 ==> 1
                                       50 (unchar15)                            1   0.500  0 --> 1
                                       64 (SLPTX03)                             1   1.000  0 ==> 1
                                       72 (SLPTX11)                             1   1.000  0 ==> 1
                                       75 (SLPTX14)                             1   1.000  0 ==> 1
                                       82 (SLPTX22)                             1   0.500  1 ==> 0
                                       84 (SLPTX30)                             1   0.333  0 --> 1
                                       90 (SLPTX19)                             1   1.000  0 ==> 1
node_14 --> Scolopendra subspinipes    2 (cathepsin)                            1   1.000  0 ==> 1
                                       21 (CAP1)                                1   0.250  0 --> 1
                                       26 (cystine-knot cytokine domain T)      1   1.000  0 ==> 1
                                       27 (icarapin-like)                       1   1.000  0 ==> 1
                                       35 (DUF3472)                             1   0.500  1 ==> 0
                                       39 (unchar03)                            1   0.500  1 --> 0
                                       47 (unchar12)                            1   1.000  0 ==> 1
                                       48 (unchar13)                            1   0.500  0 ==> 1
                                       49 (unchar14)                            1   1.000  0 ==> 1
                                       64 SLPTX03 recruitment
                                       68 (SLPTX07)                             1   0.500  0 ==> 1
                                       69 (SLPTX08)                             1   0.500  1 ==> 0
                                       80 (SLPTX20)                             1   0.500  1 --> 0
                                       83 (SLPTX29)                             1   1.000  0 ==> 1
                                       85 (SLPTX31)                             1   1.000  0 ==> 1
                                       87 (LDLAchitin)                          1   1.000  0 ==> 1
node_14 --> node_13                    5 (carboxylesterase B)                   1   0.333  1 --> 0
                                       9 (lysozyme C)                           1   1.000  0 ==> 1
                                       44 (unchar09)                            1   1.000  0 ==> 1
                                       67 (SLPTX06)                             1   1.000  0 ==> 1
                                       81 (SLPTX21)                             1   0.500  0 ==> 1
node_13 --> Scolopendra morsitans1     12 (PAM-like)                            1   0.333  1 --> 0
                                       18 (S10)                                 1   0.500  1 --> 0
                                       24 (C-type lectin)                       1   0.333  1 --> 0
                                       31 (PEBP-like)                           1   0.500  1 --> 0
                                       50 (unchar15)                            1   0.500  1 --> 0
                                       62 (SLPTX01)                             1   0.333  1 ==> 0
                                       66 (SLPTX05)                             1   0.333  1 --> 0
                                       78 (SLPTX17)                             1   0.333  1 ==> 0
                                       84 (SLPTX30)                             1   0.333  1 --> 0
node_13 --> Scolopendra morsitans2     14 (phosphodiesterase-2)                 1   1.000  0 ==> 1
                                       17 (S8)                                  1   0.500  0 ==> 1
                                       42 (unchar06)                            1   0.250  0 --> 1

DELTRAN OPTIMISATION OF TOXIN FAMILIES IN VENOM PROTEOMES

paup> PSet opt=delTran;

paup> GetTrees;

Processing TREES block from file: ~/Projects/1_Venomics/1_Centipedes/Centipede comparative paper/Mesquite and PAUP*
analyses/species tree
  Keeping: trees from file (replacing any trees already in memory)
  1 tree read from file

  Time used = 0.02 sec (CPU time = 0.01 sec)

Note: Input trees are rooted but current criterion and/or option settings would specify unrooted trees.  (You can
      deroot the trees using the 'DerootTrees' command.)

paup> DescribeTrees;

Tree description:

  Optimality criterion = parsimony
    Character-status summary:
      Of 93 total characters:
        All characters are of type 'unord'
        All characters have equal weight
        33 characters are parsimony-uninformative
        Number of parsimony-informative characters = 60
    Gaps are treated as "missing"
    Character-state optimization: Delayed transformation (DELTRAN)
                                  AncStates = "standard"

Tree 1 ("Default Symmetrical Tree+"):

Tree length = 147
Consistency index (CI) = 0.6327
Homoplasy index (HI) = 0.3673
CI excluding uninformative characters = 0.5263
HI excluding uninformative characters = 0.4737
Retention index (RI) = 0.6250
Rescaled consistency index (RC) = 0.3954

                                                                                /--------- Scutigera coleoptrata
                  /------------------------------------------------------------12
                  |                                                             \--------- Thereuopoda longicornis
         /-------20
         |        |        /-------------------------------------------------------------- Lithobius forficatus
         |        |        |
         |        \-------19        /----------------------------------------------------- Craterostigmus tasmanianus
         |                 |        |
         |                 \-------18        /-------------------------------------------- Strigamia maritima
         |                          |        |
         |                          \-------17       /------------------------------------ Ethmostigmus rubripes
         |                                   |       |
--------21                                   \------16        /--------------------------- Cormocephalus westwoodi
         |                                           |        |
         |                                           \-------15        /------------------ Scolopendra subspinipes
         |                                                    |        |
         |                                                    \-------14        /--------- Scolopendra morsitans1
         |                                                             \-------13
         |                                                                      \--------- Scolopendra morsitans2
         |
         \-------------------------------------------------------------------------------- outgroup

Character change lists:

Character                              CI  Steps            Changes
----------------------------------------------------------------------------------------------
1 (acid phosphatase)                1.000      1    node_18 0 ==> 1 Craterostigmus tasmanianus
2 (cathepsin)                       1.000      1    node_14 0 ==> 1 Scolopendra subspinipes
3 (centiPAD)                        0.500      1    node_12 0 ==> 1 Thereuopoda longicornis
                                               1    node_19 0 ==> 1 Lithobius forficatus
4 (GH18)                            0.250      1    node_12 0 --> 1 Scutigera coleoptrata
                                               1    node_19 0 --> 1 Lithobius forficatus
                                               1    node_18 0 --> 1 Craterostigmus tasmanianus
                                               1    node_15 0 ==> 1 Cormocephalus westwoodi
5 (carboxylesterase B)              0.333      1    node_19 0 ==> 1 Lithobius forficatus
                                               1    node_15 0 --> 1 Cormocephalus westwoodi
                                               1    node_14 0 --> 1 Scolopendra subspinipes
6 (GDH)                             1.000      1    node_17 0 ==> 1 node_16
7 (GGT)                             0.500      1    [node_18 0 ==> 1 Craterostigmus tasmanianus]
                                               1    [node_16 0 ==> 1 node_15]
                                               Note: two recruitments in Craterostigmus and 1 in Scolopendrinae
8 (chondroitinase)                  0.500      1    node_16 0 --> 1 Ethmostigmus rubripes
                                               1    node_15 0 --> 1 node_14
9 (lysozyme C)                      1.000      1    node_14 0 ==> 1 node_13
10 (M12A)                           0.500      1    [node_21 0 --> 1 node_20]
                                               1    [node_18 1 ==> 0 node_17]
                                               Note: 1 recruitment at Chilopoda base, 2 in Lithobius, 1 in Craterostigmus, loss at base of Epimorpha
11 (CUB prot)                       1.000      1    node_17 0 ==> 1 node_16
12 (PAM-like)                       0.333      1    node_17 0 ==> 1 Strigamia maritima
                                               1    node_14 0 --> 1 Scolopendra subspinipes
                                               1    node_13 0 --> 1 Scolopendra morsitans2
13 (PDisomerase)                    1.000      1    node_18 0 ==> 1 Craterostigmus tasmanianus
14 (phosphodiesterase-2)            1.000      1    node_13 0 ==> 1 Scolopendra morsitans2
15 (PLA2)                           1.000      1    node_15 0 ==> 1 node_14
16 (S1)                             0.333      1    [node_19 0 --> 1 Lithobius forficatus]
                                               1    [node_18 0 --> 1 Craterostigmus tasmanianus]
                                               1    [node_15 0 ==> 1 node_14]
                                               Note: 1 recruitment in Lithobius, 2 in Craterostigmus, 1 at base of Scolopendra
17 (S8)                             0.500      1    node_17 0 ==> 1 Strigamia maritima
                                               1    node_13 0 ==> 1 Scolopendra morsitans2
18 (S10)                            0.500      1    node_14 0 --> 1 Scolopendra subspinipes
                                               1    node_13 0 --> 1 Scolopendra morsitans2
19 (BPFTx)                          0.333      1    [node_20 0 --> 1 node_12]
                                               1    [node_19 0 --> 1 Lithobius forficatus]
                                               1    [node_17 0 --> 1 node_16]
                                               Note: 1 recruitment at base Chilopoda, 1 in stem of Scutigeromorpha, loss in Craterostigmus and loss in Strigamia
20 (calycin-lipocalin)              1.000      1    node_18 0 ==> 1 Craterostigmus tasmanianus
21 (CAP1)                           0.250      1    node_21 0 --> 1 node_20
                                               1    node_17 1 --> 0 Strigamia maritima
                                               1    node_15 1 --> 0 Cormocephalus westwoodi
                                               1    node_14 1 --> 0 node_13
22 (CAP2)                           1.000      1    node_17 0 ==> 1 node_16
23 (CAP3)                           1.000      1    node_15 0 ==> 1 node_14
24 (C-type lectin)                  0.333      1    node_18 0 ==> 1 Craterostigmus tasmanianus
                                               1    node_14 0 --> 1 Scolopendra subspinipes
                                               1    node_13 0 --> 1 Scolopendra morsitans2
25 (cystatin)                       0.500      1    node_17 0 --> 1 Strigamia maritima
                                               1    node_16 0 --> 1 Ethmostigmus rubripes
26 (cystine-knot cytokine domain T) 1.000      1    node_14 0 ==> 1 Scolopendra subspinipes
27 (icarapin-like)                  1.000      1    node_14 0 ==> 1 Scolopendra subspinipes
28 (IgE-ESP-like)                   1.000      1    node_18 0 ==> 1 Craterostigmus tasmanianus
29 (unchar05)                       1.000      1    node_17 0 ==> 1 Strigamia maritima
30 (LDLA)                           0.500      1    node_12 0 ==> 1 Thereuopoda longicornis
                                               1    node_17 0 ==> 1 node_16
31 (PEBP-like)                      0.500      1    node_14 0 --> 1 Scolopendra subspinipes
                                               1    node_13 0 --> 1 Scolopendra morsitans2
32 (PCPDP)                          1.000      1    node_19 0 ==> 1 Lithobius forficatus
33 (Transferrin)                    0.500      1    node_17 0 ==> 1 Strigamia maritima
                                               1    node_15 0 ==> 1 node_14
34 (DUF1397)                        1.000      1    node_20 0 ==> 1 node_12
35 (DUF3472)                        0.500      1    node_17 0 ==> 1 node_16
                                               1    node_14 1 ==> 0 Scolopendra subspinipes
36 (DUF4773)                        1.000      1    node_18 0 ==> 1 Craterostigmus tasmanianus
37 (unchar01)                       0.500      1    node_16 0 --> 1 Ethmostigmus rubripes
                                               1    node_15 0 --> 1 node_14
38 (unchar02)                       1.000      1    node_15 0 ==> 1 node_14
39 (unchar03)                       0.500      1    node_15 0 --> 1 Cormocephalus westwoodi
                                               1    node_14 0 --> 1 node_13
40 (unchar04)                       1.000      1    node_20 0 ==> 1 node_12
41 (IL17_domain)                    0.500      1    node_16 0 --> 1 Ethmostigmus rubripes
                                               1    node_15 0 --> 1 node_14
42 (unchar06)                       0.250      1    node_19 0 ==> 1 Lithobius forficatus
                                               1    node_16 0 --> 1 Ethmostigmus rubripes
                                               1    node_15 0 --> 1 Cormocephalus westwoodi
                                               1    node_13 0 --> 1 Scolopendra morsitans2
43 (unchar08-CCHamide2neuropeptide) 1.000      1    node_12 0 ==> 1 Thereuopoda longicornis
44 (unchar09)                       1.000      1    node_14 0 ==> 1 node_13
45 (unchar10)                       1.000      1    node_15 0 ==> 1 node_14
46 (unchar11)                       1.000      1    node_15 0 ==> 1 node_14
47 (unchar12)                       1.000      1    node_14 0 ==> 1 Scolopendra subspinipes
48 (unchar13)                       0.500      1    node_19 0 ==> 1 Lithobius forficatus
                                               1    node_14 0 ==> 1 Scolopendra subspinipes
49 (unchar14)                       1.000      1    node_14 0 ==> 1 Scolopendra subspinipes
50 (unchar15)                       0.500      1    node_14 0 --> 1 Scolopendra subspinipes
                                               1    node_13 0 --> 1 Scolopendra morsitans2
51 (unchar16-Ctas01)                1.000      1    node_18 0 ==> 1 Craterostigmus tasmanianus
52 (unchar17)                       1.000      1    node_19 0 ==> 1 Lithobius forficatus
53 (putative peroxidase)            1.000      1    node_18 0 ==> 1 Craterostigmus tasmanianus
54 (CHILOTX01)                      0.500      1    node_18 0 --> 1 Craterostigmus tasmanianus
                                               1    node_17 0 --> 1 Strigamia maritima
55 (GEOTX01)                        1.000      1    node_17 0 ==> 1 Strigamia maritima
56 (GEOTX02)                        1.000      1    node_17 0 ==> 1 Strigamia maritima
57 (LTHTX01)                        1.000      1    node_19 0 ==> 1 Lithobius forficatus
58 (LTHTX02)                        1.000      1    node_19 0 ==> 1 Lithobius forficatus
59 (LTHTX03)                        1.000      1    node_19 0 ==> 1 Lithobius forficatus
60 (SCTX01)                         1.000      1    node_12 0 ==> 1 Thereuopoda longicornis
61 (SCTX02)                         1.000      1    node_20 0 ==> 1 node_12
62 (SLPTX01)                        0.333      1    node_20 0 ==> 1 node_12
                                               1    node_17 0 ==> 1 node_16
                                               1    node_13 1 ==> 0 Scolopendra morsitans1
63 (SLPTX02)                        0.500      1    node_19 0 ==> 1 Lithobius forficatus
                                               1    node_16 0 ==> 1 Ethmostigmus rubripes
64 (SLPTX03)                        1.000      1    [node_15 0 ==> 1 node_14]
												Note: 1 recruitment at base Scolopendra, 1 in S. subspinipes
65 (SLPTX04)                        0.333      1    [node_18 0 --> 1 Craterostigmus tasmanianus]
                                               1    [node_16 0 --> 1 Ethmostigmus rubripes]
                                               1    [node_15 0 --> 1 node_14]
                                               Note: 1 recruitment at base Phylactometria, 1 in Craterostigmus, 1 in stem Scolopendromorpha, loss in Strigamia, loss in Cormocephalus
66 (SLPTX05)                        0.333      1    node_16 0 --> 1 Ethmostigmus rubripes
                                               1    node_14 0 --> 1 Scolopendra subspinipes
                                               1    node_13 0 --> 1 Scolopendra morsitans2
67 (SLPTX06)                        1.000      1    node_14 0 ==> 1 node_13
68 (SLPTX07)                        0.500      1    node_19 0 ==> 1 Lithobius forficatus
                                               1    node_14 0 ==> 1 Scolopendra subspinipes
69 (SLPTX08)                        0.500      1    node_17 0 ==> 1 node_16
                                               1    node_14 1 ==> 0 Scolopendra subspinipes
70 (SLPTX09)                        0.500      1    node_16 0 --> 1 Ethmostigmus rubripes
                                               1    node_15 0 --> 1 node_14
71 (SLPTX10)                        1.000      1    node_17 0 ==> 1 node_16
72 (SLPTX11)                        1.000      1    node_15 0 ==> 1 node_14
73 (SLPTX12)                        0.500      1    node_16 0 --> 1 Ethmostigmus rubripes
                                               1    node_15 0 --> 1 node_14
74 (SLPTX13)                        1.000      1    node_17 0 ==> 1 node_16
75 (SLPTX14)                        1.000      1    node_15 0 ==> 1 node_14
76 (SLPTX15)                        1.000      1    node_17 0 ==> 1 node_16
77 (SLPTX16)                        1.000      1    node_18 0 ==> 1 node_17
78 (SLPTX17)                        0.333      1    node_18 0 ==> 1 node_17
                                               1    node_15 1 ==> 0 Cormocephalus westwoodi
                                               1    node_13 1 ==> 0 Scolopendra morsitans1
79 (SLPTX18)                        1.000      1    node_16 0 ==> 1 Ethmostigmus rubripes
80 (SLPTX20)                        0.500      1    node_15 0 --> 1 Cormocephalus westwoodi
                                               1    node_14 0 --> 1 node_13
81 (SLPTX21)                        0.500      1    node_17 0 ==> 1 Strigamia maritima
                                               1    node_14 0 ==> 1 node_13
82 (SLPTX22)                        0.500      1    node_20 0 ==> 1 node_19
                                               1    node_15 1 ==> 0 node_14
83 (SLPTX29)                        1.000      1    node_14 0 ==> 1 Scolopendra subspinipes
84 (SLPTX30)                        0.333      1    node_19 0 ==> 1 Lithobius forficatus
                                               1    node_14 0 --> 1 Scolopendra subspinipes
                                               1    node_13 0 --> 1 Scolopendra morsitans2
85 (SLPTX31)                        1.000      1    node_14 0 ==> 1 Scolopendra subspinipes
86 (alphamacro)                     1.000      1    node_19 0 ==> 1 Lithobius forficatus
87 (LDLAchitin)                     1.000      1    node_14 0 ==> 1 Scolopendra subspinipes
88 (CTRTX02)                        1.000      1    node_18 0 ==> 1 Craterostigmus tasmanianus
89 (SCTX03)                         1.000      1    node_12 0 ==> 1 Thereuopoda longicornis
90 (SLPTX19)                        1.000      1    node_15 0 ==> 1 node_14
91 (SLPTX24)                        1.000      1    node_16 0 ==> 1 Ethmostigmus rubripes
92 (SLPTX25)                        1.000      1    node_16 0 ==> 1 Ethmostigmus rubripes
93 (lyso lipase)                    1.000      1    node_19 0 ==> 1 Lithobius forficatus

Apomorphy lists:

      Branch                           Character                            Steps      CI   Change
--------------------------------------------------------------------------------------------------
node_21 --> node_20                    10 (M12A)                                1   0.500  0 --> 1
                                       21 (CAP1)                                1   0.250  0 --> 1
                                       19 BPFTx recruitment
node_20 --> node_12                    19 (BPFTx)                               1   0.333  0 --> 1
                                       34 (DUF1397)                             1   1.000  0 ==> 1
                                       40 (unchar04)                            1   1.000  0 ==> 1
                                       61 (SCTX02)                              1   1.000  0 ==> 1
                                       62 (SLPTX01)                             1   0.333  0 ==> 1
node_12 --> Scutigera coleoptrata      4 (GH18)                                 1   0.250  0 --> 1
node_12 --> Thereuopoda longicornis    3 (centiPAD)                             1   0.500  0 ==> 1
                                       30 (LDLA)                                1   0.500  0 ==> 1
                                       43 (unchar08-CCHamide2neuropeptide)      1   1.000  0 ==> 1
                                       60 (SCTX01)                              1   1.000  0 ==> 1
                                       89 (SCTX03)                              1   1.000  0 ==> 1
node_20 --> node_19                    82 (SLPTX22)                             1   0.500  0 ==> 1
node_19 --> Lithobius forficatus       3 (centiPAD)                             1   0.500  0 ==> 1
                                       4 (GH18)                                 1   0.250  0 --> 1
                                       5 (carboxylesterase B)                   1   0.333  0 ==> 1
                                       10 M12A recruitment
                                       10 M12A recruitment
                                       16 (S1)                                  1   0.333  0 --> 1
                                       [19 (BPFTx)                               1   0.333  0 --> 1]
                                       32 (PCPDP)                               1   1.000  0 ==> 1
                                       42 (unchar06)                            1   0.250  0 ==> 1
                                       48 (unchar13)                            1   0.500  0 ==> 1
                                       52 (unchar17)                            1   1.000  0 ==> 1
                                       57 (LTHTX01)                             1   1.000  0 ==> 1
                                       58 (LTHTX02)                             1   1.000  0 ==> 1
                                       59 (LTHTX03)                             1   1.000  0 ==> 1
                                       63 (SLPTX02)                             1   0.500  0 ==> 1
                                       68 (SLPTX07)                             1   0.500  0 ==> 1
                                       84 (SLPTX30)                             1   0.333  0 ==> 1
                                       86 (alphamacro)                          1   1.000  0 ==> 1
                                       93 (lyso lipase)                         1   1.000  0 ==> 1
node 19 --> node 18					   65 SLPTX04 recruitment
node_18 --> Craterostigmus tasmanianus 1 (acid phosphatase)                     1   1.000  0 ==> 1
                                       4 (GH18)                                 1   0.250  0 --> 1
                                       7 (GGT)                                  1   0.500  0 ==> 1
                                       7 GGT recruitment
                                       10 M12A recruitment
                                       13 (PDisomerase)                         1   1.000  0 ==> 1
                                       16 (S1)                                  1   0.333  0 --> 1
                                       16 S1 recruitment
                                       19 BPFTX loss
                                       20 (calycin-lipocalin)                   1   1.000  0 ==> 1
                                       24 (C-type lectin)                       1   0.333  0 ==> 1
                                       28 (IgE-ESP-like)                        1   1.000  0 ==> 1
                                       36 (DUF4773)                             1   1.000  0 ==> 1
                                       51 (unchar16-Ctas01)                     1   1.000  0 ==> 1
                                       53 (putative peroxidase)                 1   1.000  0 ==> 1
                                       54 (CHILOTX01)                           1   0.500  0 --> 1
                                       65 (SLPTX04)                             1   0.333  0 --> 1
                                       88 (CTRTX02)                             1   1.000  0 ==> 1
node_18 --> node_17                    10 (M12A)                                1   0.500  1 ==> 0
                                       77 (SLPTX16)                             1   1.000  0 ==> 1
                                       78 (SLPTX17)                             1   0.333  0 ==> 1
node_17 --> Strigamia maritima         12 (PAM-like)                            1   0.333  0 ==> 1
                                       17 (S8)                                  1   0.500  0 ==> 1
                                       19 BPFTX loss
                                       21 (CAP1)                                1   0.250  1 --> 0
                                       25 (cystatin)                            1   0.500  0 --> 1
                                       29 (unchar05)                            1   1.000  0 ==> 1
                                       33 (Transferrin)                         1   0.500  0 ==> 1
                                       54 (CHILOTX01)                           1   0.500  0 --> 1
                                       55 (GEOTX01)                             1   1.000  0 ==> 1
                                       56 (GEOTX02)                             1   1.000  0 ==> 1
                                       65 SLPTX04 loss
                                       81 (SLPTX21)                             1   0.500  0 ==> 1
node_17 --> node_16                    6 (GDH)                                  1   1.000  0 ==> 1
                                       11 (CUB prot)                            1   1.000  0 ==> 1
                                       [19 (BPFTx)                               1   0.333  0 --> 1]
                                       22 (CAP2)                                1   1.000  0 ==> 1
                                       30 (LDLA)                                1   0.500  0 ==> 1
                                       35 (DUF3472)                             1   0.500  0 ==> 1
                                       62 (SLPTX01)                             1   0.333  0 ==> 1
                                       65 SLPTX04 recruitment
                                       69 (SLPTX08)                             1   0.500  0 ==> 1
                                       71 (SLPTX10)                             1   1.000  0 ==> 1
                                       74 (SLPTX13)                             1   1.000  0 ==> 1
                                       76 (SLPTX15)                             1   1.000  0 ==> 1
node_16 --> Ethmostigmus rubripes      8 (chondroitinase)                       1   0.500  0 --> 1
                                       25 (cystatin)                            1   0.500  0 --> 1
                                       37 (unchar01)                            1   0.500  0 --> 1
                                       41 (IL17_domain)                         1   0.500  0 --> 1
                                       42 (unchar06)                            1   0.250  0 --> 1
                                       63 (SLPTX02)                             1   0.500  0 ==> 1
                                       [65 (SLPTX04)                             1   0.333  0 --> 1]
                                       66 (SLPTX05)                             1   0.333  0 --> 1
                                       70 (SLPTX09)                             1   0.500  0 --> 1
                                       73 (SLPTX12)                             1   0.500  0 --> 1
                                       79 (SLPTX18)                             1   1.000  0 ==> 1
                                       91 (SLPTX24)                             1   1.000  0 ==> 1
                                       92 (SLPTX25)                             1   1.000  0 ==> 1
node_16 --> node_15                    7 (GGT)                                  1   0.500  0 ==> 1
node_15 --> Cormocephalus westwoodi    4 (GH18)                                 1   0.250  0 ==> 1
                                       5 (carboxylesterase B)                   1   0.333  0 --> 1
                                       21 (CAP1)                                1   0.250  1 --> 0
                                       39 (unchar03)                            1   0.500  0 --> 1
                                       42 (unchar06)                            1   0.250  0 --> 1
                                       65 SLPTX04 loss
                                       78 (SLPTX17)                             1   0.333  1 ==> 0
                                       80 (SLPTX20)                             1   0.500  0 --> 1
node_15 --> node_14                    8 (chondroitinase)                       1   0.500  0 --> 1
                                       15 (PLA2)                                1   1.000  0 ==> 1
                                       16 (S1)                                  1   0.333  0 ==> 1
                                       23 (CAP3)                                1   1.000  0 ==> 1
                                       33 (Transferrin)                         1   0.500  0 ==> 1
                                       37 (unchar01)                            1   0.500  0 --> 1
                                       38 (unchar02)                            1   1.000  0 ==> 1
                                       41 (IL17_domain)                         1   0.500  0 --> 1
                                       45 (unchar10)                            1   1.000  0 ==> 1
                                       46 (unchar11)                            1   1.000  0 ==> 1
                                       64 (SLPTX03)                             1   1.000  0 ==> 1
                                       [65 (SLPTX04)                             1   0.333  0 --> 1]
                                       70 (SLPTX09)                             1   0.500  0 --> 1
                                       72 (SLPTX11)                             1   1.000  0 ==> 1
                                       73 (SLPTX12)                             1   0.500  0 --> 1
                                       75 (SLPTX14)                             1   1.000  0 ==> 1
                                       82 (SLPTX22)                             1   0.500  1 ==> 0
                                       90 (SLPTX19)                             1   1.000  0 ==> 1
node_14 --> Scolopendra subspinipes    2 (cathepsin)                            1   1.000  0 ==> 1
                                       5 (carboxylesterase B)                   1   0.333  0 --> 1
                                       12 (PAM-like)                            1   0.333  0 --> 1
                                       18 (S10)                                 1   0.500  0 --> 1
                                       24 (C-type lectin)                       1   0.333  0 --> 1
                                       26 (cystine-knot cytokine domain T)      1   1.000  0 ==> 1
                                       27 (icarapin-like)                       1   1.000  0 ==> 1
                                       31 (PEBP-like)                           1   0.500  0 --> 1
                                       35 (DUF3472)                             1   0.500  1 ==> 0
                                       47 (unchar12)                            1   1.000  0 ==> 1
                                       48 (unchar13)                            1   0.500  0 ==> 1
                                       49 (unchar14)                            1   1.000  0 ==> 1
                                       50 (unchar15)                            1   0.500  0 --> 1
                                       65 SLPTX recruitment
                                       66 (SLPTX05)                             1   0.333  0 --> 1
                                       68 (SLPTX07)                             1   0.500  0 ==> 1
                                       69 (SLPTX08)                             1   0.500  1 ==> 0
                                       83 (SLPTX29)                             1   1.000  0 ==> 1
                                       84 (SLPTX30)                             1   0.333  0 --> 1
                                       85 (SLPTX31)                             1   1.000  0 ==> 1
                                       87 (LDLAchitin)                          1   1.000  0 ==> 1
node_14 --> node_13                    9 (lysozyme C)                           1   1.000  0 ==> 1
                                       21 (CAP1)                                1   0.250  1 --> 0
                                       39 (unchar03)                            1   0.500  0 --> 1
                                       44 (unchar09)                            1   1.000  0 ==> 1
                                       67 (SLPTX06)                             1   1.000  0 ==> 1
                                       80 (SLPTX20)                             1   0.500  0 --> 1
                                       81 (SLPTX21)                             1   0.500  0 ==> 1
node_13 --> Scolopendra morsitans1     62 (SLPTX01)                             1   0.333  1 ==> 0
                                       78 (SLPTX17)                             1   0.333  1 ==> 0
node_13 --> Scolopendra morsitans2     12 (PAM-like)                            1   0.333  0 --> 1
                                       14 (phosphodiesterase-2)                 1   1.000  0 ==> 1
                                       17 (S8)                                  1   0.500  0 ==> 1
                                       18 (S10)                                 1   0.500  0 --> 1
                                       24 (C-type lectin)                       1   0.333  0 --> 1
                                       31 (PEBP-like)                           1   0.500  0 --> 1
                                       42 (unchar06)                            1   0.250  0 --> 1
                                       50 (unchar15)                            1   0.500  0 --> 1
                                       66 (SLPTX05)                             1   0.333  0 --> 1
                                       84 (SLPTX30)                             1   0.333  0 --> 1

ACCTRAN OPTIMISATION OF TOXIN FAMILIES IN VENOM PROTEOMES INCLUDING SCOLOPENDRA VIRIDIS

P A U P *
Version 4.0a (build 164) for Macintosh (X86) (built on Nov  1 2018 at 23:56:56)
Friday, 1 March 2019 at 14:17:36 Greenwich Mean Time

        -----------------------------NOTICE-----------------------------
          This is an alpha-test version that is still changing rapidly.
          It will expire on 1 Apr 2019.

          Please report bugs to dave@phylosolutions.com
        ----------------------------------------------------------------

Running on IA-32 architecture (64-bit word length)
SSE vectorization enabled
SSSE3 instructions supported
Multithreading enabled for likelihood using Pthreads
Compiled using Intel compiler (icc) 11.1.0 (build 20091012)

Processing of file "centipede venoms adjusted with Sviridis.nex" begins...

Data matrix has 12 taxa, 93 characters
Valid character-state symbols: 01
Missing data identified by '?'
Gaps identified by '-'

Processing of input file "centipede venoms adjusted with Sviridis.nex" completed.

paup> GetTrees file=species_tree_with_Sviridis;

Processing TREES block from file: ~/Desktop/Centipedes from 28 Feb/Mesquite and PAUP* analyses/species tree with
Sviridis
  Keeping: trees from file (replacing any trees already in memory)
  1 tree read from file

  Time used = 0.03 sec (CPU time = 0.02 sec)

Note: Input trees are rooted but current criterion and/or option settings would specify unrooted trees.  (You can
      deroot the trees using the 'DerootTrees' command.)

paup> DescribeTrees / apoList chgList;

Tree description:

  Optimality criterion = parsimony
    Character-status summary:
      Of 93 total characters:
        All characters are of type 'unord'
        All characters have equal weight
        33 characters are parsimony-uninformative
        Number of parsimony-informative characters = 60
    Gaps are treated as "missing"
    Character-state optimization: Accelerated transformation (ACCTRAN)
                                  AncStates = "standard"

Tree 1 ("Default Symmetrical Tree+"):

Tree length = 151
Consistency index (CI) = 0.6159
Homoplasy index (HI) = 0.3841
CI excluding uninformative characters = 0.5085
HI excluding uninformative characters = 0.4915
Retention index (RI) = 0.6209
Rescaled consistency index (RC) = 0.3824

                                                                             /--------- Scutigera coleoptrata
                 /----------------------------------------------------------13
                 |                                                           \--------- Thereuopoda longicornis
                 |
         /------22        /------------------------------------------------------------ Lithobius forficatus
         |       |        |
         |       \-------21       /---------------------------------------------------- Craterostigmus tasmanianus
         |                |       |
         |                \------20        /------------------------------------------- Strigamia maritima
         |                        |        |
         |                        \-------19        /---------------------------------- Ethmostigmus rubripes
         |                                 |        |
         |                                 |        |                        /--------- Cormocephalus westwoodi
--------23                                 \-------18       /---------------14
         |                                          |       |                \--------- Scolopendra viridis
         |                                          \------17
         |                                                  |        /----------------- Scolopendra subspinipes
         |                                                  |        |
         |                                                  \-------16       /--------- Scolopendra morsitans1
         |                                                           \------15
         |                                                                   \--------- Scolopendra morsitans2
         |
         \----------------------------------------------------------------------------- outgroup

Character change lists:

Character                              CI  Steps            Changes
----------------------------------------------------------------------------------------------
1 (acid phosphatase)                1.000      1    node_20 0 ==> 1 Craterostigmus tasmanianus
2 (cathepsin)                       1.000      1    node_16 0 ==> 1 Scolopendra subspinipes
3 (centiPAD)                        0.500      1    node_13 0 ==> 1 Thereuopoda longicornis
                                               1    node_21 0 ==> 1 Lithobius forficatus
4 (GH18)                            0.250      1    node_23 0 --> 1 node_22
                                               1    node_13 1 --> 0 Thereuopoda longicornis
                                               1    node_20 1 --> 0 node_19
                                               1    node_17 0 ==> 1 node_14
5 (carboxylesterase B)              0.333      1    node_21 0 ==> 1 Lithobius forficatus
                                               1    node_14 0 ==> 1 Cormocephalus westwoodi
                                               1    node_16 0 ==> 1 Scolopendra subspinipes
6 (GDH)                             0.500      1    node_19 0 ==> 1 node_18
                                               1    node_14 1 ==> 0 Scolopendra viridis
7 (GGT)                             0.333      1    node_20 0 ==> 1 Craterostigmus tasmanianus
                                               1    node_18 0 --> 1 node_17
                                               1    node_14 1 --> 0 Scolopendra viridis
8 (chondroitinase)                  0.500      1    node_19 0 ==> 1 node_18
                                               1    node_14 1 ==> 0 Cormocephalus westwoodi
9 (lysozyme C)                      1.000      1    node_16 0 ==> 1 node_15
10 (M12A)                           0.500      1    node_23 0 --> 1 node_22
                                               1    node_20 1 ==> 0 node_19
11 (CUB prot)                       1.000      1    node_19 0 ==> 1 node_18
12 (PAM-like)                       0.333      1    node_19 0 ==> 1 Strigamia maritima
                                               1    node_17 0 --> 1 node_16
                                               1    node_15 1 --> 0 Scolopendra morsitans1
13 (PDisomerase)                    1.000      1    node_20 0 ==> 1 Craterostigmus tasmanianus
14 (phosphodiesterase-2)            1.000      1    node_15 0 ==> 1 Scolopendra morsitans2
15 (PLA2)                           1.000      1    node_17 0 ==> 1 node_16
16 (S1)                             0.333      1    node_22 0 --> 1 node_21
                                               1    node_20 1 --> 0 node_19
                                               1    node_17 0 ==> 1 node_16
17 (S8)                             0.500      1    node_19 0 ==> 1 Strigamia maritima
                                               1    node_15 0 ==> 1 Scolopendra morsitans2
18 (S10)                            0.500      1    node_17 0 --> 1 node_16
                                               1    node_15 1 --> 0 Scolopendra morsitans1
19 (BPFTx)                          0.333      1    node_23 0 --> 1 node_22
                                               1    node_21 1 --> 0 node_20
                                               1    node_19 0 --> 1 node_18
20 (calycin-lipocalin)              1.000      1    node_20 0 ==> 1 Craterostigmus tasmanianus
21 (CAP1)                           0.250      1    node_23 0 --> 1 node_22
                                               1    node_20 1 --> 0 node_19
                                               1    node_18 0 --> 1 Ethmostigmus rubripes
                                               1    node_16 0 --> 1 Scolopendra subspinipes
22 (CAP2)                           1.000      1    node_19 0 ==> 1 node_18
23 (CAP3)                           1.000      1    node_17 0 ==> 1 node_16
24 (C-type lectin)                  0.333      1    node_20 0 ==> 1 Craterostigmus tasmanianus
                                               1    node_17 0 --> 1 node_16
                                               1    node_15 1 --> 0 Scolopendra morsitans1
25 (cystatin)                       0.500      1    node_20 0 --> 1 node_19
                                               1    node_18 1 --> 0 node_17
26 (cystine-knot cytokine domain T) 1.000      1    node_16 0 ==> 1 Scolopendra subspinipes
27 (icarapin-like)                  1.000      1    node_16 0 ==> 1 Scolopendra subspinipes
28 (IgE-ESP-like)                   1.000      1    node_20 0 ==> 1 Craterostigmus tasmanianus
29 (unchar05)                       1.000      1    node_19 0 ==> 1 Strigamia maritima
30 (LDLA)                           0.500      1    node_13 0 ==> 1 Thereuopoda longicornis
                                               1    node_19 0 ==> 1 node_18
31 (PEBP-like)                      0.500      1    node_17 0 --> 1 node_16
                                               1    node_15 1 --> 0 Scolopendra morsitans1
32 (PCPDP)                          1.000      1    node_21 0 ==> 1 Lithobius forficatus
33 (Transferrin)                    0.500      1    node_19 0 ==> 1 Strigamia maritima
                                               1    node_17 0 ==> 1 node_16
34 (DUF1397)                        1.000      1    node_22 0 ==> 1 node_13
35 (DUF3472)                        0.500      1    node_19 0 ==> 1 node_18
                                               1    node_16 1 ==> 0 Scolopendra subspinipes
36 (DUF4773)                        1.000      1    node_20 0 ==> 1 Craterostigmus tasmanianus
37 (unchar01)                       0.500      1    node_19 0 --> 1 node_18
                                               1    node_17 1 --> 0 node_14
38 (unchar02)                       1.000      1    node_17 0 ==> 1 node_16
39 (unchar03)                       0.500      1    node_14 0 ==> 1 Cormocephalus westwoodi
                                               1    node_16 0 ==> 1 node_15
40 (unchar04)                       1.000      1    node_22 0 ==> 1 node_13
41 (IL17_domain)                    0.500      1    node_19 0 --> 1 node_18
                                               1    node_17 1 --> 0 node_14
42 (unchar06)                       0.250      1    node_21 0 ==> 1 Lithobius forficatus
                                               1    node_18 0 ==> 1 Ethmostigmus rubripes
                                               1    node_14 0 ==> 1 Cormocephalus westwoodi
                                               1    node_15 0 ==> 1 Scolopendra morsitans2
43 (unchar08-CCHamide2neuropeptide) 1.000      1    node_13 0 ==> 1 Thereuopoda longicornis
44 (unchar09)                       1.000      1    node_16 0 ==> 1 node_15
45 (unchar10)                       1.000      1    node_17 0 ==> 1 node_16
46 (unchar11)                       1.000      1    node_17 0 ==> 1 node_16
47 (unchar12)                       1.000      1    node_16 0 ==> 1 Scolopendra subspinipes
48 (unchar13)                       0.500      1    node_21 0 ==> 1 Lithobius forficatus
                                               1    node_16 0 ==> 1 Scolopendra subspinipes
49 (unchar14)                       1.000      1    node_16 0 ==> 1 Scolopendra subspinipes
50 (unchar15)                       0.500      1    node_17 0 --> 1 node_16
                                               1    node_15 1 --> 0 Scolopendra morsitans1
51 (unchar16-Ctas01)                1.000      1    node_20 0 ==> 1 Craterostigmus tasmanianus
52 (unchar17)                       1.000      1    node_21 0 ==> 1 Lithobius forficatus
53 (putative peroxidase)            1.000      1    node_20 0 ==> 1 Craterostigmus tasmanianus
54 (CHILOTX01)                      0.500      1    node_21 0 --> 1 node_20
                                               1    node_19 1 --> 0 node_18
55 (GEOTX01)                        1.000      1    node_19 0 ==> 1 Strigamia maritima
56 (GEOTX02)                        1.000      1    node_19 0 ==> 1 Strigamia maritima
57 (LTHTX01)                        1.000      1    node_21 0 ==> 1 Lithobius forficatus
58 (LTHTX02)                        1.000      1    node_21 0 ==> 1 Lithobius forficatus
59 (LTHTX03)                        1.000      1    node_21 0 ==> 1 Lithobius forficatus
60 (SCTX01)                         1.000      1    node_13 0 ==> 1 Thereuopoda longicornis
61 (SCTX02)                         1.000      1    node_22 0 ==> 1 node_13
62 (SLPTX01)                        0.333      1    node_22 0 ==> 1 node_13
                                               1    node_19 0 ==> 1 node_18
                                               1    node_15 1 ==> 0 Scolopendra morsitans1
63 (SLPTX02)                        0.500      1    node_21 0 ==> 1 Lithobius forficatus
                                               1    node_18 0 ==> 1 Ethmostigmus rubripes
64 (SLPTX03)                        1.000      1    node_17 0 ==> 1 node_16
65 (SLPTX04)                        0.333      1    node_21 0 --> 1 node_20
                                               1    node_19 1 --> 0 Strigamia maritima
                                               1    node_17 1 --> 0 node_14
66 (SLPTX05)                        0.333      1    node_19 0 --> 1 node_18
                                               1    node_17 1 --> 0 node_14
                                               1    node_15 1 --> 0 Scolopendra morsitans1
67 (SLPTX06)                        1.000      1    node_16 0 ==> 1 node_15
68 (SLPTX07)                        0.500      1    node_21 0 ==> 1 Lithobius forficatus
                                               1    node_16 0 ==> 1 Scolopendra subspinipes
69 (SLPTX08)                        0.333      1    node_19 0 --> 1 node_18
                                               1    node_14 1 --> 0 Scolopendra viridis
                                               1    node_16 1 --> 0 Scolopendra subspinipes
70 (SLPTX09)                        0.500      1    node_19 0 --> 1 node_18
                                               1    node_17 1 --> 0 node_14
71 (SLPTX10)                        1.000      1    node_19 0 ==> 1 node_18
72 (SLPTX11)                        1.000      1    node_17 0 ==> 1 node_16
73 (SLPTX12)                        0.500      1    node_19 0 --> 1 node_18
                                               1    node_17 1 --> 0 node_14
74 (SLPTX13)                        1.000      1    node_19 0 ==> 1 node_18
75 (SLPTX14)                        1.000      1    node_17 0 ==> 1 node_16
76 (SLPTX15)                        1.000      1    node_19 0 ==> 1 node_18
77 (SLPTX16)                        1.000      1    node_20 0 ==> 1 node_19
78 (SLPTX17)                        0.333      1    node_20 0 ==> 1 node_19
                                               1    node_17 1 ==> 0 node_14
                                               1    node_15 1 ==> 0 Scolopendra morsitans1
79 (SLPTX18)                        1.000      1    node_18 0 ==> 1 Ethmostigmus rubripes
80 (SLPTX20)                        0.500      1    node_14 0 ==> 1 Cormocephalus westwoodi
                                               1    node_16 0 ==> 1 node_15
81 (SLPTX21)                        0.500      1    node_19 0 ==> 1 Strigamia maritima
                                               1    node_16 0 ==> 1 node_15
82 (SLPTX22)                        0.333      1    node_22 0 ==> 1 node_21
                                               1    node_18 1 --> 0 node_17
                                               1    node_14 0 --> 1 Cormocephalus westwoodi
83 (SLPTX29)                        1.000      1    node_16 0 ==> 1 Scolopendra subspinipes
84 (SLPTX30)                        0.333      1    node_21 0 ==> 1 Lithobius forficatus
                                               1    node_17 0 --> 1 node_16
                                               1    node_15 1 --> 0 Scolopendra morsitans1
85 (SLPTX31)                        1.000      1    node_16 0 ==> 1 Scolopendra subspinipes
86 (alphamacro)                     1.000      1    node_21 0 ==> 1 Lithobius forficatus
87 (LDLAchitin)                     1.000      1    node_16 0 ==> 1 Scolopendra subspinipes
88 (CTRTX02)                        1.000      1    node_20 0 ==> 1 Craterostigmus tasmanianus
89 (SCTX03)                         1.000      1    node_13 0 ==> 1 Thereuopoda longicornis
90 (SLPTX19)                        1.000      1    node_17 0 ==> 1 node_16
91 (SLPTX24)                        1.000      1    node_18 0 ==> 1 Ethmostigmus rubripes
92 (SLPTX25)                        1.000      1    node_18 0 ==> 1 Ethmostigmus rubripes
93 (lyso lipase)                    1.000      1    node_21 0 ==> 1 Lithobius forficatus

Apomorphy lists:

      Branch                           Character                            Steps      CI   Change
--------------------------------------------------------------------------------------------------
node_23 --> node_22                    4 (GH18)                                 1   0.250  0 --> 1
                                       10 (M12A)                                1   0.500  0 --> 1
                                       19 (BPFTx)                               1   0.333  0 --> 1
                                       21 (CAP1)                                1   0.250  0 --> 1
node_22 --> node_13                    34 (DUF1397)                             1   1.000  0 ==> 1
                                       40 (unchar04)                            1   1.000  0 ==> 1
                                       61 (SCTX02)                              1   1.000  0 ==> 1
                                       62 (SLPTX01)                             1   0.333  0 ==> 1
node_13 --> Thereuopoda longicornis    3 (centiPAD)                             1   0.500  0 ==> 1
                                       4 (GH18)                                 1   0.250  1 --> 0
                                       30 (LDLA)                                1   0.500  0 ==> 1
                                       43 (unchar08-CCHamide2neuropeptide)      1   1.000  0 ==> 1
                                       60 (SCTX01)                              1   1.000  0 ==> 1
                                       89 (SCTX03)                              1   1.000  0 ==> 1
node_22 --> node_21                    16 (S1)                                  1   0.333  0 --> 1
                                       82 (SLPTX22)                             1   0.333  0 ==> 1
node_21 --> Lithobius forficatus       3 (centiPAD)                             1   0.500  0 ==> 1
                                       5 (carboxylesterase B)                   1   0.333  0 ==> 1
                                       32 (PCPDP)                               1   1.000  0 ==> 1
                                       42 (unchar06)                            1   0.250  0 ==> 1
                                       48 (unchar13)                            1   0.500  0 ==> 1
                                       52 (unchar17)                            1   1.000  0 ==> 1
                                       57 (LTHTX01)                             1   1.000  0 ==> 1
                                       58 (LTHTX02)                             1   1.000  0 ==> 1
                                       59 (LTHTX03)                             1   1.000  0 ==> 1
                                       63 (SLPTX02)                             1   0.500  0 ==> 1
                                       68 (SLPTX07)                             1   0.500  0 ==> 1
                                       84 (SLPTX30)                             1   0.333  0 ==> 1
                                       86 (alphamacro)                          1   1.000  0 ==> 1
                                       93 (lyso lipase)                         1   1.000  0 ==> 1
node_21 --> node_20                    19 (BPFTx)                               1   0.333  1 --> 0
                                       54 (CHILOTX01)                           1   0.500  0 --> 1
                                       65 (SLPTX04)                             1   0.333  0 --> 1
node_20 --> Craterostigmus tasmanianus 1 (acid phosphatase)                     1   1.000  0 ==> 1
                                       7 (GGT)                                  1   0.333  0 ==> 1
                                       13 (PDisomerase)                         1   1.000  0 ==> 1
                                       20 (calycin-lipocalin)                   1   1.000  0 ==> 1
                                       24 (C-type lectin)                       1   0.333  0 ==> 1
                                       28 (IgE-ESP-like)                        1   1.000  0 ==> 1
                                       36 (DUF4773)                             1   1.000  0 ==> 1
                                       51 (unchar16-Ctas01)                     1   1.000  0 ==> 1
                                       53 (putative peroxidase)                 1   1.000  0 ==> 1
                                       88 (CTRTX02)                             1   1.000  0 ==> 1
node_20 --> node_19                    4 (GH18)                                 1   0.250  1 --> 0
                                       10 (M12A)                                1   0.500  1 ==> 0
                                       16 (S1)                                  1   0.333  1 --> 0
                                       21 (CAP1)                                1   0.250  1 --> 0
                                       25 (cystatin)                            1   0.500  0 --> 1
                                       77 (SLPTX16)                             1   1.000  0 ==> 1
                                       78 (SLPTX17)                             1   0.333  0 ==> 1
node_19 --> Strigamia maritima         12 (PAM-like)                            1   0.333  0 ==> 1
                                       17 (S8)                                  1   0.500  0 ==> 1
                                       29 (unchar05)                            1   1.000  0 ==> 1
                                       33 (Transferrin)                         1   0.500  0 ==> 1
                                       55 (GEOTX01)                             1   1.000  0 ==> 1
                                       56 (GEOTX02)                             1   1.000  0 ==> 1
                                       65 (SLPTX04)                             1   0.333  1 --> 0
                                       81 (SLPTX21)                             1   0.500  0 ==> 1
node_19 --> node_18                    6 (GDH)                                  1   0.500  0 ==> 1
                                       8 (chondroitinase)                       1   0.500  0 ==> 1
                                       11 (CUB prot)                            1   1.000  0 ==> 1
                                       19 (BPFTx)                               1   0.333  0 --> 1
                                       22 (CAP2)                                1   1.000  0 ==> 1
                                       30 (LDLA)                                1   0.500  0 ==> 1
                                       35 (DUF3472)                             1   0.500  0 ==> 1
                                       37 (unchar01)                            1   0.500  0 --> 1
                                       41 (IL17_domain)                         1   0.500  0 --> 1
                                       54 (CHILOTX01)                           1   0.500  1 --> 0
                                       62 (SLPTX01)                             1   0.333  0 ==> 1
                                       66 (SLPTX05)                             1   0.333  0 --> 1
                                       69 (SLPTX08)                             1   0.333  0 --> 1
                                       70 (SLPTX09)                             1   0.500  0 --> 1
                                       71 (SLPTX10)                             1   1.000  0 ==> 1
                                       73 (SLPTX12)                             1   0.500  0 --> 1
                                       74 (SLPTX13)                             1   1.000  0 ==> 1
                                       76 (SLPTX15)                             1   1.000  0 ==> 1
node_18 --> Ethmostigmus rubripes      21 (CAP1)                                1   0.250  0 --> 1
                                       42 (unchar06)                            1   0.250  0 ==> 1
                                       63 (SLPTX02)                             1   0.500  0 ==> 1
                                       79 (SLPTX18)                             1   1.000  0 ==> 1
                                       91 (SLPTX24)                             1   1.000  0 ==> 1
                                       92 (SLPTX25)                             1   1.000  0 ==> 1
node_18 --> node_17                    7 (GGT)                                  1   0.333  0 --> 1
                                       25 (cystatin)                            1   0.500  1 --> 0
                                       82 (SLPTX22)                             1   0.333  1 --> 0
node_17 --> node_14                    4 (GH18)                                 1   0.250  0 ==> 1
                                       37 (unchar01)                            1   0.500  1 --> 0
                                       41 (IL17_domain)                         1   0.500  1 --> 0
                                       65 (SLPTX04)                             1   0.333  1 --> 0
                                       66 (SLPTX05)                             1   0.333  1 --> 0
                                       70 (SLPTX09)                             1   0.500  1 --> 0
                                       73 (SLPTX12)                             1   0.500  1 --> 0
                                       78 (SLPTX17)                             1   0.333  1 ==> 0
node_14 --> Cormocephalus westwoodi    5 (carboxylesterase B)                   1   0.333  0 ==> 1
                                       8 (chondroitinase)                       1   0.500  1 ==> 0
                                       39 (unchar03)                            1   0.500  0 ==> 1
                                       42 (unchar06)                            1   0.250  0 ==> 1
                                       80 (SLPTX20)                             1   0.500  0 ==> 1
                                       82 (SLPTX22)                             1   0.333  0 --> 1
node_14 --> Scolopendra viridis        6 (GDH)                                  1   0.500  1 ==> 0
                                       7 (GGT)                                  1   0.333  1 --> 0
                                       69 (SLPTX08)                             1   0.333  1 --> 0
node_17 --> node_16                    12 (PAM-like)                            1   0.333  0 --> 1
                                       15 (PLA2)                                1   1.000  0 ==> 1
                                       16 (S1)                                  1   0.333  0 ==> 1
                                       18 (S10)                                 1   0.500  0 --> 1
                                       23 (CAP3)                                1   1.000  0 ==> 1
                                       24 (C-type lectin)                       1   0.333  0 --> 1
                                       31 (PEBP-like)                           1   0.500  0 --> 1
                                       33 (Transferrin)                         1   0.500  0 ==> 1
                                       38 (unchar02)                            1   1.000  0 ==> 1
                                       45 (unchar10)                            1   1.000  0 ==> 1
                                       46 (unchar11)                            1   1.000  0 ==> 1
                                       50 (unchar15)                            1   0.500  0 --> 1
                                       64 (SLPTX03)                             1   1.000  0 ==> 1
                                       72 (SLPTX11)                             1   1.000  0 ==> 1
                                       75 (SLPTX14)                             1   1.000  0 ==> 1
                                       84 (SLPTX30)                             1   0.333  0 --> 1
                                       90 (SLPTX19)                             1   1.000  0 ==> 1
node_16 --> Scolopendra subspinipes    2 (cathepsin)                            1   1.000  0 ==> 1
                                       5 (carboxylesterase B)                   1   0.333  0 ==> 1
                                       21 (CAP1)                                1   0.250  0 --> 1
                                       26 (cystine-knot cytokine domain T)      1   1.000  0 ==> 1
                                       27 (icarapin-like)                       1   1.000  0 ==> 1
                                       35 (DUF3472)                             1   0.500  1 ==> 0
                                       47 (unchar12)                            1   1.000  0 ==> 1
                                       48 (unchar13)                            1   0.500  0 ==> 1
                                       49 (unchar14)                            1   1.000  0 ==> 1
                                       68 (SLPTX07)                             1   0.500  0 ==> 1
                                       69 (SLPTX08)                             1   0.333  1 --> 0
                                       83 (SLPTX29)                             1   1.000  0 ==> 1
                                       85 (SLPTX31)                             1   1.000  0 ==> 1
                                       87 (LDLAchitin)                          1   1.000  0 ==> 1
node_16 --> node_15                    9 (lysozyme C)                           1   1.000  0 ==> 1
                                       39 (unchar03)                            1   0.500  0 ==> 1
                                       44 (unchar09)                            1   1.000  0 ==> 1
                                       67 (SLPTX06)                             1   1.000  0 ==> 1
                                       80 (SLPTX20)                             1   0.500  0 ==> 1
                                       81 (SLPTX21)                             1   0.500  0 ==> 1
node_15 --> Scolopendra morsitans1     12 (PAM-like)                            1   0.333  1 --> 0
                                       18 (S10)                                 1   0.500  1 --> 0
                                       24 (C-type lectin)                       1   0.333  1 --> 0
                                       31 (PEBP-like)                           1   0.500  1 --> 0
                                       50 (unchar15)                            1   0.500  1 --> 0
                                       62 (SLPTX01)                             1   0.333  1 ==> 0
                                       66 (SLPTX05)                             1   0.333  1 --> 0
                                       78 (SLPTX17)                             1   0.333  1 ==> 0
                                       84 (SLPTX30)                             1   0.333  1 --> 0
node_15 --> Scolopendra morsitans2     14 (phosphodiesterase-2)                 1   1.000  0 ==> 1
                                       17 (S8)                                  1   0.500  0 ==> 1
                                       42 (unchar06)                            1   0.250  0 ==> 1

DELTRAN OPTIMISATION OF TOXIN FAMILIES IN VENOM PROTEOMES INCLUDING SCOLOPENDRA VIRIDIS

P A U P *
Version 4.0a (build 164) for Macintosh (X86) (built on Nov  1 2018 at 23:56:56)
Friday, 1 March 2019 at 15:05:25 Greenwich Mean Time

        -----------------------------NOTICE-----------------------------
          This is an alpha-test version that is still changing rapidly.
          It will expire on 1 Apr 2019.

          Please report bugs to dave@phylosolutions.com
        ----------------------------------------------------------------

Running on IA-32 architecture (64-bit word length)
SSE vectorization enabled
SSSE3 instructions supported
Multithreading enabled for likelihood using Pthreads
Compiled using Intel compiler (icc) 11.1.0 (build 20091012)

Processing of file "centipede venoms adjusted with Sviridis.nex" begins...

Data matrix has 12 taxa, 93 characters
Valid character-state symbols: 01
Missing data identified by '?'
Gaps identified by '-'

Processing of input file "centipede venoms adjusted with Sviridis.nex" completed.

paup> GetTrees file=species_tree_with_Sviridis;

Processing TREES block from file: ~/Desktop/Centipedes from 28 Feb/Mesquite and PAUP* analyses/species tree with
Sviridis
  Keeping: trees from file (replacing any trees already in memory)
  1 tree read from file

  Time used = 0.03 sec (CPU time = 0.01 sec)

Note: Input trees are rooted but current criterion and/or option settings would specify unrooted trees.  (You can
      deroot the trees using the 'DerootTrees' command.)

paup> PSet opt=delTran;

paup> DescribeTrees / apoList chgList;

Tree description:

  Optimality criterion = parsimony
    Character-status summary:
      Of 93 total characters:
        All characters are of type 'unord'
        All characters have equal weight
        33 characters are parsimony-uninformative
        Number of parsimony-informative characters = 60
    Gaps are treated as "missing"
    Character-state optimization: Delayed transformation (DELTRAN)
                                  AncStates = "standard"

Tree 1 ("Default Symmetrical Tree+"):

Tree length = 150
Consistency index (CI) = 0.6200
Homoplasy index (HI) = 0.3800
CI excluding uninformative characters = 0.5128
HI excluding uninformative characters = 0.4872
Retention index (RI) = 0.6299
Rescaled consistency index (RC) = 0.3905

                                                                             /--------- Scutigera coleoptrata
                 /----------------------------------------------------------13
                 |                                                           \--------- Thereuopoda longicornis
                 |
         /------22        /------------------------------------------------------------ Lithobius forficatus
         |       |        |
         |       \-------21       /---------------------------------------------------- Craterostigmus tasmanianus
         |                |       |
         |                \------20        /------------------------------------------- Strigamia maritima
         |                        |        |
         |                        \-------19        /---------------------------------- Ethmostigmus rubripes
         |                                 |        |
         |                                 |        |                        /--------- Cormocephalus westwoodi
--------23                                 \-------18       /---------------14
         |                                          |       |                \--------- Scolopendra viridis
         |                                          \------17
         |                                                  |        /----------------- Scolopendra subspinipes
         |                                                  |        |
         |                                                  \-------16       /--------- Scolopendra morsitans1
         |                                                           \------15
         |                                                                   \--------- Scolopendra morsitans2
         |
         \----------------------------------------------------------------------------- outgroup

Character change lists:

Character                              CI  Steps            Changes
----------------------------------------------------------------------------------------------
1 (acid phosphatase)                1.000      1    node_20 0 ==> 1 Craterostigmus tasmanianus
2 (cathepsin)                       1.000      1    node_16 0 ==> 1 Scolopendra subspinipes
3 (centiPAD)                        0.500      1    node_13 0 ==> 1 Thereuopoda longicornis
                                               1    node_21 0 ==> 1 Lithobius forficatus
4 (GH18)                            0.250      1    node_13 0 --> 1 Scutigera coleoptrata
                                               1    node_21 0 --> 1 Lithobius forficatus
                                               1    node_20 0 --> 1 Craterostigmus tasmanianus
                                               1    node_17 0 ==> 1 node_14
5 (carboxylesterase B)              0.333      1    node_21 0 ==> 1 Lithobius forficatus
                                               1    node_14 0 ==> 1 Cormocephalus westwoodi
                                               1    node_16 0 ==> 1 Scolopendra subspinipes
6 (GDH)                             0.500      1    node_19 0 ==> 1 node_18
                                               1    node_14 1 ==> 0 Scolopendra viridis
7 (GGT)                             0.500      1    node_20 0 ==> 1 Craterostigmus tasmanianus
                                               1    node_18 0 ==> 1 node_17
8 (chondroitinase)                  0.500      1    node_19 0 ==> 1 node_18
                                               1    node_14 1 ==> 0 Cormocephalus westwoodi
9 (lysozyme C)                      1.000      1    node_16 0 ==> 1 node_15
10 (M12A)                           0.500      1    node_23 0 --> 1 node_22
                                               1    node_20 1 ==> 0 node_19
11 (CUB prot)                       1.000      1    node_19 0 ==> 1 node_18
12 (PAM-like)                       0.333      1    node_19 0 ==> 1 Strigamia maritima
                                               1    node_16 0 --> 1 Scolopendra subspinipes
                                               1    node_15 0 --> 1 Scolopendra morsitans2
13 (PDisomerase)                    1.000      1    node_20 0 ==> 1 Craterostigmus tasmanianus
14 (phosphodiesterase-2)            1.000      1    node_15 0 ==> 1 Scolopendra morsitans2
15 (PLA2)                           1.000      1    node_17 0 ==> 1 node_16
16 (S1)                             0.333      1    node_21 0 --> 1 Lithobius forficatus
                                               1    node_20 0 --> 1 Craterostigmus tasmanianus
                                               1    node_17 0 ==> 1 node_16
17 (S8)                             0.500      1    node_19 0 ==> 1 Strigamia maritima
                                               1    node_15 0 ==> 1 Scolopendra morsitans2
18 (S10)                            0.500      1    node_16 0 --> 1 Scolopendra subspinipes
                                               1    node_15 0 --> 1 Scolopendra morsitans2
19 (BPFTx)                          0.333      1    node_22 0 --> 1 node_13
                                               1    node_21 0 --> 1 Lithobius forficatus
                                               1    node_19 0 --> 1 node_18
20 (calycin-lipocalin)              1.000      1    node_20 0 ==> 1 Craterostigmus tasmanianus
21 (CAP1)                           0.250      1    node_23 0 --> 1 node_22
                                               1    node_19 1 --> 0 Strigamia maritima
                                               1    node_17 1 --> 0 node_14
                                               1    node_16 1 --> 0 node_15
22 (CAP2)                           1.000      1    node_19 0 ==> 1 node_18
23 (CAP3)                           1.000      1    node_17 0 ==> 1 node_16
24 (C-type lectin)                  0.333      1    node_20 0 ==> 1 Craterostigmus tasmanianus
                                               1    node_16 0 --> 1 Scolopendra subspinipes
                                               1    node_15 0 --> 1 Scolopendra morsitans2
25 (cystatin)                       0.500      1    node_19 0 --> 1 Strigamia maritima
                                               1    node_18 0 --> 1 Ethmostigmus rubripes
26 (cystine-knot cytokine domain T) 1.000      1    node_16 0 ==> 1 Scolopendra subspinipes
27 (icarapin-like)                  1.000      1    node_16 0 ==> 1 Scolopendra subspinipes
28 (IgE-ESP-like)                   1.000      1    node_20 0 ==> 1 Craterostigmus tasmanianus
29 (unchar05)                       1.000      1    node_19 0 ==> 1 Strigamia maritima
30 (LDLA)                           0.500      1    node_13 0 ==> 1 Thereuopoda longicornis
                                               1    node_19 0 ==> 1 node_18
31 (PEBP-like)                      0.500      1    node_16 0 --> 1 Scolopendra subspinipes
                                               1    node_15 0 --> 1 Scolopendra morsitans2
32 (PCPDP)                          1.000      1    node_21 0 ==> 1 Lithobius forficatus
33 (Transferrin)                    0.500      1    node_19 0 ==> 1 Strigamia maritima
                                               1    node_17 0 ==> 1 node_16
34 (DUF1397)                        1.000      1    node_22 0 ==> 1 node_13
35 (DUF3472)                        0.500      1    node_19 0 ==> 1 node_18
                                               1    node_16 1 ==> 0 Scolopendra subspinipes
36 (DUF4773)                        1.000      1    node_20 0 ==> 1 Craterostigmus tasmanianus
37 (unchar01)                       0.500      1    node_18 0 --> 1 Ethmostigmus rubripes
                                               1    node_17 0 --> 1 node_16
38 (unchar02)                       1.000      1    node_17 0 ==> 1 node_16
39 (unchar03)                       0.500      1    node_14 0 ==> 1 Cormocephalus westwoodi
                                               1    node_16 0 ==> 1 node_15
40 (unchar04)                       1.000      1    node_22 0 ==> 1 node_13
41 (IL17_domain)                    0.500      1    node_18 0 --> 1 Ethmostigmus rubripes
                                               1    node_17 0 --> 1 node_16
42 (unchar06)                       0.250      1    node_21 0 ==> 1 Lithobius forficatus
                                               1    node_18 0 ==> 1 Ethmostigmus rubripes
                                               1    node_14 0 ==> 1 Cormocephalus westwoodi
                                               1    node_15 0 ==> 1 Scolopendra morsitans2
43 (unchar08-CCHamide2neuropeptide) 1.000      1    node_13 0 ==> 1 Thereuopoda longicornis
44 (unchar09)                       1.000      1    node_16 0 ==> 1 node_15
45 (unchar10)                       1.000      1    node_17 0 ==> 1 node_16
46 (unchar11)                       1.000      1    node_17 0 ==> 1 node_16
47 (unchar12)                       1.000      1    node_16 0 ==> 1 Scolopendra subspinipes
48 (unchar13)                       0.500      1    node_21 0 ==> 1 Lithobius forficatus
                                               1    node_16 0 ==> 1 Scolopendra subspinipes
49 (unchar14)                       1.000      1    node_16 0 ==> 1 Scolopendra subspinipes
50 (unchar15)                       0.500      1    node_16 0 --> 1 Scolopendra subspinipes
                                               1    node_15 0 --> 1 Scolopendra morsitans2
51 (unchar16-Ctas01)                1.000      1    node_20 0 ==> 1 Craterostigmus tasmanianus
52 (unchar17)                       1.000      1    node_21 0 ==> 1 Lithobius forficatus
53 (putative peroxidase)            1.000      1    node_20 0 ==> 1 Craterostigmus tasmanianus
54 (CHILOTX01)                      0.500      1    node_20 0 --> 1 Craterostigmus tasmanianus
                                               1    node_19 0 --> 1 Strigamia maritima
55 (GEOTX01)                        1.000      1    node_19 0 ==> 1 Strigamia maritima
56 (GEOTX02)                        1.000      1    node_19 0 ==> 1 Strigamia maritima
57 (LTHTX01)                        1.000      1    node_21 0 ==> 1 Lithobius forficatus
58 (LTHTX02)                        1.000      1    node_21 0 ==> 1 Lithobius forficatus
59 (LTHTX03)                        1.000      1    node_21 0 ==> 1 Lithobius forficatus
60 (SCTX01)                         1.000      1    node_13 0 ==> 1 Thereuopoda longicornis
61 (SCTX02)                         1.000      1    node_22 0 ==> 1 node_13
62 (SLPTX01)                        0.333      1    node_22 0 ==> 1 node_13
                                               1    node_19 0 ==> 1 node_18
                                               1    node_15 1 ==> 0 Scolopendra morsitans1
63 (SLPTX02)                        0.500      1    node_21 0 ==> 1 Lithobius forficatus
                                               1    node_18 0 ==> 1 Ethmostigmus rubripes
64 (SLPTX03)                        1.000      1    node_17 0 ==> 1 node_16
65 (SLPTX04)                        0.333      1    node_20 0 --> 1 Craterostigmus tasmanianus
                                               1    node_18 0 --> 1 Ethmostigmus rubripes
                                               1    node_17 0 --> 1 node_16
66 (SLPTX05)                        0.333      1    node_18 0 --> 1 Ethmostigmus rubripes
                                               1    node_16 0 --> 1 Scolopendra subspinipes
                                               1    node_15 0 --> 1 Scolopendra morsitans2
67 (SLPTX06)                        1.000      1    node_16 0 ==> 1 node_15
68 (SLPTX07)                        0.500      1    node_21 0 ==> 1 Lithobius forficatus
                                               1    node_16 0 ==> 1 Scolopendra subspinipes
69 (SLPTX08)                        0.333      1    node_18 0 --> 1 Ethmostigmus rubripes
                                               1    node_14 0 --> 1 Cormocephalus westwoodi
                                               1    node_16 0 --> 1 node_15
70 (SLPTX09)                        0.500      1    node_18 0 --> 1 Ethmostigmus rubripes
                                               1    node_17 0 --> 1 node_16
71 (SLPTX10)                        1.000      1    node_19 0 ==> 1 node_18
72 (SLPTX11)                        1.000      1    node_17 0 ==> 1 node_16
73 (SLPTX12)                        0.500      1    node_18 0 --> 1 Ethmostigmus rubripes
                                               1    node_17 0 --> 1 node_16
74 (SLPTX13)                        1.000      1    node_19 0 ==> 1 node_18
75 (SLPTX14)                        1.000      1    node_17 0 ==> 1 node_16
76 (SLPTX15)                        1.000      1    node_19 0 ==> 1 node_18
77 (SLPTX16)                        1.000      1    node_20 0 ==> 1 node_19
78 (SLPTX17)                        0.333      1    node_20 0 ==> 1 node_19
                                               1    node_17 1 ==> 0 node_14
                                               1    node_15 1 ==> 0 Scolopendra morsitans1
79 (SLPTX18)                        1.000      1    node_18 0 ==> 1 Ethmostigmus rubripes
80 (SLPTX20)                        0.500      1    node_14 0 ==> 1 Cormocephalus westwoodi
                                               1    node_16 0 ==> 1 node_15
81 (SLPTX21)                        0.500      1    node_19 0 ==> 1 Strigamia maritima
                                               1    node_16 0 ==> 1 node_15
82 (SLPTX22)                        0.333      1    node_22 0 ==> 1 node_21
                                               1    node_14 1 --> 0 Scolopendra viridis
                                               1    node_17 1 --> 0 node_16
83 (SLPTX29)                        1.000      1    node_16 0 ==> 1 Scolopendra subspinipes
84 (SLPTX30)                        0.333      1    node_21 0 ==> 1 Lithobius forficatus
                                               1    node_16 0 --> 1 Scolopendra subspinipes
                                               1    node_15 0 --> 1 Scolopendra morsitans2
85 (SLPTX31)                        1.000      1    node_16 0 ==> 1 Scolopendra subspinipes
86 (alphamacro)                     1.000      1    node_21 0 ==> 1 Lithobius forficatus
87 (LDLAchitin)                     1.000      1    node_16 0 ==> 1 Scolopendra subspinipes
88 (CTRTX02)                        1.000      1    node_20 0 ==> 1 Craterostigmus tasmanianus
89 (SCTX03)                         1.000      1    node_13 0 ==> 1 Thereuopoda longicornis
90 (SLPTX19)                        1.000      1    node_17 0 ==> 1 node_16
91 (SLPTX24)                        1.000      1    node_18 0 ==> 1 Ethmostigmus rubripes
92 (SLPTX25)                        1.000      1    node_18 0 ==> 1 Ethmostigmus rubripes
93 (lyso lipase)                    1.000      1    node_21 0 ==> 1 Lithobius forficatus

Apomorphy lists:

      Branch                           Character                            Steps      CI   Change
--------------------------------------------------------------------------------------------------
node_23 --> node_22                    10 (M12A)                                1   0.500  0 --> 1
                                       21 (CAP1)                                1   0.250  0 --> 1
node_22 --> node_13                    19 (BPFTx)                               1   0.333  0 --> 1
                                       34 (DUF1397)                             1   1.000  0 ==> 1
                                       40 (unchar04)                            1   1.000  0 ==> 1
                                       61 (SCTX02)                              1   1.000  0 ==> 1
                                       62 (SLPTX01)                             1   0.333  0 ==> 1
node_13 --> Scutigera coleoptrata      4 (GH18)                                 1   0.250  0 --> 1
node_13 --> Thereuopoda longicornis    3 (centiPAD)                             1   0.500  0 ==> 1
                                       30 (LDLA)                                1   0.500  0 ==> 1
                                       43 (unchar08-CCHamide2neuropeptide)      1   1.000  0 ==> 1
                                       60 (SCTX01)                              1   1.000  0 ==> 1
                                       89 (SCTX03)                              1   1.000  0 ==> 1
node_22 --> node_21                    82 (SLPTX22)                             1   0.333  0 ==> 1
node_21 --> Lithobius forficatus       3 (centiPAD)                             1   0.500  0 ==> 1
                                       4 (GH18)                                 1   0.250  0 --> 1
                                       5 (carboxylesterase B)                   1   0.333  0 ==> 1
                                       16 (S1)                                  1   0.333  0 --> 1
                                       19 (BPFTx)                               1   0.333  0 --> 1
                                       32 (PCPDP)                               1   1.000  0 ==> 1
                                       42 (unchar06)                            1   0.250  0 ==> 1
                                       48 (unchar13)                            1   0.500  0 ==> 1
                                       52 (unchar17)                            1   1.000  0 ==> 1
                                       57 (LTHTX01)                             1   1.000  0 ==> 1
                                       58 (LTHTX02)                             1   1.000  0 ==> 1
                                       59 (LTHTX03)                             1   1.000  0 ==> 1
                                       63 (SLPTX02)                             1   0.500  0 ==> 1
                                       68 (SLPTX07)                             1   0.500  0 ==> 1
                                       84 (SLPTX30)                             1   0.333  0 ==> 1
                                       86 (alphamacro)                          1   1.000  0 ==> 1
                                       93 (lyso lipase)                         1   1.000  0 ==> 1
node_20 --> Craterostigmus tasmanianus 1 (acid phosphatase)                     1   1.000  0 ==> 1
                                       4 (GH18)                                 1   0.250  0 --> 1
                                       7 (GGT)                                  1   0.500  0 ==> 1
                                       13 (PDisomerase)                         1   1.000  0 ==> 1
                                       16 (S1)                                  1   0.333  0 --> 1
                                       20 (calycin-lipocalin)                   1   1.000  0 ==> 1
                                       24 (C-type lectin)                       1   0.333  0 ==> 1
                                       28 (IgE-ESP-like)                        1   1.000  0 ==> 1
                                       36 (DUF4773)                             1   1.000  0 ==> 1
                                       51 (unchar16-Ctas01)                     1   1.000  0 ==> 1
                                       53 (putative peroxidase)                 1   1.000  0 ==> 1
                                       54 (CHILOTX01)                           1   0.500  0 --> 1
                                       65 (SLPTX04)                             1   0.333  0 --> 1
                                       88 (CTRTX02)                             1   1.000  0 ==> 1
node_20 --> node_19                    10 (M12A)                                1   0.500  1 ==> 0
                                       77 (SLPTX16)                             1   1.000  0 ==> 1
                                       78 (SLPTX17)                             1   0.333  0 ==> 1
node_19 --> Strigamia maritima         12 (PAM-like)                            1   0.333  0 ==> 1
                                       17 (S8)                                  1   0.500  0 ==> 1
                                       21 (CAP1)                                1   0.250  1 --> 0
                                       25 (cystatin)                            1   0.500  0 --> 1
                                       29 (unchar05)                            1   1.000  0 ==> 1
                                       33 (Transferrin)                         1   0.500  0 ==> 1
                                       54 (CHILOTX01)                           1   0.500  0 --> 1
                                       55 (GEOTX01)                             1   1.000  0 ==> 1
                                       56 (GEOTX02)                             1   1.000  0 ==> 1
                                       81 (SLPTX21)                             1   0.500  0 ==> 1
node_19 --> node_18                    6 (GDH)                                  1   0.500  0 ==> 1
                                       8 (chondroitinase)                       1   0.500  0 ==> 1
                                       11 (CUB prot)                            1   1.000  0 ==> 1
                                       19 (BPFTx)                               1   0.333  0 --> 1
                                       22 (CAP2)                                1   1.000  0 ==> 1
                                       30 (LDLA)                                1   0.500  0 ==> 1
                                       35 (DUF3472)                             1   0.500  0 ==> 1
                                       62 (SLPTX01)                             1   0.333  0 ==> 1
                                       71 (SLPTX10)                             1   1.000  0 ==> 1
                                       74 (SLPTX13)                             1   1.000  0 ==> 1
                                       76 (SLPTX15)                             1   1.000  0 ==> 1
node_18 --> Ethmostigmus rubripes      25 (cystatin)                            1   0.500  0 --> 1
                                       37 (unchar01)                            1   0.500  0 --> 1
                                       41 (IL17_domain)                         1   0.500  0 --> 1
                                       42 (unchar06)                            1   0.250  0 ==> 1
                                       63 (SLPTX02)                             1   0.500  0 ==> 1
                                       65 (SLPTX04)                             1   0.333  0 --> 1
                                       66 (SLPTX05)                             1   0.333  0 --> 1
                                       69 (SLPTX08)                             1   0.333  0 --> 1
                                       70 (SLPTX09)                             1   0.500  0 --> 1
                                       73 (SLPTX12)                             1   0.500  0 --> 1
                                       79 (SLPTX18)                             1   1.000  0 ==> 1
                                       91 (SLPTX24)                             1   1.000  0 ==> 1
                                       92 (SLPTX25)                             1   1.000  0 ==> 1
node_18 --> node_17                    7 (GGT)                                  1   0.500  0 ==> 1
node_17 --> node_14                    4 (GH18)                                 1   0.250  0 ==> 1
                                       21 (CAP1)                                1   0.250  1 --> 0
                                       78 (SLPTX17)                             1   0.333  1 ==> 0
node_14 --> Cormocephalus westwoodi    5 (carboxylesterase B)                   1   0.333  0 ==> 1
                                       8 (chondroitinase)                       1   0.500  1 ==> 0
                                       39 (unchar03)                            1   0.500  0 ==> 1
                                       42 (unchar06)                            1   0.250  0 ==> 1
                                       69 (SLPTX08)                             1   0.333  0 --> 1
                                       80 (SLPTX20)                             1   0.500  0 ==> 1
node_14 --> Scolopendra viridis        6 (GDH)                                  1   0.500  1 ==> 0
                                       82 (SLPTX22)                             1   0.333  1 --> 0
node_17 --> node_16                    15 (PLA2)                                1   1.000  0 ==> 1
                                       16 (S1)                                  1   0.333  0 ==> 1
                                       23 (CAP3)                                1   1.000  0 ==> 1
                                       33 (Transferrin)                         1   0.500  0 ==> 1
                                       37 (unchar01)                            1   0.500  0 --> 1
                                       38 (unchar02)                            1   1.000  0 ==> 1
                                       41 (IL17_domain)                         1   0.500  0 --> 1
                                       45 (unchar10)                            1   1.000  0 ==> 1
                                       46 (unchar11)                            1   1.000  0 ==> 1
                                       64 (SLPTX03)                             1   1.000  0 ==> 1
                                       65 (SLPTX04)                             1   0.333  0 --> 1
                                       70 (SLPTX09)                             1   0.500  0 --> 1
                                       72 (SLPTX11)                             1   1.000  0 ==> 1
                                       73 (SLPTX12)                             1   0.500  0 --> 1
                                       75 (SLPTX14)                             1   1.000  0 ==> 1
                                       82 (SLPTX22)                             1   0.333  1 --> 0
                                       90 (SLPTX19)                             1   1.000  0 ==> 1
node_16 --> Scolopendra subspinipes    2 (cathepsin)                            1   1.000  0 ==> 1
                                       5 (carboxylesterase B)                   1   0.333  0 ==> 1
                                       12 (PAM-like)                            1   0.333  0 --> 1
                                       18 (S10)                                 1   0.500  0 --> 1
                                       24 (C-type lectin)                       1   0.333  0 --> 1
                                       26 (cystine-knot cytokine domain T)      1   1.000  0 ==> 1
                                       27 (icarapin-like)                       1   1.000  0 ==> 1
                                       31 (PEBP-like)                           1   0.500  0 --> 1
                                       35 (DUF3472)                             1   0.500  1 ==> 0
                                       47 (unchar12)                            1   1.000  0 ==> 1
                                       48 (unchar13)                            1   0.500  0 ==> 1
                                       49 (unchar14)                            1   1.000  0 ==> 1
                                       50 (unchar15)                            1   0.500  0 --> 1
                                       66 (SLPTX05)                             1   0.333  0 --> 1
                                       68 (SLPTX07)                             1   0.500  0 ==> 1
                                       83 (SLPTX29)                             1   1.000  0 ==> 1
                                       84 (SLPTX30)                             1   0.333  0 --> 1
                                       85 (SLPTX31)                             1   1.000  0 ==> 1
                                       87 (LDLAchitin)                          1   1.000  0 ==> 1
node_16 --> node_15                    9 (lysozyme C)                           1   1.000  0 ==> 1
                                       21 (CAP1)                                1   0.250  1 --> 0
                                       39 (unchar03)                            1   0.500  0 ==> 1
                                       44 (unchar09)                            1   1.000  0 ==> 1
                                       67 (SLPTX06)                             1   1.000  0 ==> 1
                                       69 (SLPTX08)                             1   0.333  0 --> 1
                                       80 (SLPTX20)                             1   0.500  0 ==> 1
                                       81 (SLPTX21)                             1   0.500  0 ==> 1
node_15 --> Scolopendra morsitans1     62 (SLPTX01)                             1   0.333  1 ==> 0
                                       78 (SLPTX17)                             1   0.333  1 ==> 0
node_15 --> Scolopendra morsitans2     12 (PAM-like)                            1   0.333  0 --> 1
                                       14 (phosphodiesterase-2)                 1   1.000  0 ==> 1
                                       17 (S8)                                  1   0.500  0 ==> 1
                                       18 (S10)                                 1   0.500  0 --> 1
                                       24 (C-type lectin)                       1   0.333  0 --> 1
                                       31 (PEBP-like)                           1   0.500  0 --> 1
                                       42 (unchar06)                            1   0.250  0 ==> 1
                                       50 (unchar15)                            1   0.500  0 --> 1
                                       66 (SLPTX05)                             1   0.333  0 --> 1
                                       84 (SLPTX30)                             1   0.333  0 --> 1


ACCTRAN OPTIMISATION OF TOXIN FAMILIES IN VENOM GLAND TRANSCRIPTOMES


P A U P *
Version 4.0a (build 165) for Macintosh (X86) (built on Apr  2 2019 at 00:28:31)
Wednesday, 10 April 2019 at 15:10:59 British Summer Time

        -----------------------------NOTICE-----------------------------
          This is an alpha-test version that is still changing rapidly.
          It will expire on 1 Sep 2019.

          Please report bugs to dave@phylosolutions.com
        ----------------------------------------------------------------

Running on IA-32 architecture (64-bit word length)
SSE vectorization enabled
SSSE3 instructions supported
Multithreading enabled for likelihood using Pthreads
Compiled using Intel compiler (icc) 11.1.0 (build 20091012)

Processing of file "~/Projects/1_Venomics/1_Centipedes/Centipede comparative paper/Manuscript files/datasets for
recruitment analyses/centipede transcripts adjusted.nex" begins...

Data matrix has 11 taxa, 93 characters
Valid character-state symbols: 01
Missing data identified by '?'
Gaps identified by '-'

Processing of input file "centipede transcripts adjusted.nex" completed.

Processing of file "~/Projects/1_Venomics/1_Centipedes/Centipede comparative paper/Manuscript files/datasets for
recruitment analyses/centipede transcripts adjusted.nex" begins...

Data matrix has 11 taxa, 93 characters
Valid character-state symbols: 01
Missing data identified by '?'
Gaps identified by '-'

Processing of input file "centipede transcripts adjusted.nex" completed.

paup> GetTrees file=species_tree;

Processing TREES block from file: ~/Projects/1_Venomics/1_Centipedes/Centipede comparative paper/Mesquite and PAUP*
analyses/species tree
  Keeping: trees from file (replacing any trees already in memory)
  1 tree read from file

  Time used = 0.02 sec (CPU time = 0.02 sec)

Note: Input trees are rooted but current criterion and/or option settings would specify unrooted trees.  (You can
      deroot the trees using the 'DerootTrees' command.)

paup> DescribeTrees / apoList chgList;

Tree description:

  Optimality criterion = parsimony
    Character-status summary:
      Of 93 total characters:
        All characters are of type 'unord'
        All characters have equal weight
        1 character is constant (proportion = 0.0107527)
        21 variable characters are parsimony-uninformative
        Number of parsimony-informative characters = 71
    Gaps are treated as "missing"
    Character-state optimization: Accelerated transformation (ACCTRAN)
                                  AncStates = "standard"

Tree 1 ("Default Symmetrical Tree+"):

Tree length = 227
Consistency index (CI) = 0.4053
Homoplasy index (HI) = 0.5947
CI excluding uninformative characters = 0.3447
HI excluding uninformative characters = 0.6553
Retention index (RI) = 0.3284
Rescaled consistency index (RC) = 0.1331

                                                                                /--------- Scutigera coleoptrata
                  /------------------------------------------------------------12
                  |                                                             \--------- Thereuopoda longicornis
         /-------20
         |        |        /-------------------------------------------------------------- Lithobius forficatus
         |        |        |
         |        \-------19        /----------------------------------------------------- Craterostigmus tasmanianus
         |                 |        |
         |                 \-------18        /-------------------------------------------- Strigamia maritima
         |                          |        |
         |                          \-------17       /------------------------------------ Ethmostigmus rubripes
         |                                   |       |
--------21                                   \------16        /--------------------------- Cormocephalus westwoodi
         |                                           |        |
         |                                           \-------15        /------------------ Scolopendra subspinipes
         |                                                    |        |
         |                                                    \-------14        /--------- Scolopendra morsitans1
         |                                                             \-------13
         |                                                                      \--------- Scolopendra morsitans2
         |
         \-------------------------------------------------------------------------------- outgroup

Character change lists:

Character                                                  CI  Steps            Changes
------------------------------------------------------------------------------------------------------------------
1 (acid phosphatase)                                    0.333      1    node_12 1 ==> 0 Thereuopoda longicornis
                                                                   1    node_17 1 ==> 0 node_16
                                                                   1    node_13 0 ==> 1 Scolopendra morsitans2
2 (cathepsin)                                           0.250      1    node_12 1 ==> 0 Thereuopoda longicornis
                                                                   1    node_17 1 --> 0 node_16
                                                                   1    node_15 0 --> 1 node_14
                                                                   1    node_13 1 --> 0 Scolopendra morsitans1
3 (centiPAD)                                            0.500      1    node_12 0 ==> 1 Thereuopoda longicornis
                                                                   1    node_19 0 ==> 1 Lithobius forficatus
4 (GH18)                                                0.333      1    node_12 1 ==> 0 Thereuopoda longicornis
                                                                   1    node_16 1 ==> 0 Ethmostigmus rubripes
                                                                   1    node_13 1 ==> 0 Scolopendra morsitans1
5 (carboxylesterase B)                                  1.000      1    node_13 1 ==> 0 Scolopendra morsitans1
6 (GDH)                                                 1.000      1    node_12 1 ==> 0 Thereuopoda longicornis
7 (GGT)                                                 0.500      1    node_12 1 ==> 0 Thereuopoda longicornis
                                                                   1    node_16 1 ==> 0 Ethmostigmus rubripes
8 (chondroitinase)                                      0.500      1    node_20 1 ==> 0 node_12
                                                                   1    node_15 1 ==> 0 Cormocephalus westwoodi
9 (lysozyme C)                                          0.333      1    node_12 1 ==> 0 Thereuopoda longicornis
                                                                   1    node_17 1 --> 0 node_16
                                                                   1    node_15 0 --> 1 node_14
10 (M12A)                                               0.500      1    node_17 1 ==> 0 node_16
                                                                   1    node_14 0 ==> 1 Scolopendra subspinipes
11 (CUB prot)                                           1.000      1    node_12 1 ==> 0 Thereuopoda longicornis
12 (PAM-like)                                           0.250      1    node_12 1 ==> 0 Thereuopoda longicornis
                                                                   1    node_17 1 --> 0 node_16
                                                                   1    node_15 0 --> 1 node_14
                                                                   1    node_13 1 --> 0 Scolopendra morsitans1
13 (PDisomerase)                                        0.333      1    node_12 1 ==> 0 Thereuopoda longicornis
                                                                   1    node_17 1 ==> 0 node_16
                                                                   1    node_13 0 ==> 1 Scolopendra morsitans2
14 (phosphodiesterase-2)                                0.333      1    node_12 1 ==> 0 Thereuopoda longicornis
                                                                   1    node_17 1 ==> 0 node_16
                                                                   1    node_13 0 ==> 1 Scolopendra morsitans2
15 (PLA2)                                               0.333      1    node_12 1 ==> 0 Thereuopoda longicornis
                                                                   1    node_17 1 --> 0 node_16
                                                                   1    node_15 0 --> 1 node_14
16 (S1)                                                 1.000      1    node_15 1 ==> 0 Cormocephalus westwoodi
17 (S8)                                                 0.333      1    node_12 1 ==> 0 Thereuopoda longicornis
                                                                   1    node_17 1 ==> 0 node_16
                                                                   1    node_13 0 ==> 1 Scolopendra morsitans2
18 (S10)                                                0.250      1    node_12 1 ==> 0 Thereuopoda longicornis
                                                                   1    node_17 1 --> 0 node_16
                                                                   1    node_15 0 --> 1 node_14
                                                                   1    node_13 1 --> 0 Scolopendra morsitans1
19 (BPFTx)                                              1.000      1    node_18 1 ==> 0 Craterostigmus tasmanianus
20 (calycin-lipocalin)                                  1.000      1    node_18 0 ==> 1 Craterostigmus tasmanianus
21 (CAP1)                                               0.500      1    node_15 1 ==> 0 Cormocephalus westwoodi
                                                                   1    node_13 1 ==> 0 Scolopendra morsitans1
22 (CAP2)                                               0.333      1    node_12 0 --> 1 Scutigera coleoptrata
                                                                   1    node_18 0 --> 1 node_17
                                                                   1    node_21 0 --> 1 outgroup
23 (CAP3)                                               0.333      1    node_12 1 ==> 0 Thereuopoda longicornis
                                                                   1    node_17 1 --> 0 node_16
                                                                   1    node_15 0 --> 1 node_14
24 (C-type lectin)                                      0.250      1    node_12 1 ==> 0 Thereuopoda longicornis
                                                                   1    node_17 1 --> 0 node_16
                                                                   1    node_15 0 --> 1 node_14
                                                                   1    node_13 1 --> 0 Scolopendra morsitans1
25 (cystatin)                                           0.333      1    node_12 1 ==> 0 Thereuopoda longicornis
                                                                   1    node_16 1 ==> 0 node_15
                                                                   1    node_13 0 ==> 1 Scolopendra morsitans2
26 (cystine-knot cytokine domain TGF-beta-like peptide) 0.250      1    node_20 0 --> 1 node_19
                                                                   1    node_18 1 --> 0 node_17
                                                                   1    node_15 0 --> 1 node_14
                                                                   1    node_13 1 --> 0 Scolopendra morsitans1
27 (icarapin-like)                                      0.200      1    node_12 0 ==> 1 Scutigera coleoptrata
                                                                   1    node_19 0 --> 1 node_18
                                                                   1    node_17 1 --> 0 node_16
                                                                   1    node_15 0 --> 1 node_14
                                                                   1    node_13 1 --> 0 Scolopendra morsitans1
28 (IgE-ESP-like)                                       0.333      1    node_12 1 ==> 0 Thereuopoda longicornis
                                                                   1    node_17 1 ==> 0 node_16
                                                                   1    node_13 0 ==> 1 Scolopendra morsitans2
29 (unchar05)                                           1.000      1    node_17 0 ==> 1 Strigamia maritima
31 (PEBP-like)                                          0.250      1    node_12 1 ==> 0 Thereuopoda longicornis
                                                                   1    node_17 1 --> 0 node_16
                                                                   1    node_15 0 --> 1 node_14
                                                                   1    node_13 1 --> 0 Scolopendra morsitans1
32 (PCPDP)                                              1.000      1    node_19 0 ==> 1 Lithobius forficatus
33 (Transferrin)                                        0.333      1    node_12 1 ==> 0 Thereuopoda longicornis
                                                                   1    node_17 1 --> 0 node_16
                                                                   1    node_15 0 --> 1 node_14
34 (DUF1397)                                            0.500      1    node_15 1 ==> 0 Cormocephalus westwoodi
                                                                   1    node_13 1 ==> 0 Scolopendra morsitans1
35 (DUF3472)                                            0.500      1    node_20 0 --> 1 node_19
                                                                   1    node_18 1 --> 0 Craterostigmus tasmanianus
36 (DUF4773)                                            0.333      1    node_12 1 ==> 0 Thereuopoda longicornis
                                                                   1    node_17 1 ==> 0 node_16
                                                                   1    node_13 0 ==> 1 Scolopendra morsitans2
37 (unchar01)                                           0.500      1    node_17 0 --> 1 node_16
                                                                   1    node_15 1 --> 0 Cormocephalus westwoodi
38 (unchar02)                                           1.000      1    node_15 0 ==> 1 node_14
39 (unchar03)                                           0.500      1    node_16 0 --> 1 node_15
                                                                   1    node_14 1 --> 0 Scolopendra subspinipes
40 (unchar04)                                           1.000      1    node_20 0 ==> 1 node_12
41 (IL17_domain)                                        0.500      1    node_18 0 ==> 1 node_17
                                                                   1    node_15 1 ==> 0 Cormocephalus westwoodi
42 (unchar06)                                           0.250      1    node_19 0 ==> 1 Lithobius forficatus
                                                                   1    node_17 0 --> 1 node_16
                                                                   1    node_15 1 --> 0 node_14
                                                                   1    node_13 0 --> 1 Scolopendra morsitans2
43 (unchar08-CCHamide2neuropeptide)                     0.333      1    node_21 0 --> 1 node_20
                                                                   1    node_17 1 ==> 0 node_16
                                                                   1    node_13 0 ==> 1 Scolopendra morsitans2
44 (unchar09)                                           1.000      1    node_14 0 ==> 1 node_13
45 (unchar10)                                           1.000      1    node_15 0 ==> 1 node_14
46 (unchar11)                                           1.000      1    node_15 0 ==> 1 node_14
47 (unchar12)                                           0.333      1    node_17 0 ==> 1 Strigamia maritima
                                                                   1    node_15 0 --> 1 node_14
                                                                   1    node_13 1 --> 0 Scolopendra morsitans1
48 (unchar13)                                           0.200      1    node_21 0 --> 1 node_20
                                                                   1    node_12 1 --> 0 Thereuopoda longicornis
                                                                   1    node_17 1 --> 0 node_16
                                                                   1    node_15 0 --> 1 node_14
                                                                   1    node_13 1 --> 0 Scolopendra morsitans1
49 (unchar14)                                           0.200      1    node_12 0 ==> 1 Scutigera coleoptrata
                                                                   1    node_19 0 ==> 1 Lithobius forficatus
                                                                   1    node_17 0 ==> 1 Strigamia maritima
                                                                   1    node_15 0 --> 1 node_14
                                                                   1    node_13 1 --> 0 Scolopendra morsitans1
50 (unchar15)                                           0.333      1    node_12 0 ==> 1 Scutigera coleoptrata
                                                                   1    node_15 0 --> 1 node_14
                                                                   1    node_13 1 --> 0 Scolopendra morsitans1
51 (unchar16-Ctas01)                                    0.333      1    node_20 0 ==> 1 node_19
                                                                   1    node_17 1 ==> 0 node_16
                                                                   1    node_13 0 ==> 1 Scolopendra morsitans2
52 (unchar17)                                           1.000      1    node_19 0 ==> 1 Lithobius forficatus
53 (putative peroxidase)                                0.200      1    node_12 1 ==> 0 Thereuopoda longicornis
                                                                   1    node_19 1 ==> 0 Lithobius forficatus
                                                                   1    node_17 1 --> 0 node_16
                                                                   1    node_15 0 --> 1 node_14
                                                                   1    node_13 1 --> 0 Scolopendra morsitans1
54 (CHILOTX01)                                          0.500      1    node_19 0 --> 1 node_18
                                                                   1    node_17 1 --> 0 node_16
55 (GEOTX01)                                            1.000      1    node_17 0 ==> 1 Strigamia maritima
56 (GEOTX02)                                            1.000      1    node_17 0 ==> 1 Strigamia maritima
57 (LTHTX01)                                            1.000      1    node_19 0 ==> 1 Lithobius forficatus
58 (LTHTX02)                                            1.000      1    node_19 0 ==> 1 Lithobius forficatus
59 (LTHTX03)                                            1.000      1    node_19 0 ==> 1 Lithobius forficatus
60 (SCTX01)                                             0.500      1    node_20 0 ==> 1 node_12
                                                                   1    node_13 0 ==> 1 Scolopendra morsitans2
61 (SCTX02)                                             0.250      1    node_21 0 --> 1 node_20
                                                                   1    node_19 1 --> 0 node_18
                                                                   1    node_17 0 --> 1 Strigamia maritima
                                                                   1    node_13 0 ==> 1 Scolopendra morsitans2
62 (SLPTX01)                                            1.000      1    node_13 1 ==> 0 Scolopendra morsitans1
63 (SLPTX02)                                            0.333      1    node_12 0 ==> 1 Scutigera coleoptrata
                                                                   1    node_19 0 ==> 1 Lithobius forficatus
                                                                   1    node_16 0 ==> 1 Ethmostigmus rubripes
64 (SLPTX03)                                            0.333      1    node_12 1 ==> 0 Thereuopoda longicornis
                                                                   1    node_17 1 --> 0 node_16
                                                                   1    node_15 0 --> 1 node_14
65 (SLPTX04)                                            0.333      1    node_20 0 ==> 1 node_19
                                                                   1    node_17 1 ==> 0 Strigamia maritima
                                                                   1    node_15 1 ==> 0 Cormocephalus westwoodi
66 (SLPTX05)                                            1.000      1    node_12 1 ==> 0 Thereuopoda longicornis
67 (SLPTX06)                                            1.000      1    node_15 0 ==> 1 node_14
68 (SLPTX07)                                            0.333      1    node_19 0 ==> 1 Lithobius forficatus
                                                                   1    node_15 0 --> 1 node_14
                                                                   1    node_13 1 --> 0 Scolopendra morsitans1
69 (SLPTX08)                                            0.500      1    node_20 0 --> 1 node_19
                                                                   1    node_18 1 --> 0 Craterostigmus tasmanianus
70 (SLPTX09)                                            0.500      1    node_17 0 --> 1 node_16
                                                                   1    node_15 1 --> 0 Cormocephalus westwoodi
71 (SLPTX10)                                            1.000      1    node_17 0 ==> 1 node_16
72 (SLPTX11)                                            0.333      1    node_12 1 ==> 0 Thereuopoda longicornis
                                                                   1    node_17 1 --> 0 node_16
                                                                   1    node_15 0 --> 1 node_14
73 (SLPTX12)                                            0.500      1    node_17 0 --> 1 node_16
                                                                   1    node_15 1 --> 0 Cormocephalus westwoodi
74 (SLPTX13)                                            0.500      1    node_19 0 ==> 1 Lithobius forficatus
                                                                   1    node_17 0 ==> 1 node_16
75 (SLPTX14)                                            0.333      1    node_19 0 ==> 1 Lithobius forficatus
                                                                   1    node_17 0 --> 1 node_16
                                                                   1    node_15 1 --> 0 Cormocephalus westwoodi
76 (SLPTX15)                                            0.500      1    node_20 0 --> 1 node_19
                                                                   1    node_18 1 --> 0 Craterostigmus tasmanianus
77 (SLPTX16)                                            1.000      1    node_12 1 ==> 0 Thereuopoda longicornis
78 (SLPTX17)                                            0.333      1    node_20 0 ==> 1 node_19
                                                                   1    node_15 1 ==> 0 Cormocephalus westwoodi
                                                                   1    node_13 1 ==> 0 Scolopendra morsitans1
79 (SLPTX18)                                            0.250      1    node_21 0 --> 1 node_20
                                                                   1    node_12 1 --> 0 Thereuopoda longicornis
                                                                   1    node_15 1 ==> 0 Cormocephalus westwoodi
                                                                   1    node_13 1 ==> 0 Scolopendra morsitans1
80 (SLPTX20)                                            0.250      1    node_12 0 ==> 1 Scutigera coleoptrata
                                                                   1    node_19 0 ==> 1 Lithobius forficatus
                                                                   1    node_16 0 --> 1 node_15
                                                                   1    node_14 1 --> 0 Scolopendra subspinipes
81 (SLPTX21)                                            0.333      1    node_17 0 ==> 1 Strigamia maritima
                                                                   1    node_14 0 ==> 1 node_13
                                                                   1    node_21 0 --> 1 outgroup
82 (SLPTX22)                                            0.250      1    node_21 0 --> 1 node_20
                                                                   1    node_12 1 --> 0 Thereuopoda longicornis
                                                                   1    node_15 1 --> 0 node_14
                                                                   1    node_13 0 --> 1 Scolopendra morsitans2
83 (SLPTX29)                                            0.200      1    node_21 0 --> 1 node_20
                                                                   1    node_12 1 --> 0 Thereuopoda longicornis
                                                                   1    node_17 1 --> 0 node_16
                                                                   1    node_15 0 --> 1 node_14
                                                                   1    node_13 1 --> 0 Scolopendra morsitans1
84 (SLPTX30)                                            0.333      1    node_19 0 ==> 1 Lithobius forficatus
                                                                   1    node_15 0 --> 1 node_14
                                                                   1    node_13 1 --> 0 Scolopendra morsitans1
85 (SLPTX31)                                            1.000      1    node_14 0 ==> 1 Scolopendra subspinipes
86 (alphamacro)                                         0.250      1    node_21 0 --> 1 node_20
                                                                   1    node_12 1 --> 0 Thereuopoda longicornis
                                                                   1    node_17 1 ==> 0 node_16
                                                                   1    node_13 0 ==> 1 Scolopendra morsitans2
87 (LDLAchitin)                                         0.250      1    node_12 1 ==> 0 Thereuopoda longicornis
                                                                   1    node_17 1 --> 0 node_16
                                                                   1    node_15 0 --> 1 node_14
                                                                   1    node_13 1 --> 0 Scolopendra morsitans1
88 (CTRTX02)                                            0.250      1    node_21 0 --> 1 node_20
                                                                   1    node_12 1 --> 0 Thereuopoda longicornis
                                                                   1    node_17 1 ==> 0 node_16
                                                                   1    node_13 0 ==> 1 Scolopendra morsitans2
89 (SCTX03)                                             1.000      1    node_12 0 ==> 1 Thereuopoda longicornis
90 (SLPTX19)                                            0.333      1    node_21 0 --> 1 node_20
                                                                   1    node_17 1 --> 0 node_16
                                                                   1    node_15 0 --> 1 node_14
91 (SLPTX24)                                            1.000      1    node_16 0 ==> 1 Ethmostigmus rubripes
92 (SLPTX25)                                            1.000      1    node_16 0 ==> 1 Ethmostigmus rubripes
93 (lyso lipase)                                        0.333      1    node_12 1 ==> 0 Thereuopoda longicornis
                                                                   1    node_17 1 ==> 0 node_16
                                                                   1    node_13 0 ==> 1 Scolopendra morsitans2

Apomorphy lists:

      Branch                           Character                                               Steps      CI   Change
---------------------------------------------------------------------------------------------------------------------
node_21 --> node_20                    43 (unchar08-CCHamide2neuropeptide)                         1   0.333  0 --> 1
                                       48 (unchar13)                                               1   0.200  0 --> 1
                                       61 (SCTX02)                                                 1   0.250  0 --> 1
                                       79 (SLPTX18)                                                1   0.250  0 --> 1
                                       82 (SLPTX22)                                                1   0.250  0 --> 1
                                       83 (SLPTX29)                                                1   0.200  0 --> 1
                                       86 (alphamacro)                                             1   0.250  0 --> 1
                                       88 (CTRTX02)                                                1   0.250  0 --> 1
                                       90 (SLPTX19)                                                1   0.333  0 --> 1
node_20 --> node_12                    8 (chondroitinase)                                          1   0.500  1 ==> 0
                                       40 (unchar04)                                               1   1.000  0 ==> 1
                                       60 (SCTX01)                                                 1   0.500  0 ==> 1
node_12 --> Scutigera coleoptrata      22 (CAP2)                                                   1   0.333  0 --> 1
                                       27 (icarapin-like)                                          1   0.200  0 ==> 1
                                       49 (unchar14)                                               1   0.200  0 ==> 1
                                       50 (unchar15)                                               1   0.333  0 ==> 1
                                       63 (SLPTX02)                                                1   0.333  0 ==> 1
                                       80 (SLPTX20)                                                1   0.250  0 ==> 1
node_12 --> Thereuopoda longicornis    1 (acid phosphatase)                                        1   0.333  1 ==> 0
                                       2 (cathepsin)                                               1   0.250  1 ==> 0
                                       3 (centiPAD)                                                1   0.500  0 ==> 1
                                       4 (GH18)                                                    1   0.333  1 ==> 0
                                       6 (GDH)                                                     1   1.000  1 ==> 0
                                       7 (GGT)                                                     1   0.500  1 ==> 0
                                       9 (lysozyme C)                                              1   0.333  1 ==> 0
                                       11 (CUB prot)                                               1   1.000  1 ==> 0
                                       12 (PAM-like)                                               1   0.250  1 ==> 0
                                       13 (PDisomerase)                                            1   0.333  1 ==> 0
                                       14 (phosphodiesterase-2)                                    1   0.333  1 ==> 0
                                       15 (PLA2)                                                   1   0.333  1 ==> 0
                                       17 (S8)                                                     1   0.333  1 ==> 0
                                       18 (S10)                                                    1   0.250  1 ==> 0
                                       23 (CAP3)                                                   1   0.333  1 ==> 0
                                       24 (C-type lectin)                                          1   0.250  1 ==> 0
                                       25 (cystatin)                                               1   0.333  1 ==> 0
                                       28 (IgE-ESP-like)                                           1   0.333  1 ==> 0
                                       31 (PEBP-like)                                              1   0.250  1 ==> 0
                                       33 (Transferrin)                                            1   0.333  1 ==> 0
                                       36 (DUF4773)                                                1   0.333  1 ==> 0
                                       48 (unchar13)                                               1   0.200  1 --> 0
                                       53 (putative peroxidase)                                    1   0.200  1 ==> 0
                                       64 (SLPTX03)                                                1   0.333  1 ==> 0
                                       66 (SLPTX05)                                                1   1.000  1 ==> 0
                                       72 (SLPTX11)                                                1   0.333  1 ==> 0
                                       77 (SLPTX16)                                                1   1.000  1 ==> 0
                                       79 (SLPTX18)                                                1   0.250  1 --> 0
                                       82 (SLPTX22)                                                1   0.250  1 --> 0
                                       83 (SLPTX29)                                                1   0.200  1 --> 0
                                       86 (alphamacro)                                             1   0.250  1 --> 0
                                       87 (LDLAchitin)                                             1   0.250  1 ==> 0
                                       88 (CTRTX02)                                                1   0.250  1 --> 0
                                       89 (SCTX03)                                                 1   1.000  0 ==> 1
                                       93 (lyso lipase)                                            1   0.333  1 ==> 0
node_20 --> node_19                    26 (cystine-knot cytokine domain TGF-beta-like peptid)      1   0.250  0 --> 1
                                       35 (DUF3472)                                                1   0.500  0 --> 1
                                       51 (unchar16-Ctas01)                                        1   0.333  0 ==> 1
                                       65 (SLPTX04)                                                1   0.333  0 ==> 1
                                       69 (SLPTX08)                                                1   0.500  0 --> 1
                                       76 (SLPTX15)                                                1   0.500  0 --> 1
                                       78 (SLPTX17)                                                1   0.333  0 ==> 1
node_19 --> Lithobius forficatus       3 (centiPAD)                                                1   0.500  0 ==> 1
                                       32 (PCPDP)                                                  1   1.000  0 ==> 1
                                       42 (unchar06)                                               1   0.250  0 ==> 1
                                       49 (unchar14)                                               1   0.200  0 ==> 1
                                       52 (unchar17)                                               1   1.000  0 ==> 1
                                       53 (putative peroxidase)                                    1   0.200  1 ==> 0
                                       57 (LTHTX01)                                                1   1.000  0 ==> 1
                                       58 (LTHTX02)                                                1   1.000  0 ==> 1
                                       59 (LTHTX03)                                                1   1.000  0 ==> 1
                                       63 (SLPTX02)                                                1   0.333  0 ==> 1
                                       68 (SLPTX07)                                                1   0.333  0 ==> 1
                                       74 (SLPTX13)                                                1   0.500  0 ==> 1
                                       75 (SLPTX14)                                                1   0.333  0 ==> 1
                                       80 (SLPTX20)                                                1   0.250  0 ==> 1
                                       84 (SLPTX30)                                                1   0.333  0 ==> 1
node_19 --> node_18                    27 (icarapin-like)                                          1   0.200  0 --> 1
                                       54 (CHILOTX01)                                              1   0.500  0 --> 1
                                       61 (SCTX02)                                                 1   0.250  1 --> 0
node_18 --> Craterostigmus tasmanianus 19 (BPFTx)                                                  1   1.000  1 ==> 0
                                       20 (calycin-lipocalin)                                      1   1.000  0 ==> 1
                                       35 (DUF3472)                                                1   0.500  1 --> 0
                                       69 (SLPTX08)                                                1   0.500  1 --> 0
                                       76 (SLPTX15)                                                1   0.500  1 --> 0
node_18 --> node_17                    22 (CAP2)                                                   1   0.333  0 --> 1
                                       26 (cystine-knot cytokine domain TGF-beta-like peptid)      1   0.250  1 --> 0
                                       41 (IL17_domain)                                            1   0.500  0 ==> 1
node_17 --> Strigamia maritima         29 (unchar05)                                               1   1.000  0 ==> 1
                                       47 (unchar12)                                               1   0.333  0 ==> 1
                                       49 (unchar14)                                               1   0.200  0 ==> 1
                                       55 (GEOTX01)                                                1   1.000  0 ==> 1
                                       56 (GEOTX02)                                                1   1.000  0 ==> 1
                                       61 (SCTX02)                                                 1   0.250  0 --> 1
                                       65 (SLPTX04)                                                1   0.333  1 ==> 0
                                       81 (SLPTX21)                                                1   0.333  0 ==> 1
node_17 --> node_16                    1 (acid phosphatase)                                        1   0.333  1 ==> 0
                                       2 (cathepsin)                                               1   0.250  1 --> 0
                                       9 (lysozyme C)                                              1   0.333  1 --> 0
                                       10 (M12A)                                                   1   0.500  1 ==> 0
                                       12 (PAM-like)                                               1   0.250  1 --> 0
                                       13 (PDisomerase)                                            1   0.333  1 ==> 0
                                       14 (phosphodiesterase-2)                                    1   0.333  1 ==> 0
                                       15 (PLA2)                                                   1   0.333  1 --> 0
                                       17 (S8)                                                     1   0.333  1 ==> 0
                                       18 (S10)                                                    1   0.250  1 --> 0
                                       23 (CAP3)                                                   1   0.333  1 --> 0
                                       24 (C-type lectin)                                          1   0.250  1 --> 0
                                       27 (icarapin-like)                                          1   0.200  1 --> 0
                                       28 (IgE-ESP-like)                                           1   0.333  1 ==> 0
                                       31 (PEBP-like)                                              1   0.250  1 --> 0
                                       33 (Transferrin)                                            1   0.333  1 --> 0
                                       36 (DUF4773)                                                1   0.333  1 ==> 0
                                       37 (unchar01)                                               1   0.500  0 --> 1
                                       42 (unchar06)                                               1   0.250  0 --> 1
                                       43 (unchar08-CCHamide2neuropeptide)                         1   0.333  1 ==> 0
                                       48 (unchar13)                                               1   0.200  1 --> 0
                                       51 (unchar16-Ctas01)                                        1   0.333  1 ==> 0
                                       53 (putative peroxidase)                                    1   0.200  1 --> 0
                                       54 (CHILOTX01)                                              1   0.500  1 --> 0
                                       64 (SLPTX03)                                                1   0.333  1 --> 0
                                       70 (SLPTX09)                                                1   0.500  0 --> 1
                                       71 (SLPTX10)                                                1   1.000  0 ==> 1
                                       72 (SLPTX11)                                                1   0.333  1 --> 0
                                       73 (SLPTX12)                                                1   0.500  0 --> 1
                                       74 (SLPTX13)                                                1   0.500  0 ==> 1
                                       75 (SLPTX14)                                                1   0.333  0 --> 1
                                       83 (SLPTX29)                                                1   0.200  1 --> 0
                                       86 (alphamacro)                                             1   0.250  1 ==> 0
                                       87 (LDLAchitin)                                             1   0.250  1 --> 0
                                       88 (CTRTX02)                                                1   0.250  1 ==> 0
                                       90 (SLPTX19)                                                1   0.333  1 --> 0
                                       93 (lyso lipase)                                            1   0.333  1 ==> 0
node_16 --> Ethmostigmus rubripes      4 (GH18)                                                    1   0.333  1 ==> 0
                                       7 (GGT)                                                     1   0.500  1 ==> 0
                                       63 (SLPTX02)                                                1   0.333  0 ==> 1
                                       91 (SLPTX24)                                                1   1.000  0 ==> 1
                                       92 (SLPTX25)                                                1   1.000  0 ==> 1
node_16 --> node_15                    25 (cystatin)                                               1   0.333  1 ==> 0
                                       39 (unchar03)                                               1   0.500  0 --> 1
                                       80 (SLPTX20)                                                1   0.250  0 --> 1
node_15 --> Cormocephalus westwoodi    8 (chondroitinase)                                          1   0.500  1 ==> 0
                                       16 (S1)                                                     1   1.000  1 ==> 0
                                       21 (CAP1)                                                   1   0.500  1 ==> 0
                                       34 (DUF1397)                                                1   0.500  1 ==> 0
                                       37 (unchar01)                                               1   0.500  1 --> 0
                                       41 (IL17_domain)                                            1   0.500  1 ==> 0
                                       65 (SLPTX04)                                                1   0.333  1 ==> 0
                                       70 (SLPTX09)                                                1   0.500  1 --> 0
                                       73 (SLPTX12)                                                1   0.500  1 --> 0
                                       75 (SLPTX14)                                                1   0.333  1 --> 0
                                       78 (SLPTX17)                                                1   0.333  1 ==> 0
                                       79 (SLPTX18)                                                1   0.250  1 ==> 0
node_15 --> node_14                    2 (cathepsin)                                               1   0.250  0 --> 1
                                       9 (lysozyme C)                                              1   0.333  0 --> 1
                                       12 (PAM-like)                                               1   0.250  0 --> 1
                                       15 (PLA2)                                                   1   0.333  0 --> 1
                                       18 (S10)                                                    1   0.250  0 --> 1
                                       23 (CAP3)                                                   1   0.333  0 --> 1
                                       24 (C-type lectin)                                          1   0.250  0 --> 1
                                       26 (cystine-knot cytokine domain TGF-beta-like peptid)      1   0.250  0 --> 1
                                       27 (icarapin-like)                                          1   0.200  0 --> 1
                                       31 (PEBP-like)                                              1   0.250  0 --> 1
                                       33 (Transferrin)                                            1   0.333  0 --> 1
                                       38 (unchar02)                                               1   1.000  0 ==> 1
                                       42 (unchar06)                                               1   0.250  1 --> 0
                                       45 (unchar10)                                               1   1.000  0 ==> 1
                                       46 (unchar11)                                               1   1.000  0 ==> 1
                                       47 (unchar12)                                               1   0.333  0 --> 1
                                       48 (unchar13)                                               1   0.200  0 --> 1
                                       49 (unchar14)                                               1   0.200  0 --> 1
                                       50 (unchar15)                                               1   0.333  0 --> 1
                                       53 (putative peroxidase)                                    1   0.200  0 --> 1
                                       64 (SLPTX03)                                                1   0.333  0 --> 1
                                       67 (SLPTX06)                                                1   1.000  0 ==> 1
                                       68 (SLPTX07)                                                1   0.333  0 --> 1
                                       72 (SLPTX11)                                                1   0.333  0 --> 1
                                       82 (SLPTX22)                                                1   0.250  1 --> 0
                                       83 (SLPTX29)                                                1   0.200  0 --> 1
                                       84 (SLPTX30)                                                1   0.333  0 --> 1
                                       87 (LDLAchitin)                                             1   0.250  0 --> 1
                                       90 (SLPTX19)                                                1   0.333  0 --> 1
node_14 --> Scolopendra subspinipes    10 (M12A)                                                   1   0.500  0 ==> 1
                                       39 (unchar03)                                               1   0.500  1 --> 0
                                       80 (SLPTX20)                                                1   0.250  1 --> 0
                                       85 (SLPTX31)                                                1   1.000  0 ==> 1
node_14 --> node_13                    44 (unchar09)                                               1   1.000  0 ==> 1
                                       81 (SLPTX21)                                                1   0.333  0 ==> 1
node_13 --> Scolopendra morsitans1     2 (cathepsin)                                               1   0.250  1 --> 0
                                       4 (GH18)                                                    1   0.333  1 ==> 0
                                       5 (carboxylesterase B)                                      1   1.000  1 ==> 0
                                       12 (PAM-like)                                               1   0.250  1 --> 0
                                       18 (S10)                                                    1   0.250  1 --> 0
                                       21 (CAP1)                                                   1   0.500  1 ==> 0
                                       24 (C-type lectin)                                          1   0.250  1 --> 0
                                       26 (cystine-knot cytokine domain TGF-beta-like peptid)      1   0.250  1 --> 0
                                       27 (icarapin-like)                                          1   0.200  1 --> 0
                                       31 (PEBP-like)                                              1   0.250  1 --> 0
                                       34 (DUF1397)                                                1   0.500  1 ==> 0
                                       47 (unchar12)                                               1   0.333  1 --> 0
                                       48 (unchar13)                                               1   0.200  1 --> 0
                                       49 (unchar14)                                               1   0.200  1 --> 0
                                       50 (unchar15)                                               1   0.333  1 --> 0
                                       53 (putative peroxidase)                                    1   0.200  1 --> 0
                                       62 (SLPTX01)                                                1   1.000  1 ==> 0
                                       68 (SLPTX07)                                                1   0.333  1 --> 0
                                       78 (SLPTX17)                                                1   0.333  1 ==> 0
                                       79 (SLPTX18)                                                1   0.250  1 ==> 0
                                       83 (SLPTX29)                                                1   0.200  1 --> 0
                                       84 (SLPTX30)                                                1   0.333  1 --> 0
                                       87 (LDLAchitin)                                             1   0.250  1 --> 0
node_13 --> Scolopendra morsitans2     1 (acid phosphatase)                                        1   0.333  0 ==> 1
                                       13 (PDisomerase)                                            1   0.333  0 ==> 1
                                       14 (phosphodiesterase-2)                                    1   0.333  0 ==> 1
                                       17 (S8)                                                     1   0.333  0 ==> 1
                                       25 (cystatin)                                               1   0.333  0 ==> 1
                                       28 (IgE-ESP-like)                                           1   0.333  0 ==> 1
                                       36 (DUF4773)                                                1   0.333  0 ==> 1
                                       42 (unchar06)                                               1   0.250  0 --> 1
                                       43 (unchar08-CCHamide2neuropeptide)                         1   0.333  0 ==> 1
                                       51 (unchar16-Ctas01)                                        1   0.333  0 ==> 1
                                       60 (SCTX01)                                                 1   0.500  0 ==> 1
                                       61 (SCTX02)                                                 1   0.250  0 ==> 1
                                       82 (SLPTX22)                                                1   0.250  0 --> 1
                                       86 (alphamacro)                                             1   0.250  0 ==> 1
                                       88 (CTRTX02)                                                1   0.250  0 ==> 1
                                       93 (lyso lipase)                                            1   0.333  0 ==> 1
node_21 --> outgroup                   22 (CAP2)                                                   1   0.333  0 --> 1
                                       81 (SLPTX21)                                                1   0.333  0 --> 1

DELTRAN OPTIMISATION OF TOXIN FAMILIES IN VENOM GLAND TRANSCRIPTOMES


paup> PSet opt=delTran;

paup> DescribeTrees;

Tree description:

  Optimality criterion = parsimony
    Character-status summary:
      Of 93 total characters:
        All characters are of type 'unord'
        All characters have equal weight
        1 character is constant (proportion = 0.0107527)
        21 variable characters are parsimony-uninformative
        Number of parsimony-informative characters = 71
    Gaps are treated as "missing"
    Character-state optimization: Delayed transformation (DELTRAN)
                                  AncStates = "standard"

Tree 1 ("Default Symmetrical Tree+"):

Tree length = 227
Consistency index (CI) = 0.4053
Homoplasy index (HI) = 0.5947
CI excluding uninformative characters = 0.3447
HI excluding uninformative characters = 0.6553
Retention index (RI) = 0.3284
Rescaled consistency index (RC) = 0.1331

                                                                                /--------- Scutigera coleoptrata
                  /------------------------------------------------------------12
                  |                                                             \--------- Thereuopoda longicornis
         /-------20
         |        |        /-------------------------------------------------------------- Lithobius forficatus
         |        |        |
         |        \-------19        /----------------------------------------------------- Craterostigmus tasmanianus
         |                 |        |
         |                 \-------18        /-------------------------------------------- Strigamia maritima
         |                          |        |
         |                          \-------17       /------------------------------------ Ethmostigmus rubripes
         |                                   |       |
--------21                                   \------16        /--------------------------- Cormocephalus westwoodi
         |                                           |        |
         |                                           \-------15        /------------------ Scolopendra subspinipes
         |                                                    |        |
         |                                                    \-------14        /--------- Scolopendra morsitans1
         |                                                             \-------13
         |                                                                      \--------- Scolopendra morsitans2
         |
         \-------------------------------------------------------------------------------- outgroup

Character change lists:

Character                                                  CI  Steps            Changes
------------------------------------------------------------------------------------------------------------------
1 (acid phosphatase)                                    0.333      1    node_12 1 ==> 0 Thereuopoda longicornis
                                                                   1    node_17 1 ==> 0 node_16
                                                                   1    node_13 0 ==> 1 Scolopendra morsitans2
2 (cathepsin)                                           0.250      1    node_12 1 ==> 0 Thereuopoda longicornis
                                                                   1    node_16 1 --> 0 Ethmostigmus rubripes
                                                                   1    node_15 1 --> 0 Cormocephalus westwoodi
                                                                   1    node_13 1 --> 0 Scolopendra morsitans1
3 (centiPAD)                                            0.500      1    node_12 0 ==> 1 Thereuopoda longicornis
                                                                   1    node_19 0 ==> 1 Lithobius forficatus
4 (GH18)                                                0.333      1    node_12 1 ==> 0 Thereuopoda longicornis
                                                                   1    node_16 1 ==> 0 Ethmostigmus rubripes
                                                                   1    node_13 1 ==> 0 Scolopendra morsitans1
5 (carboxylesterase B)                                  1.000      1    node_13 1 ==> 0 Scolopendra morsitans1
6 (GDH)                                                 1.000      1    node_12 1 ==> 0 Thereuopoda longicornis
7 (GGT)                                                 0.500      1    node_12 1 ==> 0 Thereuopoda longicornis
                                                                   1    node_16 1 ==> 0 Ethmostigmus rubripes
8 (chondroitinase)                                      0.500      1    node_20 1 ==> 0 node_12
                                                                   1    node_15 1 ==> 0 Cormocephalus westwoodi
9 (lysozyme C)                                          0.333      1    node_12 1 ==> 0 Thereuopoda longicornis
                                                                   1    node_16 1 --> 0 Ethmostigmus rubripes
                                                                   1    node_15 1 --> 0 Cormocephalus westwoodi
10 (M12A)                                               0.500      1    node_17 1 ==> 0 node_16
                                                                   1    node_14 0 ==> 1 Scolopendra subspinipes
11 (CUB prot)                                           1.000      1    node_12 1 ==> 0 Thereuopoda longicornis
12 (PAM-like)                                           0.250      1    node_12 1 ==> 0 Thereuopoda longicornis
                                                                   1    node_16 1 --> 0 Ethmostigmus rubripes
                                                                   1    node_15 1 --> 0 Cormocephalus westwoodi
                                                                   1    node_13 1 --> 0 Scolopendra morsitans1
13 (PDisomerase)                                        0.333      1    node_12 1 ==> 0 Thereuopoda longicornis
                                                                   1    node_17 1 ==> 0 node_16
                                                                   1    node_13 0 ==> 1 Scolopendra morsitans2
14 (phosphodiesterase-2)                                0.333      1    node_12 1 ==> 0 Thereuopoda longicornis
                                                                   1    node_17 1 ==> 0 node_16
                                                                   1    node_13 0 ==> 1 Scolopendra morsitans2
15 (PLA2)                                               0.333      1    node_12 1 ==> 0 Thereuopoda longicornis
                                                                   1    node_16 1 --> 0 Ethmostigmus rubripes
                                                                   1    node_15 1 --> 0 Cormocephalus westwoodi
16 (S1)                                                 1.000      1    node_15 1 ==> 0 Cormocephalus westwoodi
17 (S8)                                                 0.333      1    node_12 1 ==> 0 Thereuopoda longicornis
                                                                   1    node_17 1 ==> 0 node_16
                                                                   1    node_13 0 ==> 1 Scolopendra morsitans2
18 (S10)                                                0.250      1    node_12 1 ==> 0 Thereuopoda longicornis
                                                                   1    node_16 1 --> 0 Ethmostigmus rubripes
                                                                   1    node_15 1 --> 0 Cormocephalus westwoodi
                                                                   1    node_13 1 --> 0 Scolopendra morsitans1
19 (BPFTx)                                              1.000      1    node_18 1 ==> 0 Craterostigmus tasmanianus
20 (calycin-lipocalin)                                  1.000      1    node_18 0 ==> 1 Craterostigmus tasmanianus
21 (CAP1)                                               0.500      1    node_15 1 ==> 0 Cormocephalus westwoodi
                                                                   1    node_13 1 ==> 0 Scolopendra morsitans1
22 (CAP2)                                               0.333      1    node_12 0 --> 1 Scutigera coleoptrata
                                                                   1    node_18 0 --> 1 node_17
                                                                   1    node_21 0 --> 1 outgroup
23 (CAP3)                                               0.333      1    node_12 1 ==> 0 Thereuopoda longicornis
                                                                   1    node_16 1 --> 0 Ethmostigmus rubripes
                                                                   1    node_15 1 --> 0 Cormocephalus westwoodi
24 (C-type lectin)                                      0.250      1    node_12 1 ==> 0 Thereuopoda longicornis
                                                                   1    node_16 1 --> 0 Ethmostigmus rubripes
                                                                   1    node_15 1 --> 0 Cormocephalus westwoodi
                                                                   1    node_13 1 --> 0 Scolopendra morsitans1
25 (cystatin)                                           0.333      1    node_12 1 ==> 0 Thereuopoda longicornis
                                                                   1    node_16 1 ==> 0 node_15
                                                                   1    node_13 0 ==> 1 Scolopendra morsitans2
26 (cystine-knot cytokine domain TGF-beta-like peptide) 0.250      1    node_19 0 --> 1 Lithobius forficatus
                                                                   1    node_18 0 --> 1 Craterostigmus tasmanianus
                                                                   1    node_14 0 --> 1 Scolopendra subspinipes
                                                                   1    node_13 0 --> 1 Scolopendra morsitans2
27 (icarapin-like)                                      0.200      1    node_12 0 ==> 1 Scutigera coleoptrata
                                                                   1    node_18 0 --> 1 Craterostigmus tasmanianus
                                                                   1    node_17 0 --> 1 Strigamia maritima
                                                                   1    node_14 0 --> 1 Scolopendra subspinipes
                                                                   1    node_13 0 --> 1 Scolopendra morsitans2
28 (IgE-ESP-like)                                       0.333      1    node_12 1 ==> 0 Thereuopoda longicornis
                                                                   1    node_17 1 ==> 0 node_16
                                                                   1    node_13 0 ==> 1 Scolopendra morsitans2
29 (unchar05)                                           1.000      1    node_17 0 ==> 1 Strigamia maritima
31 (PEBP-like)                                          0.250      1    node_12 1 ==> 0 Thereuopoda longicornis
                                                                   1    node_16 1 --> 0 Ethmostigmus rubripes
                                                                   1    node_15 1 --> 0 Cormocephalus westwoodi
                                                                   1    node_13 1 --> 0 Scolopendra morsitans1
32 (PCPDP)                                              1.000      1    node_19 0 ==> 1 Lithobius forficatus
33 (Transferrin)                                        0.333      1    node_12 1 ==> 0 Thereuopoda longicornis
                                                                   1    node_16 1 --> 0 Ethmostigmus rubripes
                                                                   1    node_15 1 --> 0 Cormocephalus westwoodi
34 (DUF1397)                                            0.500      1    node_15 1 ==> 0 Cormocephalus westwoodi
                                                                   1    node_13 1 ==> 0 Scolopendra morsitans1
35 (DUF3472)                                            0.500      1    node_19 0 --> 1 Lithobius forficatus
                                                                   1    node_18 0 --> 1 node_17
36 (DUF4773)                                            0.333      1    node_12 1 ==> 0 Thereuopoda longicornis
                                                                   1    node_17 1 ==> 0 node_16
                                                                   1    node_13 0 ==> 1 Scolopendra morsitans2
37 (unchar01)                                           0.500      1    node_16 0 --> 1 Ethmostigmus rubripes
                                                                   1    node_15 0 --> 1 node_14
38 (unchar02)                                           1.000      1    node_15 0 ==> 1 node_14
39 (unchar03)                                           0.500      1    node_15 0 --> 1 Cormocephalus westwoodi
                                                                   1    node_14 0 --> 1 node_13
40 (unchar04)                                           1.000      1    node_20 0 ==> 1 node_12
41 (IL17_domain)                                        0.500      1    node_18 0 ==> 1 node_17
                                                                   1    node_15 1 ==> 0 Cormocephalus westwoodi
42 (unchar06)                                           0.250      1    node_19 0 ==> 1 Lithobius forficatus
                                                                   1    node_16 0 --> 1 Ethmostigmus rubripes
                                                                   1    node_15 0 --> 1 Cormocephalus westwoodi
                                                                   1    node_13 0 --> 1 Scolopendra morsitans2
43 (unchar08-CCHamide2neuropeptide)                     0.333      1    node_21 0 --> 1 node_20
                                                                   1    node_17 1 ==> 0 node_16
                                                                   1    node_13 0 ==> 1 Scolopendra morsitans2
44 (unchar09)                                           1.000      1    node_14 0 ==> 1 node_13
45 (unchar10)                                           1.000      1    node_15 0 ==> 1 node_14
46 (unchar11)                                           1.000      1    node_15 0 ==> 1 node_14
47 (unchar12)                                           0.333      1    node_17 0 ==> 1 Strigamia maritima
                                                                   1    node_14 0 --> 1 Scolopendra subspinipes
                                                                   1    node_13 0 --> 1 Scolopendra morsitans2
48 (unchar13)                                           0.200      1    node_12 0 --> 1 Scutigera coleoptrata
                                                                   1    node_20 0 --> 1 node_19
                                                                   1    node_16 1 --> 0 Ethmostigmus rubripes
                                                                   1    node_15 1 --> 0 Cormocephalus westwoodi
                                                                   1    node_13 1 --> 0 Scolopendra morsitans1
49 (unchar14)                                           0.200      1    node_12 0 ==> 1 Scutigera coleoptrata
                                                                   1    node_19 0 ==> 1 Lithobius forficatus
                                                                   1    node_17 0 ==> 1 Strigamia maritima
                                                                   1    node_14 0 --> 1 Scolopendra subspinipes
                                                                   1    node_13 0 --> 1 Scolopendra morsitans2
50 (unchar15)                                           0.333      1    node_12 0 ==> 1 Scutigera coleoptrata
                                                                   1    node_14 0 --> 1 Scolopendra subspinipes
                                                                   1    node_13 0 --> 1 Scolopendra morsitans2
51 (unchar16-Ctas01)                                    0.333      1    node_20 0 ==> 1 node_19
                                                                   1    node_17 1 ==> 0 node_16
                                                                   1    node_13 0 ==> 1 Scolopendra morsitans2
52 (unchar17)                                           1.000      1    node_19 0 ==> 1 Lithobius forficatus
53 (putative peroxidase)                                0.200      1    node_12 1 ==> 0 Thereuopoda longicornis
                                                                   1    node_19 1 ==> 0 Lithobius forficatus
                                                                   1    node_16 1 --> 0 Ethmostigmus rubripes
                                                                   1    node_15 1 --> 0 Cormocephalus westwoodi
                                                                   1    node_13 1 --> 0 Scolopendra morsitans1
54 (CHILOTX01)                                          0.500      1    node_18 0 --> 1 Craterostigmus tasmanianus
                                                                   1    node_17 0 --> 1 Strigamia maritima
55 (GEOTX01)                                            1.000      1    node_17 0 ==> 1 Strigamia maritima
56 (GEOTX02)                                            1.000      1    node_17 0 ==> 1 Strigamia maritima
57 (LTHTX01)                                            1.000      1    node_19 0 ==> 1 Lithobius forficatus
58 (LTHTX02)                                            1.000      1    node_19 0 ==> 1 Lithobius forficatus
59 (LTHTX03)                                            1.000      1    node_19 0 ==> 1 Lithobius forficatus
60 (SCTX01)                                             0.500      1    node_20 0 ==> 1 node_12
                                                                   1    node_13 0 ==> 1 Scolopendra morsitans2
61 (SCTX02)                                             0.250      1    node_20 0 --> 1 node_12
                                                                   1    node_19 0 --> 1 Lithobius forficatus
                                                                   1    node_17 0 --> 1 Strigamia maritima
                                                                   1    node_13 0 ==> 1 Scolopendra morsitans2
62 (SLPTX01)                                            1.000      1    node_13 1 ==> 0 Scolopendra morsitans1
63 (SLPTX02)                                            0.333      1    node_12 0 ==> 1 Scutigera coleoptrata
                                                                   1    node_19 0 ==> 1 Lithobius forficatus
                                                                   1    node_16 0 ==> 1 Ethmostigmus rubripes
64 (SLPTX03)                                            0.333      1    node_12 1 ==> 0 Thereuopoda longicornis
                                                                   1    node_16 1 --> 0 Ethmostigmus rubripes
                                                                   1    node_15 1 --> 0 Cormocephalus westwoodi
65 (SLPTX04)                                            0.333      1    node_20 0 ==> 1 node_19
                                                                   1    node_17 1 ==> 0 Strigamia maritima
                                                                   1    node_15 1 ==> 0 Cormocephalus westwoodi
66 (SLPTX05)                                            1.000      1    node_12 1 ==> 0 Thereuopoda longicornis
67 (SLPTX06)                                            1.000      1    node_15 0 ==> 1 node_14
68 (SLPTX07)                                            0.333      1    node_19 0 ==> 1 Lithobius forficatus
                                                                   1    node_14 0 --> 1 Scolopendra subspinipes
                                                                   1    node_13 0 --> 1 Scolopendra morsitans2
69 (SLPTX08)                                            0.500      1    node_19 0 --> 1 Lithobius forficatus
                                                                   1    node_18 0 --> 1 node_17
70 (SLPTX09)                                            0.500      1    node_16 0 --> 1 Ethmostigmus rubripes
                                                                   1    node_15 0 --> 1 node_14
71 (SLPTX10)                                            1.000      1    node_17 0 ==> 1 node_16
72 (SLPTX11)                                            0.333      1    node_12 1 ==> 0 Thereuopoda longicornis
                                                                   1    node_16 1 --> 0 Ethmostigmus rubripes
                                                                   1    node_15 1 --> 0 Cormocephalus westwoodi
73 (SLPTX12)                                            0.500      1    node_16 0 --> 1 Ethmostigmus rubripes
                                                                   1    node_15 0 --> 1 node_14
74 (SLPTX13)                                            0.500      1    node_19 0 ==> 1 Lithobius forficatus
                                                                   1    node_17 0 ==> 1 node_16
75 (SLPTX14)                                            0.333      1    node_19 0 ==> 1 Lithobius forficatus
                                                                   1    node_16 0 --> 1 Ethmostigmus rubripes
                                                                   1    node_15 0 --> 1 node_14
76 (SLPTX15)                                            0.500      1    node_19 0 --> 1 Lithobius forficatus
                                                                   1    node_18 0 --> 1 node_17
77 (SLPTX16)                                            1.000      1    node_12 1 ==> 0 Thereuopoda longicornis
78 (SLPTX17)                                            0.333      1    node_20 0 ==> 1 node_19
                                                                   1    node_15 1 ==> 0 Cormocephalus westwoodi
                                                                   1    node_13 1 ==> 0 Scolopendra morsitans1
79 (SLPTX18)                                            0.250      1    node_12 0 --> 1 Scutigera coleoptrata
                                                                   1    node_20 0 --> 1 node_19
                                                                   1    node_15 1 ==> 0 Cormocephalus westwoodi
                                                                   1    node_13 1 ==> 0 Scolopendra morsitans1
80 (SLPTX20)                                            0.250      1    node_12 0 ==> 1 Scutigera coleoptrata
                                                                   1    node_19 0 ==> 1 Lithobius forficatus
                                                                   1    node_15 0 --> 1 Cormocephalus westwoodi
                                                                   1    node_14 0 --> 1 node_13
81 (SLPTX21)                                            0.333      1    node_17 0 ==> 1 Strigamia maritima
                                                                   1    node_14 0 ==> 1 node_13
                                                                   1    node_21 0 --> 1 outgroup
82 (SLPTX22)                                            0.250      1    node_12 0 --> 1 Scutigera coleoptrata
                                                                   1    node_20 0 --> 1 node_19
                                                                   1    node_14 1 --> 0 Scolopendra subspinipes
                                                                   1    node_13 1 --> 0 Scolopendra morsitans1
83 (SLPTX29)                                            0.200      1    node_12 0 --> 1 Scutigera coleoptrata
                                                                   1    node_20 0 --> 1 node_19
                                                                   1    node_16 1 --> 0 Ethmostigmus rubripes
                                                                   1    node_15 1 --> 0 Cormocephalus westwoodi
                                                                   1    node_13 1 --> 0 Scolopendra morsitans1
84 (SLPTX30)                                            0.333      1    node_19 0 ==> 1 Lithobius forficatus
                                                                   1    node_14 0 --> 1 Scolopendra subspinipes
                                                                   1    node_13 0 --> 1 Scolopendra morsitans2
85 (SLPTX31)                                            1.000      1    node_14 0 ==> 1 Scolopendra subspinipes
86 (alphamacro)                                         0.250      1    node_12 0 --> 1 Scutigera coleoptrata
                                                                   1    node_20 0 --> 1 node_19
                                                                   1    node_17 1 ==> 0 node_16
                                                                   1    node_13 0 ==> 1 Scolopendra morsitans2
87 (LDLAchitin)                                         0.250      1    node_12 1 ==> 0 Thereuopoda longicornis
                                                                   1    node_16 1 --> 0 Ethmostigmus rubripes
                                                                   1    node_15 1 --> 0 Cormocephalus westwoodi
                                                                   1    node_13 1 --> 0 Scolopendra morsitans1
88 (CTRTX02)                                            0.250      1    node_12 0 --> 1 Scutigera coleoptrata
                                                                   1    node_20 0 --> 1 node_19
                                                                   1    node_17 1 ==> 0 node_16
                                                                   1    node_13 0 ==> 1 Scolopendra morsitans2
89 (SCTX03)                                             1.000      1    node_12 0 ==> 1 Thereuopoda longicornis
90 (SLPTX19)                                            0.333      1    node_21 0 --> 1 node_20
                                                                   1    node_16 1 --> 0 Ethmostigmus rubripes
                                                                   1    node_15 1 --> 0 Cormocephalus westwoodi
91 (SLPTX24)                                            1.000      1    node_16 0 ==> 1 Ethmostigmus rubripes
92 (SLPTX25)                                            1.000      1    node_16 0 ==> 1 Ethmostigmus rubripes
93 (lyso lipase)                                        0.333      1    node_12 1 ==> 0 Thereuopoda longicornis
                                                                   1    node_17 1 ==> 0 node_16
                                                                   1    node_13 0 ==> 1 Scolopendra morsitans2

Apomorphy lists:

      Branch                           Character                                               Steps      CI   Change
---------------------------------------------------------------------------------------------------------------------
node_21 --> node_20                    43 (unchar08-CCHamide2neuropeptide)                         1   0.333  0 --> 1
                                       90 (SLPTX19)                                                1   0.333  0 --> 1
node_20 --> node_12                    8 (chondroitinase)                                          1   0.500  1 ==> 0
                                       40 (unchar04)                                               1   1.000  0 ==> 1
                                       60 (SCTX01)                                                 1   0.500  0 ==> 1
                                       61 (SCTX02)                                                 1   0.250  0 --> 1
node_12 --> Scutigera coleoptrata      22 (CAP2)                                                   1   0.333  0 --> 1
                                       27 (icarapin-like)                                          1   0.200  0 ==> 1
                                       48 (unchar13)                                               1   0.200  0 --> 1
                                       49 (unchar14)                                               1   0.200  0 ==> 1
                                       50 (unchar15)                                               1   0.333  0 ==> 1
                                       63 (SLPTX02)                                                1   0.333  0 ==> 1
                                       79 (SLPTX18)                                                1   0.250  0 --> 1
                                       80 (SLPTX20)                                                1   0.250  0 ==> 1
                                       82 (SLPTX22)                                                1   0.250  0 --> 1
                                       83 (SLPTX29)                                                1   0.200  0 --> 1
                                       86 (alphamacro)                                             1   0.250  0 --> 1
                                       88 (CTRTX02)                                                1   0.250  0 --> 1
node_12 --> Thereuopoda longicornis    1 (acid phosphatase)                                        1   0.333  1 ==> 0
                                       2 (cathepsin)                                               1   0.250  1 ==> 0
                                       3 (centiPAD)                                                1   0.500  0 ==> 1
                                       4 (GH18)                                                    1   0.333  1 ==> 0
                                       6 (GDH)                                                     1   1.000  1 ==> 0
                                       7 (GGT)                                                     1   0.500  1 ==> 0
                                       9 (lysozyme C)                                              1   0.333  1 ==> 0
                                       11 (CUB prot)                                               1   1.000  1 ==> 0
                                       12 (PAM-like)                                               1   0.250  1 ==> 0
                                       13 (PDisomerase)                                            1   0.333  1 ==> 0
                                       14 (phosphodiesterase-2)                                    1   0.333  1 ==> 0
                                       15 (PLA2)                                                   1   0.333  1 ==> 0
                                       17 (S8)                                                     1   0.333  1 ==> 0
                                       18 (S10)                                                    1   0.250  1 ==> 0
                                       23 (CAP3)                                                   1   0.333  1 ==> 0
                                       24 (C-type lectin)                                          1   0.250  1 ==> 0
                                       25 (cystatin)                                               1   0.333  1 ==> 0
                                       28 (IgE-ESP-like)                                           1   0.333  1 ==> 0
                                       31 (PEBP-like)                                              1   0.250  1 ==> 0
                                       33 (Transferrin)                                            1   0.333  1 ==> 0
                                       36 (DUF4773)                                                1   0.333  1 ==> 0
                                       53 (putative peroxidase)                                    1   0.200  1 ==> 0
                                       64 (SLPTX03)                                                1   0.333  1 ==> 0
                                       66 (SLPTX05)                                                1   1.000  1 ==> 0
                                       72 (SLPTX11)                                                1   0.333  1 ==> 0
                                       77 (SLPTX16)                                                1   1.000  1 ==> 0
                                       87 (LDLAchitin)                                             1   0.250  1 ==> 0
                                       89 (SCTX03)                                                 1   1.000  0 ==> 1
                                       93 (lyso lipase)                                            1   0.333  1 ==> 0
node_20 --> node_19                    48 (unchar13)                                               1   0.200  0 --> 1
                                       51 (unchar16-Ctas01)                                        1   0.333  0 ==> 1
                                       65 (SLPTX04)                                                1   0.333  0 ==> 1
                                       78 (SLPTX17)                                                1   0.333  0 ==> 1
                                       79 (SLPTX18)                                                1   0.250  0 --> 1
                                       82 (SLPTX22)                                                1   0.250  0 --> 1
                                       83 (SLPTX29)                                                1   0.200  0 --> 1
                                       86 (alphamacro)                                             1   0.250  0 --> 1
                                       88 (CTRTX02)                                                1   0.250  0 --> 1
node_19 --> Lithobius forficatus       3 (centiPAD)                                                1   0.500  0 ==> 1
                                       26 (cystine-knot cytokine domain TGF-beta-like peptid)      1   0.250  0 --> 1
                                       32 (PCPDP)                                                  1   1.000  0 ==> 1
                                       35 (DUF3472)                                                1   0.500  0 --> 1
                                       42 (unchar06)                                               1   0.250  0 ==> 1
                                       49 (unchar14)                                               1   0.200  0 ==> 1
                                       52 (unchar17)                                               1   1.000  0 ==> 1
                                       53 (putative peroxidase)                                    1   0.200  1 ==> 0
                                       57 (LTHTX01)                                                1   1.000  0 ==> 1
                                       58 (LTHTX02)                                                1   1.000  0 ==> 1
                                       59 (LTHTX03)                                                1   1.000  0 ==> 1
                                       61 (SCTX02)                                                 1   0.250  0 --> 1
                                       63 (SLPTX02)                                                1   0.333  0 ==> 1
                                       68 (SLPTX07)                                                1   0.333  0 ==> 1
                                       69 (SLPTX08)                                                1   0.500  0 --> 1
                                       74 (SLPTX13)                                                1   0.500  0 ==> 1
                                       75 (SLPTX14)                                                1   0.333  0 ==> 1
                                       76 (SLPTX15)                                                1   0.500  0 --> 1
                                       80 (SLPTX20)                                                1   0.250  0 ==> 1
                                       84 (SLPTX30)                                                1   0.333  0 ==> 1
node_18 --> Craterostigmus tasmanianus 19 (BPFTx)                                                  1   1.000  1 ==> 0
                                       20 (calycin-lipocalin)                                      1   1.000  0 ==> 1
                                       26 (cystine-knot cytokine domain TGF-beta-like peptid)      1   0.250  0 --> 1
                                       27 (icarapin-like)                                          1   0.200  0 --> 1
                                       54 (CHILOTX01)                                              1   0.500  0 --> 1
node_18 --> node_17                    22 (CAP2)                                                   1   0.333  0 --> 1
                                       35 (DUF3472)                                                1   0.500  0 --> 1
                                       41 (IL17_domain)                                            1   0.500  0 ==> 1
                                       69 (SLPTX08)                                                1   0.500  0 --> 1
                                       76 (SLPTX15)                                                1   0.500  0 --> 1
node_17 --> Strigamia maritima         27 (icarapin-like)                                          1   0.200  0 --> 1
                                       29 (unchar05)                                               1   1.000  0 ==> 1
                                       47 (unchar12)                                               1   0.333  0 ==> 1
                                       49 (unchar14)                                               1   0.200  0 ==> 1
                                       54 (CHILOTX01)                                              1   0.500  0 --> 1
                                       55 (GEOTX01)                                                1   1.000  0 ==> 1
                                       56 (GEOTX02)                                                1   1.000  0 ==> 1
                                       61 (SCTX02)                                                 1   0.250  0 --> 1
                                       65 (SLPTX04)                                                1   0.333  1 ==> 0
                                       81 (SLPTX21)                                                1   0.333  0 ==> 1
node_17 --> node_16                    1 (acid phosphatase)                                        1   0.333  1 ==> 0
                                       10 (M12A)                                                   1   0.500  1 ==> 0
                                       13 (PDisomerase)                                            1   0.333  1 ==> 0
                                       14 (phosphodiesterase-2)                                    1   0.333  1 ==> 0
                                       17 (S8)                                                     1   0.333  1 ==> 0
                                       28 (IgE-ESP-like)                                           1   0.333  1 ==> 0
                                       36 (DUF4773)                                                1   0.333  1 ==> 0
                                       43 (unchar08-CCHamide2neuropeptide)                         1   0.333  1 ==> 0
                                       51 (unchar16-Ctas01)                                        1   0.333  1 ==> 0
                                       71 (SLPTX10)                                                1   1.000  0 ==> 1
                                       74 (SLPTX13)                                                1   0.500  0 ==> 1
                                       86 (alphamacro)                                             1   0.250  1 ==> 0
                                       88 (CTRTX02)                                                1   0.250  1 ==> 0
                                       93 (lyso lipase)                                            1   0.333  1 ==> 0
node_16 --> Ethmostigmus rubripes      2 (cathepsin)                                               1   0.250  1 --> 0
                                       4 (GH18)                                                    1   0.333  1 ==> 0
                                       7 (GGT)                                                     1   0.500  1 ==> 0
                                       9 (lysozyme C)                                              1   0.333  1 --> 0
                                       12 (PAM-like)                                               1   0.250  1 --> 0
                                       15 (PLA2)                                                   1   0.333  1 --> 0
                                       18 (S10)                                                    1   0.250  1 --> 0
                                       23 (CAP3)                                                   1   0.333  1 --> 0
                                       24 (C-type lectin)                                          1   0.250  1 --> 0
                                       31 (PEBP-like)                                              1   0.250  1 --> 0
                                       33 (Transferrin)                                            1   0.333  1 --> 0
                                       37 (unchar01)                                               1   0.500  0 --> 1
                                       42 (unchar06)                                               1   0.250  0 --> 1
                                       48 (unchar13)                                               1   0.200  1 --> 0
                                       53 (putative peroxidase)                                    1   0.200  1 --> 0
                                       63 (SLPTX02)                                                1   0.333  0 ==> 1
                                       64 (SLPTX03)                                                1   0.333  1 --> 0
                                       70 (SLPTX09)                                                1   0.500  0 --> 1
                                       72 (SLPTX11)                                                1   0.333  1 --> 0
                                       73 (SLPTX12)                                                1   0.500  0 --> 1
                                       75 (SLPTX14)                                                1   0.333  0 --> 1
                                       83 (SLPTX29)                                                1   0.200  1 --> 0
                                       87 (LDLAchitin)                                             1   0.250  1 --> 0
                                       90 (SLPTX19)                                                1   0.333  1 --> 0
                                       91 (SLPTX24)                                                1   1.000  0 ==> 1
                                       92 (SLPTX25)                                                1   1.000  0 ==> 1
node_16 --> node_15                    25 (cystatin)                                               1   0.333  1 ==> 0
node_15 --> Cormocephalus westwoodi    2 (cathepsin)                                               1   0.250  1 --> 0
                                       8 (chondroitinase)                                          1   0.500  1 ==> 0
                                       9 (lysozyme C)                                              1   0.333  1 --> 0
                                       12 (PAM-like)                                               1   0.250  1 --> 0
                                       15 (PLA2)                                                   1   0.333  1 --> 0
                                       16 (S1)                                                     1   1.000  1 ==> 0
                                       18 (S10)                                                    1   0.250  1 --> 0
                                       21 (CAP1)                                                   1   0.500  1 ==> 0
                                       23 (CAP3)                                                   1   0.333  1 --> 0
                                       24 (C-type lectin)                                          1   0.250  1 --> 0
                                       31 (PEBP-like)                                              1   0.250  1 --> 0
                                       33 (Transferrin)                                            1   0.333  1 --> 0
                                       34 (DUF1397)                                                1   0.500  1 ==> 0
                                       39 (unchar03)                                               1   0.500  0 --> 1
                                       41 (IL17_domain)                                            1   0.500  1 ==> 0
                                       42 (unchar06)                                               1   0.250  0 --> 1
                                       48 (unchar13)                                               1   0.200  1 --> 0
                                       53 (putative peroxidase)                                    1   0.200  1 --> 0
                                       64 (SLPTX03)                                                1   0.333  1 --> 0
                                       65 (SLPTX04)                                                1   0.333  1 ==> 0
                                       72 (SLPTX11)                                                1   0.333  1 --> 0
                                       78 (SLPTX17)                                                1   0.333  1 ==> 0
                                       79 (SLPTX18)                                                1   0.250  1 ==> 0
                                       80 (SLPTX20)                                                1   0.250  0 --> 1
                                       83 (SLPTX29)                                                1   0.200  1 --> 0
                                       87 (LDLAchitin)                                             1   0.250  1 --> 0
                                       90 (SLPTX19)                                                1   0.333  1 --> 0
node_15 --> node_14                    37 (unchar01)                                               1   0.500  0 --> 1
                                       38 (unchar02)                                               1   1.000  0 ==> 1
                                       45 (unchar10)                                               1   1.000  0 ==> 1
                                       46 (unchar11)                                               1   1.000  0 ==> 1
                                       67 (SLPTX06)                                                1   1.000  0 ==> 1
                                       70 (SLPTX09)                                                1   0.500  0 --> 1
                                       73 (SLPTX12)                                                1   0.500  0 --> 1
                                       75 (SLPTX14)                                                1   0.333  0 --> 1
node_14 --> Scolopendra subspinipes    10 (M12A)                                                   1   0.500  0 ==> 1
                                       26 (cystine-knot cytokine domain TGF-beta-like peptid)      1   0.250  0 --> 1
                                       27 (icarapin-like)                                          1   0.200  0 --> 1
                                       47 (unchar12)                                               1   0.333  0 --> 1
                                       49 (unchar14)                                               1   0.200  0 --> 1
                                       50 (unchar15)                                               1   0.333  0 --> 1
                                       68 (SLPTX07)                                                1   0.333  0 --> 1
                                       82 (SLPTX22)                                                1   0.250  1 --> 0
                                       84 (SLPTX30)                                                1   0.333  0 --> 1
                                       85 (SLPTX31)                                                1   1.000  0 ==> 1
node_14 --> node_13                    39 (unchar03)                                               1   0.500  0 --> 1
                                       44 (unchar09)                                               1   1.000  0 ==> 1
                                       80 (SLPTX20)                                                1   0.250  0 --> 1
                                       81 (SLPTX21)                                                1   0.333  0 ==> 1
node_13 --> Scolopendra morsitans1     2 (cathepsin)                                               1   0.250  1 --> 0
                                       4 (GH18)                                                    1   0.333  1 ==> 0
                                       5 (carboxylesterase B)                                      1   1.000  1 ==> 0
                                       12 (PAM-like)                                               1   0.250  1 --> 0
                                       18 (S10)                                                    1   0.250  1 --> 0
                                       21 (CAP1)                                                   1   0.500  1 ==> 0
                                       24 (C-type lectin)                                          1   0.250  1 --> 0
                                       31 (PEBP-like)                                              1   0.250  1 --> 0
                                       34 (DUF1397)                                                1   0.500  1 ==> 0
                                       48 (unchar13)                                               1   0.200  1 --> 0
                                       53 (putative peroxidase)                                    1   0.200  1 --> 0
                                       62 (SLPTX01)                                                1   1.000  1 ==> 0
                                       78 (SLPTX17)                                                1   0.333  1 ==> 0
                                       79 (SLPTX18)                                                1   0.250  1 ==> 0
                                       82 (SLPTX22)                                                1   0.250  1 --> 0
                                       83 (SLPTX29)                                                1   0.200  1 --> 0
                                       87 (LDLAchitin)                                             1   0.250  1 --> 0
node_13 --> Scolopendra morsitans2     1 (acid phosphatase)                                        1   0.333  0 ==> 1
                                       13 (PDisomerase)                                            1   0.333  0 ==> 1
                                       14 (phosphodiesterase-2)                                    1   0.333  0 ==> 1
                                       17 (S8)                                                     1   0.333  0 ==> 1
                                       25 (cystatin)                                               1   0.333  0 ==> 1
                                       26 (cystine-knot cytokine domain TGF-beta-like peptid)      1   0.250  0 --> 1
                                       27 (icarapin-like)                                          1   0.200  0 --> 1
                                       28 (IgE-ESP-like)                                           1   0.333  0 ==> 1
                                       36 (DUF4773)                                                1   0.333  0 ==> 1
                                       42 (unchar06)                                               1   0.250  0 --> 1
                                       43 (unchar08-CCHamide2neuropeptide)                         1   0.333  0 ==> 1
                                       47 (unchar12)                                               1   0.333  0 --> 1
                                       49 (unchar14)                                               1   0.200  0 --> 1
                                       50 (unchar15)                                               1   0.333  0 --> 1
                                       51 (unchar16-Ctas01)                                        1   0.333  0 ==> 1
                                       60 (SCTX01)                                                 1   0.500  0 ==> 1
                                       61 (SCTX02)                                                 1   0.250  0 ==> 1
                                       68 (SLPTX07)                                                1   0.333  0 --> 1
                                       84 (SLPTX30)                                                1   0.333  0 --> 1
                                       86 (alphamacro)                                             1   0.250  0 ==> 1
                                       88 (CTRTX02)                                                1   0.250  0 ==> 1
                                       93 (lyso lipase)                                            1   0.333  0 ==> 1
node_21 --> outgroup                   22 (CAP2)                                                   1   0.333  0 --> 1
                                       81 (SLPTX21)                                                1   0.333  0 --> 1
