# Supplementary material for: Parallel Evolution of Complex Centipede Venoms Revealed by Comparative Proteotranscriptomic Analyses
Source: Mol Biol Evol. 2019 Aug 8;36(12):2748–63. doi: 10.1093/molbev/msz181 (PMC6878950; doi:10.1093/molbev/msz181)
Supplement: msz181_Supplementary_Data [file msz181_supplementary_data.zip › Supplementary_Material_S6.txt]

#Acid-phosphatase
>Abacion_magnum_TR15748|c0_g1_i1|CDS1
------------------------------------------------------------
------------------------------------------------------------
------------------------------------------------------------
------------------------------------------------------------
--------MGKRIRR-----RYG---DFID-PNYDPRKCLISSTQMDRTLMTAQAFAAGL
F-PPI-GDRI-WNKDL--DWQPIPVYVVEVAA--NCKFPNM------------PSCVTSI
EAKLKEVFK--------SPNNILT-PKHKETLNKILEAAPSLSLQEPMKIVMAIDDLSTM
MYFKEKLPNPLID-SIDDINQLKRAI-FAEL-----F-D------GNQNTGKTILE-PVL
Q--DIISRLEGYQSGN-----STYNSIFYAMHDANVMSAMKALTD-FNGFSPSFGANIFL
EIRGD--------------DNKCQNMKVELFYSETA-QG---NQKKWA--IKGGDENGA-
------------MSLVDFQNLLQEVVNRT-------------------------------
------------------------------------------------------------
-------------------------
>Abacion_magnum_TR15771|c0_g1_i1|CDS2
----------------------MWSSSV--------------------------------
--------------------------------------YLFCTCVYTLQPMMSVISSYLW
LCCICACGTITWAAPANVPSDPLTESAVPDTLRF-------VT--LIFRHGDRSPVEVFE
G--------------D---------------PNNNNW----------VD-GVGQLTKQGK
QR---EYQLGVWFGN-----RYR---KFLG-TSVTNGTFYIRSTDKDRTLASAQLVAAGA
F-PPT-EKDV-WNDQLGKLWQPVAVHTIPQKT--DPFVD---------MYPM-NDCKRYI
QLM-SLLQK--------TPEGKRV-LEQNKDLRDLIFTHTGKKMEVFRDFLDPCDTYLVE
QMNNMTVPEYIKP-HMSHLAHLCEYY-TFHY-----I--------KTPEMVQLGGG-YLV
N--EIFKRIDDFIAGKL----KNLKAYMYSAHDYTSMFIQSVLRV-FNYISPPFSSALVI
ELHEK--------------SPGAY--FLKFLYRNDT-TR---EPYVLK--ALNCE--EE-
------------CPLEHVRTLSKCFFIEDINQ------------------ACQPFTDA--
-QLAAK------------------QVEYDKFLP---------------------------
-------------------------
>Abacion_magnum_TR9506|c0_g1_i1|CDS1
------------------------------------------------------------
------------------------------------------------------------
------------------------------------------------------------
------------------------------------------------------------
------------------------------------------------------------
------------------------------------------------------------
------------------------------------------------------------
---------------------MCYYY-NMFG-----I--------KTTEMVQLAGG-FMV
N--EIFKRMDDFISGTLG-KFSNLKVYVYSGHDYTIMFIQSVLQL-FNFINPPYSSAFIV
ELHKK--------------SDGAY--FIKLLYRNDT-TR---DPYVLS--IPNCQ--EE-
------------CPYKYIQESVKCFFIEDMNK------------------ACEPFTNE--
-ELIVK------------------QNEYDEYFP---------------------------
-------------------------
>Brachycybe_lecontii_TR1019|c0_g1_i1|CDS1
----------------------M-------------------------------------
------------------------------------------------------------
-------------------------SAKNLKLRF-------LC--ILHRHGDRAPVKFFP
S--------------D---------------PNKNHW----------KE-GKSNLTRTGK
LE---MYNLGKLLRQ-----RYD---DFLG-DKYPTGKIQVRSTDVDRCLMSVQCCLASM
F-PPT-GEDV-IAQGL--HWQPFPIHTVPQKD--DPFAMFIPSRFQHPPNGK-FKLALFN
EIY-DVVKK----------------NQEMLNYVDDLAECNG----SFEDQIIAMNTIMIE
RNNNLPIPQKVES-HIDSFTELFNSL-IFLH-----S--------ANHRECLLPTS-HML
Q--DILRNIESLMTKR-----DVNKTFIYSAHDVSVIAMIFALTE--QMYECPTASCLMM
EFHEDLN------------CPSDF--YFKLFFINDH-NK---EPIQLK--LRHQKD-ST-
------------CSFETFKQTAEEFINNNQHLTENGHK----------------------
------------------------------------------------------------
-------------------------
>Brachycybe_lecontii_TR19633|c0_g1_i1|CDS1
----------------------MTPRHFC-------------------------------
------------------------------------------------------LSKMLG
FVIFSLVV---------VSNSWAADTVTDTDVVF-------VH--VVARHGERAPVTRLA
N--------------D---------------PNDALW----------GV-RPGHLTNKGK
QQ---LLDLGQFLRR-----TYR---DLLS-NYTADGDIYARSTDKPRTLASAQIVMAGL
Y-PPH-EKEQ-WNDGLGKVWQPVPVHSLPANQ--DPFID----------SYY-HNCPRHD
QYM-NTIVK--------TPEGTRK-YQRTLEILNATQRHSNFTWKDFHDFLDFGDVIHIQ
KKKELPMADWLQP-FADEVDDLFTYF-SLYY-----I--------KTKEEQQLAGG-FHV
N--EIMNRMKDAIDGKL----EPVKAYYYSAHDYAIMFIMAALDM-FNGIVPPFISALII
ELHED--------------AQGQH--YVQMLYRNDS-SV---DPYPLF--FAQCPQTQL-
------------CPWEKVWAQAEPLFITNMSA------------------ACVPYTDA--
-ELVEL------------------QKKLDQQFP---------------------------
-------------------------
>Brachycybe_lecontii_TR29150|c0_g1_i1|CDS1
------------------------------------------------------------
------------------------------------------------------------
------------------------------------------------------------
------------------------------------------------------------
-----------------------------------------------------------M
Y-PPE-DSEI-WNEDL--LWQPIPIHTLPTSI--DYVF-----------DDA-APCPKYD
ELL-HEQYQ--------SPEMKEI-DRENQDLYELLTRETGLTIYNISKVGTVFSNLLAA
KCHNLSLPEWATPSIYSRMAHCEDVK-FVFR-----S--------KTLEMCRLLGG-PLL
G--RLLENIAKKVNGSL----PAQKAFFYSSHDTLVSALMSSLGV-YDNLAPPYASAVFV
ELLKD--------------PSGSY--GVQFSYRNST-TA---EPFVLT--VPNCT--ST-
------------CPLDQLVDLTRNVISDDVVA------------------EC--------
-AITN---------------------DLSKK-----------------------------
-------------------------
>Brachycybe_lecontii_TR34107|c0_g1_i1|CDS2
------------------------------------------------------------
------------------------------------------------------------
------------------------------------------------------------
------------------------------------------------------------
----------------------------MN-ETYSYNEVAVRSTDVDRTLMSAECNLAGL
Y-PPF-GNEL-WNSKI--DWQPIPVHTVTDMF--DFLL-----------NTD-AECPEYD
EIT-ADVNA--------SPEVQKI-NDQYQDLYDFLTIETGTTINNINNASNIYDTLFIN
QCHNFSLPSWVNASVFSALSHINDLY-FVYT-----V--------KTPEQQRLRGG-PLV
K--QMITNIMEKMNGSI----NTQQAFIYSAHDSTIAAFLSALGV-FNDIAPPYASAVFV
ELHRQ---------------GQTY--AVQFFYRNTT-TV---EPYELT--IPNCT--SP-
------------CPLEQLVSLTAPIIPVNIVK------------------EC--------
-DLSL---------------------DAFADISTV-----------------------KR
E--RRSTLR----------------
>Brachycybe_lecontii_TR77|c0_g1_i1|CDS1
----------------------MDIFNFL-------------------------------
-------------------------------------------------------RGFFI
VNVFGY---------------VHCSFE---TLKL-------VQ--ILYRHGDRTPIHEFP
T--------------D---------------KHRDFW----------TI-GFGQLTNVGK
LQ---EYKLGQFIRQ-----RYG---GFLN-DAYNRSEVVVRSTDVDRTLMSAQCNLAGL
Y-PPK-KEQI-WEPAL--SWQPIPIHTLPEPE--DYLL-----------NVDEGNCPMYR
EAS-DVVLA--------SAQMHQV-NREYKDLYELLTKETGKTVNDVGTAGDIYDTLFIQ
KNNNLTMPSWLNDEIFNRLKVVSGLS-FVYD-----V--------YSHEQRRLRGG-PLV
K--ELIANAKEKFASNN----SVQRLFVYSAHDSNIAALLSALDV-FNGISPPYACSIFV
EAHTL--------------PNGTN--AIQFLYRNTT-EA---DPYILT--IPNCS--SL-
------------CPIDEFVRLTTSIIPDDIVQ------------------EC--------
-QASK---------------------NVFGHLSMTVAVLTGILTFLLVVVLIVGIVNWRK
KQ-RTSLYRYSIVDGE---------
>Cambala_annulata_TR11590|c0_g1_i1|CDS1
------------------------------------------------------------
------------------------------------------------------------
------------------------------------------------------------
------------------------------------------------------------
------------------------------------------------------------
---------------------------MPVEI--DYVI-----------DCV-AYCPKYD
QIF-DTVKV--------SPEVQLI-NVQYADLYAFVQNNSGYNVYDLFSLSNVYDALFCD
KCHNLTIPDWALS-VWDSMEYLKNVQ-MYYE-----W--------GTPQIARLTGG-PLI
G--YMADNMNLKIDGKI----NRIKAMLYSSHDSKLTAVLSALGV-WNGILPPYASAVFV
ELHQL--------------DNGDH--GVQVLYYNDT-SL---PPLELT--IPGCT--SP-
------------CPIGQFANLTSAMVPADIIK------------------EC--------
-TLIP---------------------SIFDRFWNWIT--NLYNGFA--------------
-------------------------
>Cambala_annulata_TR435|c0_g1_i1|CDS4
----------------------MKIAFV-----------------QKF------------
---GGGI---GVIPEW----KKAHPEQTPKKCNPSVLLLMAFW-------------TILL
ATIFFLTSTLLY--KPAAHVIHNNHNKAPSSLRF-------VQ--IVFRHGRRTPIKLFL
D--------------D---------------PNNILW----------GN-ISGQLTKEGK
QD---AYELGKWFRQ-----RYN---GFIS-QLTKDKQVMLKSTDFDRTLESAQLFAAGL
F-PPT-HEEV-WNSDVGSDWQPYPVH--PSKF--KSTL-----------SDE-IGCIRKD
QLA-QMLTA--------TAGAKRV-RSENKALIDRVMK----GLEKSASIGNVFDIIMIE
EANNLTFPDWISK-DIPQLKKFQSLY-NQDI-----G--------KNKDIVRLGCG-DII
E--SMINELMNAIENKT----FNMKVNALSGHDITLTCLMSTLNV-FNSIWPPFSSALII
ELHEN--------------DYNQH--YIKVLYRNET-IN--NVPYDLS--PSVCG--KL-
------------CTLEHIKNLTMPYFVDDITK------------------ECAPLNHD--
-EYEAK------------------QAEIDLMFP---------------------------
-------------------------
>Cambala_annulata_TR612|c0_g2_i1|CDS6
----------------------MT------------------------------------
-------------------------------------------------------SGTIQ
FLVFCCSLSALW---VSLSSAATIVEPGENKLKY-------VT--IMFRHGKRAPSIFFK
G-------------AD---------------PNLAQY----------PY-GPGKLLKKGK
ED---SYQLGKWFKE-----RYG---SFLT-GYVKDDDLYFRSTDKDRTLQTAQLFAAGV
YSPPK-TEEV-WNDDLGSKWQPVAIHTIPASV--DPFID---------VFTL-NNCPKYT
QFM-DILQK--------TPEGKRQ-ETDNKALGDKVLNHTGQRLDRPRDFIDVIDILDVA
EANHLPYPEWLTKDEVEKMFELHNYF-ITKY-----V--------KTPEITALASG-YLI
R--EIMNRFSDVVNNKS---VDGHKGYAYTAHDYTLMYVMSSLDV-FNGIVPTFSATVII
ELYEN--------------KKGEH--FLQVHLKNDT-TK---EPFQLD--FPSCT--EF-
------------CPWQKVFDHTKTFFVDNLDKFK---------------ANCVVMSED--
-EVAKK------------------QKEYDAKFP---------------------------
-------------------------
>Cambala_annulata_TR8512|c0_g1_i1|CDS1
------------------------------------------------------------
------------------------------------------------------------
------------------------------------------------------------
------------------------------------------------------------
------------------------------------------------------------
------------------------------------------------------------
----------------------MI-NTQYADLYGFLTNQTGYDVHDVFTAGDVYDALFCD
RSHNLTIPDWTYT-YWTEMEYLATLS-YYYQ-----Y--------GLPPLCRLSGG-PLV
G--HMIDNMQTKINGS-----NSYKVYYFSSHDTKIVAFLSVMGV-WDGILPPYASAVFV
ELHAL--------------NDGTH--GVQMYYRNDT-IV---DPYLLQ--VPGCE--SP-
------------CPIADFISLTQGSVPEDIEK------------------EC--------
-TMIPT------------------SESIIRELKLYMK-----------------------
-------------------------
>Cleidogana_sp_TR2896|c0_g1_i1|CDS1
------------------------------------------------------------
------------------------------------------------------------
------------------------------------------------------------
------------------------------------------------------------
------------------------------------------------------------
------------------------------------------------------------
-------------------------------------------MENFQNFLDPCDTYLIE
EINHLQLP--FSDPIRDRLMVLCDYF-EFYY-----I--------KTPDMIRLAGG-YMI
R--EILERFSNATEETL----GNMKAYFYSAHDYTSMFIQAALGV-FNFINPPFSSALVF
EMHEQ--------------PKGNF--FIKILYRNDT-SR---DPYILQ--IPDCN--EE-
------------CPLEDVLNVTKHNFISDIVD------------------ACQPYTPT--
-ELAEK------------------QLEYDKALYQ--------------------------
-------------------------
>Cleidogana_sp_TR5612|c0_g2_i1|CDS6
------------------------------------------------------------
------------------------------------------------------------
------------------------------------------------------------
------------------------------------------------------------
------------------------------------------------------------
------------------------------------------------------------
-------------------------------MYATVTAQSGTNITDVFQLSDIYDTIFIE
KQNNLTTPAWAEP-LYPQMQNLSYLS-FGWR-----Y--------VTLEEQRLKGG-PMV
G--HLIENMQKRITGAD----TQRKAYIFSSHDTSVAALLMTLNM-FNYIAPPYACAVIV
ELLET--------------APGEY--GVQISYRNDT-SV---APYVLT--VPNCS--SP-
------------CPIEQFQMLTAGSIPVSILK------------------EC--------
-EVTL---------------------NFFEQYPWTVTV-VVFLGTALLIAFVATCLVRER
RK-RMNAYRYTMVQCE---------
>Cleidogana_sp_TR8035|c0_g1_i1|CDS2
----------------------MAAK----------------------------------
-------------------------------------------------------QAGWL
LVLLCISA---------GTFTATSPVGSQTTLEL-------VQ--ILFRHGDRSPINIFP
K--------------D---------------THQDFW----------TD-GLGQLSMIGK
QQ---LYELGLYIRQ-----RYK---DYLN-ATYNLRDVQINSTAMDRTVMSAECLLTGL
Y-APS-GEQT-WNKNI--KWQPIPVFTVPFNL--DYLC-----------GGG-GYCPKYS
QLS-KETKQ--------SPDMQKL-NADNADLLALIGENTGANVTGTWDVGSIFDTLFCE
KSHNLTWPSWVQP-VWTKIVEM-----VAFT-----C--------GTPQQIRLKGG-PIL
G--HMIDNMGLVIDGVI----GQRKAYFVSSHDSAVTALLCALNV-YNNISPPYASTVFV
ELHRT--------------ADGQR--AVQIAYKNTT-GN--EDPHILT--IPGCT--EL-
------------CPYDQFLKLTASVIPDDIMQ------------------EC--------
-EVPP---------------------DQLVTLLNN-----------------------RR
RS--------------ASPPQPNPK
>Craterostigmus_tasmanianus_trunk_TR36514|c0_g2_i1|CDS2
------------------------------------------------------------
------------------------------------------------------------
------------------------------------------------------------
------------------------------------------------------------
------------------------------------------------------------
---------------M--KWQPISVHTKPADI--DWAL-----------ILE-APCPRYN
AIK-AELMK--------SKEMEAI-LDVQEGCYRGHKQRHG-------------------
---------------------------------------------------------PHL
D---------------------ER------------------------------------
-LLQF-------------------------------------------------------
G---------WFIPTQ--------------------------------------------
------------------------------------------------------------
-------------------------
>Craterostigmus_tasmanianus_trunk_TR39238|c0_g1_i1|CDS4
----------------------MIRRPPRS----------TRSEF---------------
--Y---------------------------------------------------SPTIYF
LLAICFAG-------CNSKHVARSAPVSDASVEL-------VH--LIWRHGDRSPTETYP
N--------------D---------------PYQNAW----------PD-GLGFLTNLGR
KQ---HYELGQYMRE-----RYG---DLLG-ETFHPEEILARSSDADRAAMSMASHLAGL
F-PPK-GRQI-WNPDL--DWQPVGVHTRPAIV--DWVV-----------LAG-NSCPKLS
KLK-KTATE--------SSESAAQLINDVEELNPFLTEKTGKEIKNFEDALDIYEALSVQ
SYHKMELPEWANSTIFQTLKRLSDYYWYVLP-----Y--------DGEEQQKLRGG-AML
E--EVLTNMEQTIAGT-----NKRKLFLYSGHDSTVGGILASLNV-FNFLPVQYASTAII
ELHRL---------------ETNW--AVKVFYKNST-LAD-IEPFELT--LPDCE--SP-
------------CDFEKFKTLAETKIPSNILT------------------EC--------
-EVAID--------------------STLQELAKPSQ-----------------------
---------YQKVSAKK--------
>Craterostigmus_tasmanianus_trunk_TR39557|c0_g2_i1|CDS1
------------------------------------------------------------
------------------------------------------------------------
------------------------------------------------------------
------------------------------------------------------------
------------------------------------------------------------
------------------------------------------------------------
------------------------------------------------------------
------------------------------------------------------------
------------------------------------------------------------
-----------------------------MLYRNDT-KH---SPYVLS--LPNCA--NL-
------------CPLASFINNVKDVVPVNILT------------------EC--------
-EVPR---------------------EYIMDIGVP-------------------------
-------------------------
>Craterostigmus_tasmanianus_trunk_TR49303|c0_g5_i2|CDS1
------------------------------------------------------------
------------------------------------------------------------
------------------------------------------------------------
------------------------------------------------------------
------------------------------------------------------------
------------------------------------------------------------
------------------------------------------------------------
--------------ML---------------------------------------G-PLL
G--EMLTNIENKMKGQI----PNMQMYMYSAHDTTVAAFLENLKI-YNGLSPPYFAMVIV
ELHRI---------------NCTR--FVRILYRNAT-IE---EPYELA--LNKCD--VF-
------------CPWETFKKLTQDLFPKDIQR------------------EC--------
-RVSS---------------------PFDKFTMDCL-----------------------R
H---ISQW-----------------
>Craterostigmus_tasmanianus_trunk_TR49303|c0_g5_i3|CDS1
------------------------------------------------------------
------------------------------------------------------------
------------------------------------------------------------
------------------------------------------------------------
------------------------------------------------------------
------------------------------------------------------------
---------------------------------------------------------MIR
RPPRSTRSEFYSPTILAELKDMEDLG-LLWL-----F--------KTPEQGRLRGG-PLL
G--EMLTNIENKMKGQI----PNMQMYMYSAHDTTVAAFLENLKI-YNGLSPPYFAMVIV
ELHRI---------------NCTR--FVRILYRNGT-IE---EPYELA--LNKCD--VF-
------------CPWETFKKLTQDLFPKDIQR------------------EC--------
-RVSS---------------------PFDNNLLTAVI--ASIFVCALLVLLVSAVVYYKR
V---TSTYRYLNVQDDQM-------
>Craterostigmus_tasmanianus_trunk_TR49303|c0_g5_i6|CDS1
----------------------M-------------------------------------
------------------------------------------------------------
------------------------------------------------------------
--------------------------------------------------G---------
------------------------------------------------------------
------------------------------------------------------------
-----------------------------------------------------YDVLLIE
KIHNMTLPEWADPIVMEQLKTIQDLK-CLWA-----Y--------HTTEQRRLKGG-PLL
G--EMLTNIENKMKGQI----PNMQMYMYSAHDTTVAAFLENLKI-YNGLSPPYFAMVIV
ELHRI---------------NCTR--FVRILYRNGT-IE---EPYELA--LNKCD--VF-
------------CPWETFKKLTQDLFPKDIQR------------------EC--------
-RVSS---------------------PFDNNLLTAVI--ASIFVCALLVLLVSAVVYYKR
V---TSTYRYLNVQDDQM-------
>Craterostigmus_tasmanianus_trunk_TR51042|c0_g2_i11|CDS1
----------------------MCAHTWR-------------------------------
--F-----------------------------------------------------SFLA
LHILAVCGS----------ALGHEDLQRNDTVQF-------VL--VVFRHGDRTPLATFP
T--------------D---------------SWGFLWD---------EN-SLGELTMVGK
QQ---GYDLGNFLRQ-----RYVG--GFLS-TTYTPSEIYTRSTSVRRTLSTAYSVLAGL
Y-PPK-TSHP-WSQND--PWVPIPVYTVPEVM--DYLLF---------PSES-VSCPVYW
NIT------------WESAEYMNL-REDNKDFMEFISLKTGSDVSSVNDLINVYDVLVVE
RYHKLKRPDWESEPVRKRLDDLKNKYLFELP-----M--------KTAQQKRLRGG-TFA
K--SMLDYMEMAKNGS------AKKMALYSAHDDTVSSVLSLLGA-FNGLAPSYTAAVII
ELHTL--------------ANQDY--FVKVLYRNST-SR---APYELT--LPNCS--SP-
------------CPFQQFKEMMKDFATVDIER------------------EC--------
-YSES---------------------D---------------------------------
-------------------------
>Craterostigmus_tasmanianus_trunk_TR51042|c0_g2_i12|CDS1
------------------------------------------------------------
------------------------------------------------------------
------------------------------------------------------------
------------------------------------------------------------
------------------------------------------------------------
------------------------------------------------------------
------------------------------------------------------------
-------------------------------------------------------M-NFI
K--SMLDYMEMAKNGS------AKKMALYSA-----------------------------
-----------------------------VLYRNST-SR---APYELT--LPNCS--SP-
------------CPFQQFKEMMKDFATVDIER------------------EC--------
-YSES---------------------D---------------------------------
-------------------------
>Craterostigmus_tasmanianus_trunk_TR51042|c0_g2_i16|CDS1
------------------------------------------------------------
------------------------------------------------------------
----------------------------------------------MIRRPPRS------
------------------------------------------------------------
----------------------------------TRSEFYS-------------------
----------------------------PTIF--IY------------------------
-------------------------------------------------LFQCTRAQNMK
RYHKLKRPDWESEPVRKRLDDLKNKYLFELP-----M--------KTAQQKRLRGG-TFA
K--SMLDYMEMAKNGS------AKKMALYSAHDDTVSSVLSLLGA-FNGLAPSYTAAVII
ELHTL--------------ANQDY--FVKVLYRNST-SR---APYELT--LPNCS--SP-
------------CPFQQFKEMMKDFATVDIER------------------EC--------
-YSES---------------------D---------------------------------
-------------------------
>Craterostigmus_tasmanianus_trunk_TR51042|c0_g2_i3|CDS1
------------------------------------------------------------
------------------------------------------------------------
------------------------------------------------------------
------------------------------------------------------------
------------------------------------------------------------
------------------------------------------------------------
------------------------------------------------------------
------------------------------------------------------------
-----MNY--------------------------------------------------DV
RESDL--------------ANQDY--FVKVLYRNST-SR---APYELT--LPNCS--SP-
------------CPFQQFKEMMKDFATVDIER------------------EC--------
-YSES---------------------D---------------------------------
-------------------------
>Craterostigmus_tasmanianus_trunk_TR53201|c0_g2_i4|CDS2
----------------------MSIHVL--------------------------------
---------------------------------------------------------LLG
FLVFG----------VSKCNNAPTPQQTTSTIEL-------VQ--LHFRHGDRTPLYSFP
T--------------D---------------PWGHLW----------KKSLPGQLTTIGK
QQ---AYDLGQFLNM-----RYVG--NLLS-KDYNSAEIYARSTDVNRTLMSCMNVLSGL
Y-PPT-TTENLWSQSN--SWQAIPVHTVPTIM--DWLF-----------ATG-NVCPEYE
RLT-QYVKEL--------PEFDF--NEHYKEFLEYISRHSGLPMKTYGQTKLVHDVLEVE
MAHNLTVPAWADKTTMKTLRQIHDVR-FSIK-----V--------YTEGQRRLRGG-PMV
KEVEMAHNLTVPAWADK----TTIK-TLRQIHDVRFSIKVYTEGQ-RRLRGGPMVKAI--
----------------------------------------------HG--IPNLF--CI-
------------LPLLPF--------------------------------QS--------
-KCCG---------------------QYIE------------------------------
-------------------------
>Craterostigmus_tasmanianus_trunk_TR53201|c0_g3_i1|CDS4
------------------------------------------------------------
------------------------------------------------------------
------------------------------------------------------------
------------------------------------------------------------
------------------------------------------------------------
------------------------------------------------------------
------------------------------------------------------------
----------------------------------------------------------MV
K--AILNNIDLKVNNQ-----SGAKMVLFSGHDSTVHSTMAAIGV-YNDINPPYMSALII
ELHRL--------------ENQEY--AVKMLYRNET-SS---EPYELN--LPSCNK-SL-
------------CPLEDFRRIISNVLPGDIID------------------GC--------
-NLPP---------------------NFLHMLPQL-------------------------
-------------------------
>Cryptops_hortensis_trunk_TR30921|c0_g2_i12|CDS1
---------------------MLKMVLRL--------------RLALG------------
---------------------------------------------------------LLT
VLALVH---------------VHSKQH---TLKT-------AN--ILYRHGDRTPTHIFP
T--------------D---------------KWKNSW----------KE-GLGQLTNVGK
MQ---HFELGQFLRK-----RYT---GFLN-DKYNVTDIVITSTDLDRTLMSAYCNLAGW
Y-PPA-KDQS-WNANL--AWQPIPVHTIPVIE--DYLL-----------SL--VICPKYD
KLM-DEVKV--------SPDVVAF-NDAHRELYDQLSNYSGDKVESVFDVTGIYDTLNVE
KLNNLTLPKWADDAFLEKLHECAKKH-FLWS-----F--------KTNELRKLSGG-LLV
G--EMIQNMEN--AGKK----GSRKAYVYSAHDATLAAFLSALHM-FDGTPPPYASAVIV
ELH-----------------NDND--SVRIFYRNTT-ES---EPYELH--VPNCS--NP-
------------CSLQQLKRLTENMVPKNIVE------------------EC--------
-QVW--------------------------------------------------------
-------------------------
>Cryptops_hortensis_trunk_TR30921|c0_g2_i5|CDS2
---------------------MLKMVPRL--------------RLALG------------
---------------------------------------------------------LLT
VLVLVH---------------VHSKQH---TFKT-------VN--ILYRHGDRTPTHIFP
T--------------D---------------KWKNSW----------KE-GLGQLTDVGK
MQ---QFELGQFLHE-----RYT---GFMN-DNYNATDTKITSTDVDRTLMSAYCNLAGW
Y-PLT-KGQR-WNANL--TWQPIPVHTRPTTE--DYLL-----------SFD-AVCPKYH
KLI-DEVKV--------LPDVVAF-NDVHRELYDQLSNYSGDKVESVFDVTGIYDTLMIE
KLKNLTLPKWADDAFLEKLHECEKKD-FLWS-----F--------KTDELKKLRGG-LLV
G--EMIRNMEN--GNNE----TSPKAYVYSAHDMTLAAFLSALHM-YDGIPPPYASAVMV
ELH------------------DND--SVRIFYRNTT-ES---EPYELY--VPNCS--NP-
------------CSLQQFKRLTENIVPKNIIE------------------EC--------
-QVSL----------------------LSSDVTLIVAIIASISACALLLAIAAIYYFCRR
K---PDNYKYININPDM--------
>Cryptops_hortensis_trunk_TR4727|c0_g2_i1|CDS1
------------------------------------------------------------
------------------------------------------------------------
------------------------------------------------------------
------------------------------------------------------------
------------------------------------------------------------
------------------------------------------------------------
------------------------------------------------------------
-----------------------------MEWSGKQVASY----GPFKRSSRLRIH-GFL
T--DLAQKLAAVKKGKK-----KHKLFIYSAHDVTLVPLMSVFGF-FDGNKIPYASRIVL
ELYST----------THSLNMRIF--HLRVLYNGKDVTKK----------VSFCHS-SSP
S---NRTSDRTICPLNNFLHYVNRDFFKGLNATNFK-------------AACATLP----
------------------------------------------------------------
-------------------------
>Glomeridesmus_sp_TR24003|c0_g1_i1|CDS2
----------------------MARLSIK--------------DLVWC------------
---------------------------------------------------------VLI
LFVSQV---------------ISQPSR---TLKL-------VN--LVYRHGDRTPVHTFP
T--------------D---------------PNAGYF----------TE-GSGQLTVIGK
QQ---HYELGQYFRK-----RYQ---DFLK-PSYHVDNITVQSSDVDRTLMSAQCNLAGL
Y-PPS-GSQV-WNPNL--LWQPIPVHTVPANL--DYIL-----------QAS-EACPKYK
LLL-DKVKN--------SPEMIKI-NEENKDFYELLANKTGAKIADLFDVGRIYDALFIE
KKYNLTLPEWCVP-LLDRLKTFSNME-FVWL-----S--------KTQGLQRLCIG-GLL
S--DMVNHMKDKADGKL----ETKQLYMYSGHDTSISALLSALQV-FNDIAPPYTATVFI
ELYKN---------------FDNY--SVQVSYKNST--A---EPIILELPVPGCG--ID-
------------CPLDLFIKYYLPVIPNNIAE------------------EC--------
-KTNS---------------------SVLSNVNFS-AVIVAFLIIVVVGAFTIAAICWKR
K--RNPDYRYSMILTE---------
>Glomeridesmus_sp_TR5879|c0_g1_i1|CDS1
----------------------MK------------------------------------
--------------------------------------------------NCRIASFLIL
IHCFLLFV------------------NGQDSLRQ-------VH--VLFRHGDRAPGIFLD
E--------------T---------------QGNTFW----------PD-GTYQLTNTGK
RQ---HFELGKYFRR-----RYG---NFLG-DYYNRSEFTIFSTDVDRTLMSAYSNLAGL
F-PPK-GSQI-WNQDL--PWQPIPVHITQESN--ELLTNV--------PSLL-KSCSAYR
KLF-ECSLF--------STETFSL-LKGILTLGKQFLFQGNLTMSNVLKLHSYIDSIIIT
SFNNLSLPDWVTPKVVEESIKIRRHL-FSLL-----V--------KKEGMRKLAGG-RLL
S--SILTKFSMVENGAD----RAHKMFIYSAHDTNLIFLMGALNV-LDP-TPPFAATFIL
ELHEQ---------------SGAY--FVKTFYKNNT-LE---EPHPIV--IPGCE--AS-
------------CPLEKLYKLTENVVVPNKDTFV---------------EEC------D-
NSVLKSCFR---------------------------------------------------
-------------------------
>Himantarium_gabrielis_trunk_TR16405|c0_g1_i1|CDS1
------------------------------------------------------------
------------------------------------------------------------
------------------------------------------------------------
------------------------------------------------------------
------------------------------------------------------------
------------------------------------------------------------
------------------------------------------------------------
------------------------------------------------------------
--------------------------------------MLSALGV-FEPHAPPYCSTVMI
ELLLE---------------NQTY--SVKILYRNGT-G----EPLELK--LKNCA--SP-
------------CPFERFKQITADVIPSDIKK------------------EC--------
-AV-L----------------------LNDNIALISAIAGSVLGCALLMLIISAYAFYRR
N---SDNYRYLNIQNEI--------
>Lithobius_sp_TR10585|c0_g1_i1|CDS2
----------------------MHLVARM-------------------------------
--------------------------------------------------------RLLD
LVPLVLAA-----------AILHQIQCDELTLKL-------AQ--VIFRHGDRSPQITFP
T--------------D---------------QWKDYWS------------GLGQLTKLGM
QQ---QFELGQYFRK-----RYG---HLLN-TTYKREEIYVRSTDFDRTLMSAYCNLAGL
Y-RPV-EDQV-WNNEI--PWIPIPVHTVPADE--DNLM-----------YSR-NNCPKYV
RLV-KNRDAND------VQEMTDEEKIKQEELVAFATRNAGIEI-SVSDINPLEDLFNIQ
KIHNLSLPDWAET-YLNKLQEYNELK-EERS-----SKDNNDSSEAETEINKFQGG-PLL
G--NFIVNMKKKIDGNI-----TEKLFMYSGHDINLVHLFAVLQV-SNDVWPEYRASLMF
ELYED--------------NMKRH--FVQISYRNAT-DH---EPYEIS--IPDCP--SL-
------------CPFEQFQAATSKMAVFNFLQ------------------ECQD------
------------------------------------------------------------
-------------------------
>Lithobius_sp_TR10952|c0_g2_i1|CDS1
------------------------------------------------------------
------------------------------------------------------------
------------------------------------------------------------
------------------------------------------------------------
--------------------------------------------------MSAYCNLAGL
Y-PPD-KEQA-WDPHL--DWQPIPVHTMPVPE--DLVL-----------SYD-SECPKYT
ELL-EKVKN--------SPEESEF-TKKSKDFFDFLTNRTGLKVDDIFRVSDLYDVFWIQ
NLYNLSWPDWLDNATFSKMKMYREMD-FDWT-----Y--------KLDEMKKLRGG-PFI
R--EITQHMQEKIDGKI----PARKMFMYSGHDMTITAVMRTLGI-DNGIFVPYFATLIF
ELYEE---------------NNTY--SVKILYRNTT-DH---DPYELS--LKDCA--TL-
------------CPFEQFKKLTAHLVPNDLVK------------------EC--------
-SVSI----------------------LSNNVALISAIAGSILGCTLLMLIVSVYAFYKR
N---SDSYRYFNVNTDTV-------
>Lithobius_sp_TR12357|c0_g1_i1|CDS3
----------------------------------------------MC------------
---------------------------------------------------------ISF
YSYPTV---------------VALTSTLQPSLPIGELTLIFTQ--ILFRHGDRSPLFTYP
N--------------D---------------TWKDHW-----------N-GFGQLTTVGM
QQ---HYELGQYFRQ-----RYE---NFLN-ASYKASEIHVRSTSFDRTLMSAYCNLAGL
Y-PPT-GNQV-WNQNI--LWQPIPVHTMPIEE--DYVL-----------YHR-MPCPKYK
SLL-AEYEEK------RLQSMTEAEKEHTDKLLEFGRTKAGMPMNPV-NIQDFADVFVVQ
KINNLTRPDWADSFVQEATDWVALMS-SPNTDE-LVN--------LKKEVDRLAGG-PLV
D--LLMNNIRSKIAGNL-----TEKMLMYSTHDTTLLRLLDALQIKRNAGVPEYRSTIMV
ELYLD--------------TKNQS--FVQISYRNDT-SQ---APYELT--VGNCP--FS-
------------CPWEELESFTADKIVVDYVK------------------EC--------
-RVDL-------------------------------------------------------
-------------------------
>Petaserpes_sp_TR19212|c0_g1_i1|CDS9
----------------------M-------------------------------------
------------------------------------------------------------
------------------------------------------------------------
--------------------------------------------------GLGQLTNVGK
LE---QFVLGGFLRE-----RYTP--GFFN-ASYDRDEVYVQSTDMDRTLMSAMANLAGL
F-PPS-GDQV-WNPDI--PWQPIPVHTLPTDT--DYVF-----------DDV-ADCPRYQ
QLW-DEEMA--------SPDMKAF-DLQNKDLYELLTNVSGWTVKDIKSVSSIYSNLLAA
RCHNLTIPAWLTAALNARMRVCHYLK-FVYI-----A--------KTLAMQRLQGG-PIW
G--RFLENIQNKMNGTT----PNRKAFFYASHDTLISAFMSAMGI-NDGIAPPYSAALFI
ELLED--------------TAGTR--FVQISYRNQT-SAT-APLIVLK--VPACSGLSP-
------------CPLETLVSAMSDAVSDDVVA------------------EC--------
-HQTL------------------------------------L----------------KK
NF-----------------------
>Petaserpes_sp_TR2391|c0_g1_i1|CDS2
----------------------MQC-----------------------------------
------------------------------------------------------------
----------------------TIMAGKNLQLRF-------LC--LIHRHGDRAPNKFLP
N--------------D---------------PNVEHW----------PD-GLSNLTKRGQ
VE---MYNLGRTLRK-----RYD---DFLG-DRNLTRDVYVRSTDFARCLTSAECCLAAL
Y-PPVDDEDK-VAPEL--NWQPVAVHTMPTNI--DPFVLRFPTKYRHPESGT-YENPAHD
QLY-QTMTK----------------YQELWDCVDEISKSNG----HFKQILLALDGILIE
ARNELAIPEQLEG-RLEELESLFAAT-CLLH-----C--------IKHIEALTSTG-ALL
E--EIARKMKMFADDST----SVPKTLIYSLHDMNIISTIAIVAK--QFVECPTGSCLIF
ELLEDVD----------ASGDDGF--YVKILFLTKP-DG---PPQELK--FRGREE-TV-
------------VPLVDFNSFVANYVQKTKEQNGVGDAINGAGHARSSIASCNLI-----
------------------------------------------------------------
-------------------------
>Petaserpes_sp_TR3234|c0_g1_i1|CDS1
------------------------------------------------------------
------------------------------------------------------------
------------------------------------------------------------
------------------------------------------------------MTNLGK
EQ---HYELGNFIRQ-----RYA---GFLN-ASYNLNEVVIRSTDVDRTLMSAEVNLAGL
Y-PPS-GDEV-WNRSL--DWQPIPVHTIPESV--DYLL-----------NTE-AWCPKYD
EVH-DLVMN--------SSEVRQI-NDENMELYEFLTNATGMSVDNLLPTASIYDTLFIE
KNYNMSMPDWLNDTTYERLHYLATMC-FYYD-----Y--------VSPAEQRLRGG-PLV
K--EMLANARDKVNGKI----DKRRAFIYSAHDSTITAVLSTLGI-FNNILVPYASALFV
ELHRP------------QSVGFPF--TVRIFYRNST-TATKDEPFELK--VPHCA--PTC
G---------MYCPLDRLADIVSPLLPGNITV------------------EC--------
-EVQPD--------------------DLISRIEHARP---------------------SR
QS-----------------------
>Petaserpes_sp_TR5451|c0_g1_i1|CDS1
----------------------M-------------------------------------
------------------------------------------------------------
------------------------------------------------------------
---------------D--------------------------------------------
------------------------------------------------------------
--GPG-------------------------------------------------------
------------------------------------------------------------
---------------------------FVYL-----T--------RTNEQMRLNGG-PLL
K--EMLANVNERITANA--TVIAKQLFAYSAHDTTMSALLSVLGS-YNGLSPPYASAIFV
ELHRI-------------QNSTSF--ALQFLYRNTT-TE---EPHILI--LADCP--AL-
------------CPLERVIELTKGLVPDDVDV------------------EC--------
-QCSASYIP--------------WTVAIVTGMLTV----------AFVVALLFGFLYWRK
RKRSLGFYRYTIVNED---------
>Prostemmiulus_sp_TR1814|c0_g1_i1|CDS1
------------------------------------------------------------
------------------------------------------------------------
------------------------------------------------------------
------------------------------------------------------------
------------------------------------------------------------
------------------------------------------------------------
------------------------------------------------------------
----MKFPQWLSEKDANKAVDLKDYY-TKFY-----I--------KTDEVIKINGG-YLT
N--EIFQRMLDVQANKI----GSLKSYVYSAHDYTIMFILAAMKI-HEDVTVPFSAALIL
ELHKI---------------DDQY--YLKTLYKNDT-KS---EPHILK--YPDCE--EL-
------------CPWDKVWEKVKGQFVQDFVK------------------ECQPMNKY--
-ELRLK------------------KTEIDRKFP---------------------------
-------------------------
>Prostemmiulus_sp_TR6576|c0_g1_i1|CDS1
------------------------------------------------------------
------------------------------------------------------------
------------------------------------------------------------
------------------------------------------------------------
------------------------------------------------------------
------------------------------------------------------------
------------------------------------------------------------
-------------------------------------------------MARLIGG-PLL
G--HVIDNMQQKLNDAN----SKRKAFLYSSHDTKVAAFLSAMSI-FNEIPPPYACAVIV
ELHKL--------------DDGSP--VVQVLYRNDT-TV---DPYELS--LPNCS--SP-
------------CPLDEFVSQTSSYVPTDIIS------------------DC--------
-GITF---------------------DNFKHLLVGYP-----------------------
-----HSYRDN--------------
>Pseudopolydesmus_sp_TR33796|c0_g1_i1|CDS1
----------------------M-------------------------------------
------------------------------------------------------------
------------------------------------------------------------
------------------------------------------------------------
------------------------------------------------------------
------------------------------------------------------------
----DVVKA--------SPAMQQI-NEENADLFALAANETGKKVNDIFDLNEITDFYYCS
KCHNLTTPEWIDP-VWDQMIHLHDLK-FYYE-----F--------GISPLSRLMGG-PLV
G--SMITRMQQSIDDEI----PDQKAFIYSSHDSKVAAFLSAMQI-FNNFTPPYACSVYV
ELYSL--------------DVGGH--GVQIWYRNST-AV---EPYPLT--IPNCT--FT-
------------CPIDQFIQLTRAMVPEDVVQ------------------EC--------
-ILVSN------------------GDESGNHTGTPLE----------------GLLYWLE
D---------------------IFN
>Pseudopolydesmus_sp_TR5010|c0_g1_i1|CDS1
----------------------MKMK----------------------------------
---------------------------------------------------MRISLFLIL
ILIVCY---------------RVNSENDDMQLRF-------IT--FVFRHGIRSPITDFQ
D--------------D---------------PNNKFW----------NI-PVGYLTKLGV
EN---EYELGKWFRN-----HYG---DFLS-PYFNNPEIYIRSTDSIRCLQSAQLFSAGL
Y-PPT-PNET-WNNAIGKVWYPIPVHSRPIWI--DPYYY---------DFAR-LYCPKYQ
QLL-KLLQK--------TPQYSRL-YNAHTTLEDLLIDKTQQGFYNMTAFINAGDTLEIE
KDYNLTWPSWINESQGNEALKLFDQL-TWWY-----T--------KFPEEIKLTGG-SMT
K--EIMFQMFDVITRTS----GSLKAYVVAGHDYTIINILRAMEL-FDFIYPDFSSAISI
ELYED--------------QAHQF--FVQVLYKNET-DS---EPLILN--FPNCG--DK-
------------CPWQFVWDLVSPYFAYNIFA------------------ACQPMNNL--
-EMLIM------------------QPLLNNLYP---------------------------
-------------------------
>Pseudopolydesmus_sp_TR8328|c0_g1_i1|CDS2
------------------------------------------------------------
------------------------------------------------------------
------------------------------------------------------------
------------------------------------------------------------
------------------------------------------------------------
------------------------------------------------------------
--------------------MQAI-DKENAALYKLATEKTGYNVTGIFTLNDVYDTLSIE
VGNNLTIPEWVTPAIYEQMDNLTNIV-FSWK-----F--------HNKEMLRLKGG-PIL
K--QMLSYINETVTGHN----KDAKLFMYFAHDFLLAAVLMELDV-FDGVAPPFASSILL
ELYSV--------------PEGGH--AIQLSYRNST-EPG-ADYEVLT--MPKCK--AM-
------------CPLDKFIELTKEYIPDDIVK------------------AC--------
-DVKMDTV----------------KTNLENNW----------------------------
-------------------------
>Pseudopolydesmus_sp_TR9399|c0_g1_i1|CDS1
M-------------------NDLNIKSTM--------------KL---------------
--------------------------------------------------------LNKF
VLMLLMVG-------ECVSPALYSMKFAQPSLRL-------VQ--ILFRHGDRTPVHSFP
D--------------D---------------EFRDHWL---------AL-GLGQLTNVGK
EQ---HYEFGHYIRT-----RYS---GFLN-ETYLWNEVVVNSTNVDRTLMSAAANLAGL
Y-PPV-GEEI-WNSKI--PWQPIPIHTTQLDI--DYLL-----------NPD-SYCPRFT
KLH-NENVQ--------SKEFLDF-NREYSGFFEFLSKEINSTIGNIFDLSPVFDALKIE
RLYNLSAPKWMNESVFNQMQQLSDSG-FKWL-----Y--------INSEEQLLKGG-PLL
K--HAIENMDRTIRKT-----STKKLFLYSSHDTMVTAFMMNLGV-FNNLTPPYTAAVFM
ELHQL---------------EDGY--HVQLLYRNSS-TS---EPFVLT--LPNCI--PL-
------------CPLEKFLSLTKDKIPDDIVK------------------QC--------
-EANQ---------------------ESFSFTVILLVICSTAIIFAIL---IGALICWRQ
R--RDLEHKYTVVANE---------
>Scutigera_coleoptrata_Anterior_TR58024|c0_g1_i1|CDS1
----------------------M-------------------------------------
------------------------------------------------------------
------------------------------------------------------------
------------------------------------------------------------
---------------------------FMT------------------------------
-----------------------------------------------------GYCPAYD
NIF-HGYMT--------SNELKNF-IQEKQGLMDFLTQETGTSISCLNLVDRFYDTMLVY
VSEDFSFPTV--------------------------------------------------
------------------------------------------------------------
------------------------------------------------------------
------------------------------------------------------------
------------------------------------------------------------
-------------------------
>Scutigera_coleoptrata_Anterior_TR58024|c0_g4_i1|CDS1
----------------------M-------------------------------------
------------------------------------------------------------
------------------------------------------------------------
------------------------------------------------------------
---------------------------FMT------------------------------
-----------------------------------------------------GYCPAYD
NIF-HGYMT--------SNELKNF-IQEKQGLMDFLTQETGTSISCLNLVDRFYDTMLVY
KAMHLNYPSFVNTTIYSEMEEVHKTL-KSLF-----V--------KSVEQLRLKIG-PLL
Q--SIRNFMQKSLENQ-----SKKKLILYSGNDYLIAAILNALNV-SYFAEPKFTAAIFI
ELYST--------------ANNQT--SIKVRFFS--------------------------
------------------------------------------------------------
------------------------------------------------------------
-------------------------
>Scutigera_coleoptrata_Anterior_TR58024|c0_g5_i1|CDS1
------------------------------------------------------------
------------------------------------------------------------
------------------------------------------------------------
------------------------------------------------------------
------------------------------------------------------------
------------------------------------------------------------
------------------------------------------------------------
--MHLNYPSFVNTTIYSEMEEVHKTL-KSLF-----V--------KSVEQLRLKIGKKIL
L--KIIHFK---------------------------------------------------
------------------------------------------------------------
------------------------------------------------------------
------------------------------------------------------------
-------------------------
>Scutigera_coleoptrata_Anterior_TR61857|c1_g2_i14|CDS1
------------------------------------------------------------
------------------------------------------------------------
---------------------------------M-------IR---------------RP
P-----------------------------------------------------------
-------------RS-----TRS---EFYS-PT--ISEIVVKSTDVDRTLMSAYCNLAGL
F-PPK-QDQK-WDPKI--DWQPIPVHTRPNDI--DWLL-----------KTD-SPCPKFD
EIS-EEVRR--------SPEMQKI-NGFTQNIYSSVS----------------LDHFFVH
----------LNN-----------------------------------------------
------------------------------------------------------------
------------------------------------------------------------
------------------------------------------------------------
------------------------------------------------------------
-------------------------
>Scutigera_coleoptrata_Anterior_TR61857|c1_g2_i5|CDS1
------------------------------------------------------------
---------------------------------------------------------MMS
AYCNLA--------------------------GL------------------------FP
P--------------K---------------QDQKYW----------AE-GYGQLTNIGK
VQ---QYHLGSYFRK-----RYE---GFIN-ETYNCSEIVVKSTDVDRTLMSAYCNLAGL
F-PPK-QDQK-WDPKI--DWQPIPVHTRPNDI--DWLL-----------KTD-SPCPKFD
EIS-EEVRR--------SPEMQKI-NGFTQNIYSSVS----------------LDHFFVH
----------LNN-----------------------------------------------
------------------------------------------------------------
------------------------------------------------------------
------------------------------------------------------------
------------------------------------------------------------
-------------------------
>Scutigera_coleoptrata_Anterior_TR61857|c1_g2_i8|CDS1
------------------------------------------------------------
------------------------------------------------------------
---------------------------------M-------LP--HLLPQSPQIPL----
---------------DL---------RRVGWGEKSDW----------AE-GYGQLTNIGK
VQ---QYHLGSYFRK-----RYE---GFIN-ETYNCSEIVVKSTDVDRTLMSAYCNLAGL
F-PPK-QDQK-WDPKI--DWQPIPVHTRPNDI--DWLL-----------KTD-SPCPKFD
EIS-EEVRR--------SPEMQKI-NGFTQNIYSSVS----------------LDHFFVH
----------LNN-----------------------------------------------
------------------------------------------------------------
------------------------------------------------------------
------------------------------------------------------------
------------------------------------------------------------
-------------------------
>Scutigera_coleoptrata_Anterior_TR62162|c0_g2_i2|CDS2
----------------------M-------------------------------------
------------------------------------------------------------
------------------------------------------------------------
------------------------------------------------------------
------------------------------------------------------------
------------------------------------------------------------
------------------------------------------------------------
---------------------------------------------------------YLI
K--DSFFFIFKVSSSNCRVCTVEINTLTFLNHKASITPYHYNQDH-YNAWFL-YFATVLI
ELYSK---------------GGNY--SVKILYRNAS-DVF-EDPHELV--LPDCT--SL-
------------CPFSQFKQLTAPVIPLDIQK------------------ECS-------
ESIIAG------------------NVALISAIFGSLV------GCSLLLITIGGVMYWRR
NN---NSYRYLNVQAE---------
>Scutigera_coleoptrata_Anterior_TR62541|c0_g2_i5|CDS2
------------------------------------------------------------
------------------------------------------------------------
------------------------------------------------------------
------------------------------------------------------------
------------------------------------------------------------
------------------------MGLGMAFC----------------YSHQFCECPVLD
KLE-QQVRQERWEHVSSHPAVQDL-VSHLNPYLKSHDSD-----KDLTWPDEVFDSLMVY
ACHGAPLPCIR-PNSCATVDQLNNIV-AFLDWSAKQVANH----GSFRRGCRLKTQ-GFL
T--DVAQKFSDVRAAKR-----RHRVLLYSAHDVTLLPLLVSLGF-FDGARVPFASRLVF
ELYSRQEVNESNTTTTLSKQPKKY--HMRLLYNGRDVTRR----------TPFCQ--QFP
S---NRTSN--ICPLSNFLHFVQDGFLQELNATSFR-------------QACV-IPKALK
KRMTANEHF---------------------------------------------------
-------------------------
>Scolopendra_subspinipes_WB_infected_TR11869|c0_g1_i2|CDS2
----------------------MEKRLVI--------------SFV--------------
--------------------------------------------------------HVLT
ASYFFL---------------QINGVELNGSLAL-------VQ--ILYRHGDRTPVEPFA
K--------------D---------------EWKDSW----------PE-GIGQLTNV--
------------------------------------------------------------
------------------------------------------------------------
RLI-DTVS----------------------------------------------------
------------------------------------------------------------
------------------------------------------------------------
------------------------------------------------------------
------------------------------------------------------------
------------------------------------------------------------
-------------------------
>Scolopendra_subspinipes_WB_infected_TR28824|c0_g1_i1|CDS1
----------------------MEKRLVI--------------SFV--------------
--------------------------------------------------------HVLT
ASYFFL---------------QINGVELNGSLAL-------VQ--ILYRHGDRTPVEPFA
K--------------D---------------EWKDSW----------PE-GIGQLTNLGK
RQ---QYVLGRYIRQ-----KYD---GFLN-ETYSPDQIYVRSTDRDRTLMSAYCNLAGL
Y-PPK-GDEV-WDDKL--EWQPIPVHTKPTEE--DFEL-----------SFE-SVCPKYK
KLF-DEVME--------FPEVRKF-NLEYKDFFDELSNYTGWNVTSVFNVSTIFDTLFVE
QIHNKTLPDWVNNSTLHKMKDCRLHD-WLWT-----F--------YTEELRRLRGG-PLL
G--EMIKNMQSKVKGSM----ESVKAIIYSAHDVTIMSLLNVLGL-FNNILPPYTAMVMV
ELYVD--------------RVGNS--SVKMFYRNTT-EQ---DPYELR--LPNCS--NP-
------------CSLSEFHELLMSRIPSDIRR------------------EC--------
-SVQS----------------------IQDSITLISAVAGSILGCVLLMLIVAAYAIHRR
N---SDQYRYVNIHNDSI-------
>Craterostigmus_tasmanianus_TR31174_c0_g1_i2_CDS2|length
----------------------MCAHTWR-------------------------------
--F-----------------------------------------------------SLLA
LHILAVWGS-----------LGYEDLQRNDTVQF-------VL--VVFRHGDRTPLATFP
T--------------D---------------SWGFLWD---------EN-SLGELTVIGK
QQ---GYDLGNFLRQ-----RYVG--GFLS-TTYTPSEIYTRSTSVRRTLGTAYSVLAGL
Y-PPK-TSHP-WSQND--PWVPIPVYTVPKVL--DYLLF---------PSNT-VSCPVYW
NIT------------WESAECNKL-VEDNKDFMEFISLKTGSDVSRVNDLIDVYDVLVVE
RYHKLKRPDWASESVLKRFDDLKNKYLFELP-----M--------KTAQQKRLRGG-TFA
K--SVLDYMEMAKNGS------AKKMVLYSAHDDTVSSVLSLIGA-FNGIAPTYTSAVIV
ELHTL--------------ANQDY--FVKVLYRNST-SR---APYELT--LPSCS--SP-
------------CPFQQFKKILNDFATVDIQR------------------EC--------
-YSPS---------------------D---------------------------------
-------------------------
>Craterostigmus_tasmanianus_TR31174_c0_g1_i3_CDS2|length
----------------------MCAHTWR-------------------------------
--F-----------------------------------------------------SLLA
LHILAVWGS-----------LGYEDLQRNDTVQF-------VL--VVFRHGDRTPLATFP
T--------------D---------------SWGFLWD---------EN-SLGELTVIGK
QQ---GYDLGNFLRQ-----RYVG--GFLS-TTYTPSEIYTRSTSVRRTLGTAYSVLAGL
Y-PPK-TSHP-WSQND--PWVPIPVYTVPKVL--DYLLF---------PSNT-VSCPVYW
NIT------------WESAECNKL-VEDNKDFMEFISLKTGSDVSRVNDLIDVYDVLVVE
RYHKLKRPDWASESVLKRFDDLKNKYLFELP-----M--------KTAQQKRLRGG-TFA
K--SVLDYMEMAKNGS------AKKMVLYSAHDDTVSSVLSLIGA-FNGIAPTYTSAVIV
ELHTL--------------ANQDY--FVKVLYRNST-SR---APYELT--LPSCS--SP-
------------CPFQQFKKILNDFATVDIQR------------------EC--------
-YSPS---------------------D---------------------------------
-------------------------
>Craterostigmus_tasmanianus_TR31174_c0_g1_i4_CDS1|length
----------------------MCAHTWR-------------------------------
--F-----------------------------------------------------SLLA
LHILAVWGS-----------LGYEDLQRNDTVQF-------VL--VVFRHGDRTPLATFP
T--------------D---------------SWGFLWD---------EN-SLGELTVIGK
QQ---GYDLGNFLRQ-----RYVG--GFLS-TTYTPSEIYTRSTSVRRTLGTAYSVLAGL
Y-PPK-TSHP-WSQND--PWVPIPVYTVPKVL--DYLLF---------PSNT-VSCPVYW
NIT------------WESAECNKL-VEDNKDFMEFISLKTGSDVSRVNDLIDVYDVLVVE
RYHKLKRPDWASESVLKRFDDLKNKYLFELP-----M--------KTAQQKRLRGG-TFA
K--SVLDYMEMAKNGS------AKKMVLYSAHDDTVSSVLSLIGA-FNGIAPTYTSAVIV
ELHTL--------------ANQDY--FVKVLYRNST-SR---APYELT--LPSCS--SP-
------------CPFQQFKKILNDFATVDIQR------------------EC--------
-YSPS---------------------D---------------------------------
-------------------------
>Lithobius_forficatus_VG_c484016_g1_i2|CDS1
----------------------MR------------------------------------
-------------PVWLPGCKKG----------------------------WQLTGYLIL
LGI-------------------SLLHAQ-PQLKL-------VH--IIYRHGDRTPAYTYA
T--------------D---------------PWKNSF----------PE-GWNQLTNVRK
------------------------------------------------------------
------------------------------------------------------------
------------------------------------------------------------
------------------------------------------------------------
------------------------------------------------------------
--------------------------NLAVLIQGVS-SQI--------------------
------------------------------------------------------------
------------------------------------------------------------
-------------------------
>Scoleoptrata_VG_c424101_g1_i2|CDS3
------------------------------------------------------------
------------------------------------------------------------
------------------------------------------------------------
------------------------------------------------------------
------------------------------------------------------------
-------------------------------------M-----------KTD-SPCPKFD
EIS-EEVRR--------SPEMQKI-NDENKDLYSLLTNKTGRLITDIFSVSNVYDVLLIE
QKHNLSLPEWATSNILNRMRHA--------------------------------------
------------------------------------------------------------
------------------------------------------------------------
------------------------------------------------------------
------------------------------------------------------------
-------------------------
>Scoleoptrata_VG_c611945_g1_i1|CDS2
----------------------M-------------------------------------
-----------LMGNW--SWSRNFIQQYPDP-RQLLLKRH-LVLPSNHPKLSRAAKYCNL
PGLITLG--------------QEGQGSKSDNLEA-------VL--IVTRHGDRGPLREFR
NRSSVRCSVNTTLHPEYSKYVEYMTKQRVVRSSRDPFLQFQHIPPSGSDCSPGQLSAQGA
LQ---MLHLGQLLSQ-----VYNGRWRLLS-DHWLPEEVVTYSTSVTRTYQSALAFLYGF
V-PNF---------DL--GKLTVKLGLGMAFC----------------YSHQFCECPVLD
KLE-QQVRQERWEHVSSHPAVQDL-VSHLNPYLKSHDSD-----KDLTWPDEVFDSLMVY
ACHGAPLPCIR-PNSCATVDQLNNIV-AFLDWSAKQVANH----GSFRRGCRLKTQ-GFL
T--DVAQKFSDVRAAKR-----RHRVLLYSAHDVTLLPLLVSLGF-FDGARVPFASRLVF
ELYSRQEVNESNTTTTLSKQPKKY--HMRLLYNGRDVTRR----------TP--------
------------------------------------------------------------
------------------------------------------------------------
-------------------------
>Scoleoptrata_VG_c611945_g1_i3|CDS3
------------------------------------------------------------
------------------------------------------------------------
-------------------------------MEA-------VL--IVTRHGDRGPLREFR
NRSSVRCSVNTTLHPEYSKYVEYMTKQRVVRSSRDPFLQFQHIPPSGSDCSPGQLSAQGA
LQ---MLHLGQLLSQ-----VYNGRWRLLS-DHWLPEEVVTYSTSVTRTYQSALAFLYGF
V-PNF---------DL--GKLTVKLGLGMAFC----------------YSHQFCECPVLD
KLE-QQVRQERWEHVSSHPAVQDL-VSHLNPYLKSHDSD-----KDLTWPDEVFDSLMVY
ACHGAPLPCIR-PNSCATVDQLNNIV-AFLDWSAKQVANH----GSFRRGCRLKTQ-GFL
T--DVAQKFSDVRAAKR-----RHRVLLYSAHDVTLLPLLVSLGF-FDGARVPFASRLVF
ELYSRQEVNESNTTTTLSKQPKKY--HMRLLYNGRDVTRR----------TP--------
------------------------------------------------------------
------------------------------------------------------------
-------------------------
>Scoleoptrata_VG_c618557_g1_i1|CDS1
------------------------------------------------------------
------------------------------------------------------------
------------------------------------------------------------
------------------------------------------------------------
------------------------------------------------------------
------------------------------------------------------------
------------------------------------------------------------
------------------------------------------------------------
-----------------------MKMFMYSAHDTTVAGFLSALNV-FNNISPPYFATVMI
ELYSK---------------GGNY--SVKVVV---------FSLFIL-------------
------------------------------------------------------------
------------------------------------------------------------
-------------------------
>Strigamia_maritima_Female_c51986_g1_i5|CDS1
----------------------M-------------------------------------
-----------LFS-------ADVISE-----------------------------CCLK
FNLIFL----------------IGRGRKGDLLEG-------VV--IITRHGDRGSLRGLL
NQSLVSCSVNFSSHSDLTRYVKFMRNKERERSKSDLFRHFHLLPILSEQCLSGQLSSQGI
IQ---MLRLGKLLHQ-----VYLKRHYLVN-ETTALQDVIVFCSNVPRTYQSVLAFLHSF
L-PSY------------PSWNNVKMGSGLTFC----------------HSRKFCDCPVID
KIE-QVIWKEKWTHLKSHPAVFNL-IQSLTPLYGVVSD------QDGGLPDSLFDSLMVY
LCHQQKMPCDK-NGICASVDQLNNLM-AFLDWSGRQTANH----GLFRRASKLRTH-GLL
V--DIVHRLINIKSRNK--KKSIPRIVIYSGHDLTLIAIMSALGF-YDGSKIPYASRLIF
ELYKS-------------HDSKEF--HVKIIYNGRDLTKR----------ISLCSH-SKS
HNIKNQTKSDFICPLSNLELYISKNFYRELNVTSFQ-------------QACSNLPSSSN
KRLKSLRYV--------------RSKSLISAKS---------------------------
-------------------------
>Strigamia_maritima_Male_c29045_g1_i1|CDS1
----------------------MLLLSSF--------------GFRIST-----------
--S--------------------------------------------------V--PILF
VNFLLI---------------LKA--DDDFQVQL-------VQ--ILIRHGDRTPMRSFP
T--------------D---------------QWKNAW----------PE-GFGQLTKLGI
QQ---AYSTGDYLRI-----LYG---VLIN-NTYNSETLHVQSTDTNRALMSASATLAGF
L-PPQ-GRQI-WKKNL--KWQPVPVHTMPEKH--DYIL-----------AIS-QECPNYN
KIY-HELMK--------SPETLDI-NLKYKDLYKFLTDKTGMNVTHFNNASDIYDTLMAE
QTHNLTLPDWVNKTILADLKNTQILY-EIWP-----V--------KTLALRRLYGG-PLV
G--EIVKNMQTSISDKT----DQHKIYIFSAHDTTITCLLSALEV-FDPQIPPYCSMVVV
ELVEK---------------QRSY--FVNLLYRNDT-HH---VPYELT--LKGCS--NP-
------------CPLDQFVTLTASVIPKDIQS------------------EC--------
------------------------------------------------------------
---------YGVV------------
>Strigamia_maritima_Male_c38704_g1_i3|CDS2
----------------------MFIQSNF--------------GFRWKL-----------
--W-----------------------------------------------------IITF
LHILVI---------------VKT----DLQLKL-------VQ--LLIRHGDRSPTLTFP
T--------------D---------------QWKNAW----------PD-GFGQLTKLGI
QQ---QFLTGKYLRH-----RYG---TLIN-NTYNSKSIYVRSTNADRTLMSASSNLAGF
L-PPR-GSQI-WNKNL--MWQPIPVHTLPEEE--DYIL-----------SPN-SECPKYD
KLY-NKQMR--------SPEAYEI-RLKYG-VKKILC-----------------------
------------------------------------------------------------
------------------------------------------------------------
------------------------------------------------------------
------------------------------------------------------------
------------------------------------------------------------
-------------------------
>Strigamia_maritima_Male_c44277_g2_i2|CDS1
------------------------MLSAA--------------GFNWNP-----------
--W-----------------------------------------------------TLVF
INILVI---------------IKA---DDLQLKL-------VQ--LLFRHGDRSPTETYP
T--------------D---------------PWKDAW----------PD-GFGQLTTLGM
NQ---QFEMGKYLRQ-----RYG---KLIN-ETYNHNTVVVRSTNVDRTLMSAYANLAGF
I-PPE-GRHV-WNKNL--PWQPIPVHTIPVEE--DYLL-----------SLD-SICPKYD
KLF-EEQIN--------SPEAKKI-NAQYKELFEFLTNKTGVMVKQFDDASEFYDIFLID
QIHNHSLPSWANTTVLADLKKFEIMY-FTWE-----T--------KTREMARLRGG-PLV
G--EMTNNMEFRINNDT----DQRRIFMYSAHDTTVVAFLSAFDV-FDPQAPPYCSMVIL
ELLEA---------------NGKD--FVKVII----------------------------
------------------------------------------------------------
------------------------------------------------------------
-------------------------
>Strigamia_maritima_Male_c9487_g1_i1|CDS1
------------------------------------------------------------
------------------------------------------------------------
------------------------------------------------------------
------------------------------------------------------------
------------------------------------------------------------
------------------------------------------------------------
--------------------------MKYGDLYKYLSDKTELYIKDFHKASEIYDTLFVQ
QTHKLTLPDWTTPELLAKLRKFLVMH-LIWL-----V--------KTFDMRRLRGG-PLI
G--EMVKHMQTNIWVKA----DERKIYMYSAHDNTIASFLSALDV-FDPQVPPYCSMVML
ELFEG---------------QEMH--FVKVLYRNDT-TR---EPYELT--LKDCS--NP-
------------CPFDQFINLTAGVIPKDIKS------------------EC--------
-LTGFF------------------------------------------------------
-------------------------
>Craterostigmus_tasmanianus_TR26525_c0_g1_i1_CDS2|length
------------------------------------------------------------
------------------------------------------------------------
------------------------------------------------------------
------------------------------------------------------------
------------------------------------------------------------
------------------------------------------------------------
------------------------------------------------------------
--------------MLAELKEIEDLG-FIWS-----F--------KTPEQGRLRGG-PLL
G--EMLTNIENKMTGQL----PNMQMYMYSAHDTTVAAFLENLKI-YNGLSPPY------
------------------------------------------------------------
------------------------------------------------------------
------------------------------------------------------------
-------------------------
>Craterostigmus_tasmanianus_TR26525_c0_g1_i2_CDS1|length
----------------------MAVK----------------------------------
------------------------------------------------------IRNVAF
AFCFFFTV-------PLICQIFATAEDRNYSLEL-------VQ--VLYRHGDRTPIDPYP
T--------------D---------------PWKDQW----------PE-GYGQLTKLGM
QQ---QYQLGKYLRR-----RYG---DFLN-STYRSDMIVVRSSDMDRTLMSAYCNLAGL
F-PPT-NSEE-WNAHL--KWQPISVHTRPADI--DWAL-----------ILE-APCPRYN
LIK-AELMK--------SKEMQAI-NSKYQKLYEYLSDVTGRLVKDIFHVGYIYDVLLIE
VL----------------------------------------------------------
------------------------------------------------------------
-----------------------------------------------S--LGKC------
------------------------------------------------------------
------------------------------------------------------------
-------------------------
>Craterostigmus_tasmanianus_TR26622_c0_g1_i2_CDS2|length
M--------------------NLPDCTSP--------------C----------------
------------------------------------------------------------
-PLDRF----------------IENVKDVTPVDI-------LKECQLMRHGDRAPVYSFP
T--------------D---------------PWSHMW----------QN-IQGEITPIGK
QQ---GFKFGQFLRK-----RYVG--SLLR-NPYLPDEVYVRSTALSRTIATAYNVMAGL
Y-PPT-SCKP-WSADD--PWTIIPVHTVPRHL--DWLLWI-------PTRNV-ALCPKHD
ALT-AEMKETL------KPYYAFL-TETNKDFIDFISNKSGRLIDDIRYLDVITDVLNVE
IAHNLSIPDWANSTVLEKLRGRLNKYYLETS-----L--------NSVQQIRLRSG-PVV
K--TMLENIEDHINEKV----VTTKLYLYSAHDLTLSGVLLALGI-HNGLNPPYSAALIM
ELLNI---------------DDEY--YVKMLYRNDT-KH---SPYVLT--LPNCA--NP-
------------CPLAIFVDNVKDVVPVNILD------------------EC--------
-ELPK---------------------EYVMDIGIP-------------------------
-------------------------
>Craterostigmus_tasmanianus_TR52159_c0_g1_i1_CDS3|length
------------------------------------------------------------
------------------------------------------------------------
------------------------------------------------------------
------------------------------------------------------------
------------------------------------------------------------
------------------------------------------------------------
------------------------------------------------------------
------------------------------------------------------------
------------------------------------------------------------
----------------------------------------------MN--LPDCT--SP-
------------CPLDRFIENVKDVTPVDILK------------------EC--------
-QVRS---------------------DLLTTIGAP-------------------------
-------------------------
>Craterostigmus_tasmanianus_TR8510_c0_g2_i1_CDS5|length
----------------------MSTKIVP--------------CL---------------
--------------------------------------------------------GLII
FTLIVV--------------ILCSASPVKSTVEL-------VQ-----------------
------------------------------------------------------------
------------------------------------------------------------
------------------------------------------------------------
------------------------------------------------------------
------------------------------------------------------------
------------------------------------------------------------
------------------------------------------------------------
------------------------------------------------------------
------------------------------------------------------------
-------------------------
>Lithobius_forficatus_VG_c412924_g1_i1|CDS3
------------------------------------------------------------
------------------------------------------------------------
------------------------------------------------------------
------------------------------------------------------------
MQ---QFELGKYLRK-----TYD---NLLN-TTYKPEEITVRSTDVDRTLMSAYCNLAGL
Y-PPV-KDQE-WNPSL--IWQPLPVHTVPVPE--DLLL-----------SYD-SVCPKFD
QLL-AKVKS--------SPEEAEI-TEKSKEFFDFLTNKTGRKVEDIFVVSDFYDVFWIQ
KLYNLSWPDWLDNATFSKMKEYRIMD-FNWT-----Y--------KLDEMKRS-------
------------------------------------------------------------
------------------------------------------------------------
------------------------------------------------------------
------------------------------------------------------------
-------------------------
>Scoleoptrata_VG_c655205_g1_i1|CDS5
------------------------------------------------------------
------------------------------------------------------------
------------------------------------------------------------
------------------------------------------------------------
------------------------------------------------------------
------------------------------------------------------------
------------------------------------------------------------
------------------------------------------------------------
-------------------------MILYSGNDYLIAAILNALNV-SDFAEPKFTAAIFI
ELYST--------------ANNQT--SIKIYYQNNR-DV---PVTKVT--SPSCP--SP-
------------CSFSQFNNTIAKIIPDNIIE------------------EC--------
-QVPF---------------------EKLKTFW---------------------------
---KLDNLSPLTITKT---------
>Strigamia_maritima_Female_c49475_g1_i1|CDS2
----------------------MFIQSNF--------------GFRWKL-----------
--W-----------------------------------------------------IITF
LHILVI---------------VKT----DLQLKL-------VQ--LLIRHGDRSPTLTFP
T--------------D---------------QWKNVW----------PD-GFGQLTKLGI
QQ---QFLTGKYLRH-----RYG---TLIN-NTYNSKSIYVRSTNADRTLMSASSNLAGF
L-PPR-GSQI-WNKNL--MWQPIPVHTLPEEE--DYIL-----------SPN-SECPKYD
KLY-NKQMR--------SPEAYEI-RLKYGDLYKYLSDKTELYIKDFHKASEIYDTLFVQ
QTHKLTLPDWTTPELLAKLRKFLVMH-LIWL-----V--------KTFDMRRLRGG-PLI
G--EMVKHMQTNIWVKA----DERKIYMYSAHDNTIASFLSALDV-FDPQVPPYCSMVML
ELFEG---------------QEMH--FVKVLYRNDT-TR---EPYELT--LKDCS-----
------------------------------------------------------------
------------------------------------------------------------
-------------------------
>Strigamia_maritima_Female_c49475_g1_i2|CDS2
----------------------MFIQSNF--------------GFRWKL-----------
--W-----------------------------------------------------IITF
LHILVI---------------VKT----DLQLKL-------VQ--LLIRHGDRSPTLTFP
T--------------D---------------QWKNVW----------PD-GFGQLTKLGI
QQ---QFLTGKYLRH-----RYG---TLIN-NTYNSKSIYVRSTNADRTLMSASSNLAGF
L-PPR-GSQI-WNKNL--MWQPIPVHTLPEEE--DYVF-----------KFS-Q---KLL
TRV-KKKIL--------SYRFYRQ-IPNARNTINYIINKCD-------------------
--HQ----------------------------------------------KRTR------
------------------------------------------------------------
--------------------------FV--------------------------------
------------------------------------------------------------
------------------------------------------------------------
-------------------------
>Strigamia_maritima_Female_c49475_g1_i4|CDS3
------------------------------------------------------------
------------------------------------------------------------
------------------------------------------------------------
------------------------------------------------------------
------------------------------------------------------------
------------------------------------------------------------
-----------------------------------MSDKTELYIKDFHKASEIYDTLFVQ
QTHKLTLPDWTTPELLAKLRKFLVMH-LIWL-----V--------KTFDMRRLRGG-PLI
G--EMVKHMQTNIWVKA----DERKIYMYSAHDNTIASFLSALDV-FDPQVPPYCSMVML
ELFEG---------------QEMH--FVKVLYRNDT-TR---EPYELT--LKDCS-----
------------------------------------------------------------
------------------------------------------------------------
-------------------------
>Strigamia_maritima_Female_c50346_g1_i2|CDS1
------------------------------------------------------------
------------------------------------------------------------
------------------------------------------------------------
------------------------------------------------------------
------------------------------------------------------------
------------------------------------------------------------
------------------------------------------------------------
------------------------------------------------------------
---------------------------MFLSHNSIIAAFLMILDV-FEPQMPPYCSMVMI
ELLEE---------------NEMYCVNVKILYRNNT-TR---NPYELA--LNNCS--NP-
------------CLSVFIISLKN-------------------------------------
------------------------------------------------------------
-------------------------
>Strigamia_maritima_Female_c51986_g1_i1|CDS1
------------------------------------------------------------
------------------------------------------------------------
----------------------------------------------------------ML
NQSLVSCSVNFSSHSDLTRYVKFMRNKERERSKSDLFRHFHLLPILSEQCLSGQLSSQGI
IQ---MLRLGKLLHQ-----VYLKRHYLVN-ETTALQDVIVFCSNVPRTYQSVLAFLHSF
L-PSY------------PSWNNVKMGSGLTFC----------------HSRKFCDCPVID
KIE-QVIWKEKWTHLKSHPAVFNL-IQSLTPLYGVVSD------QDGGLPDSLFDSLMVY
LCHQQKMPCDK-NGICASVDQLNNLM-AFLDWSGRQTANH----GLFRRASKLRTH-GLL
V--DIVHRLINIKSRNK--KKSIPRIVIYSGHDLTLIAIMSALGF-YDGSKIPYASRLIF
ELYKS-------------HDSKEF--HVKIIYNGRDLTKR----------ISLCSH-SKS
HNIKNQTKSDFICPLSNLELYISKNFYRELNVTSFQ-------------QACSNLPSSSN
KRLKSLRYV--------------RSKSLISAKS---------------------------
-------------------------
>Strigamia_maritima_Female_c51986_g1_i2|CDS1
----------------------MRTKYIL-------------QALLKYVNRHKAPLCYLI
VLWGLGTFISTLFSNW----TKDYIPQYPEV-RPVAARYHQLTSAVNFQKKTRPIKYCAL
PNTILLG--------------QEGRGRKGDLLEG-------VV--IITRHGDRGSLRGLL
NQSLVSCSVNFSSHSDLTRYVKFMRNKERERSKSDLFRHFHLLPILSEQCLSGQLSSQGI
IQ---MLRLGKLLHQ-----VYLKRHYLVN-ETTALQDVIVFCSNVPRTYQSVLAFLHSF
L-PSY------------PSWNNVKMGSGLTFC----------------HSRKFCDCPVID
KIE-QVIWKEKWTHLKSHPAVFNL-IQSLTPLYGVVSD------QDGGLPDSLFDSLMVY
LCHQQKMPCDK-NGICASVDQLNNLM-AFLDWSGRQTANH----GLFRRASKLRTH-GLL
V--DIVHRLINIKSRNK--KKSIPRIVIYSGHDLTLIAIMSALGF-YDGSKIPYASRLIF
ELYKS-------------HDSKEF--HVKIIYNGRDLTKR----------ISLCSH-SKS
HNIKNQTKSDFICPLSNLELYISKNFYRELNVTSFQ-------------QACSNLPSSSN
KRLKSLRYV--------------RSKSLISAKS---------------------------
-------------------------
>Strigamia_maritima_Female_c51986_g1_i4|CDS1
----------------------MRTKYIL-------------QALLKYVNRHKAPLCYLI
VLWGLGTFISTLFSNW----TKDYIPQYPEV-RPVAARYHQLTSAVNFQKKTRPIKYCAL
PNTILLG--------------QEGRGRKGDLLEG-------VV--IITRHGDRGSLRGLL
NQSLVSCSVNFSSHSDLTRYVKFMRNKERERSKSDLFRHFHLLPILSEQCLSGQLSSQGI
IQ---MLRLGKLLHQ-----VYLKRHYLVN-ETTALQDVIVFCSNVPRTYQSVLAFLHSF
L-PSY------------PSWNNVKMGSGLTFC----------------HSRKFCDCPVID
KIE-QVIWKEKWTHLKSHPAVFNL-IQSLTPLYGVVSD------QDGGLPDSLFDSLMVY
LCHQQKMPCDK-NGICASVDQLNNLM-AFLDWSGRQTANH----GLFRRASKLRTH-GLL
V--DIVHRLINIKSRNK--KKSIPRIVIYSGHDLTLIAIMSALGF-YDGSKIPYASRLIF
ELYKS-------------HDSKEF--HVKIIYNGRDLTKR----------ISLCSH-SKS
HNIKNQTKSDFICPLSNLELYISKNFYRELNVTSFQ-------------QACSNLPSSSN
KRLKSLRYV--------------RSKSLISAKS---------------------------
-------------------------
>Strigamia_maritima_Male_c38704_g1_i1|CDS1
------------------------------------------------------------
------------------------------------------------------------
----------------------------------------------MIRHGDRSPTLTFP
T--------------D---------------QWKNAW----------PD-GFGQLTKLGI
QQ---QFLTGKYLRH-----RYG---TLIN-NTYNSKSIYVRSTNADRTLMSASSNLAGF
L-PPR-GSQI-WNKNL--MWQPIPVHTLPEEE--DYIL-----------SPN-SECPKYD
KLY-NKQMR--------SPEAYEI-RLKYG-VKKILC-----------------------
------------------------------------------------------------
------------------------------------------------------------
------------------------------------------------------------
------------------------------------------------------------
------------------------------------------------------------
-------------------------
>Scolopendra_morsitans_VG_c6780_g1_i1|CDS4
------------------------------------------------------------
------------------------------------------------------------
-------------------------------MEA-------IV--VVTRHGDRGALHEFL
NHSRVDCGVSLGQHADLAAFVQLLQDPEQRQEIRGPFAQFSPLPPLGKACALGQLSGQGL
LQ---MFRLGRQLRT-----AYGKRGRLFS-EPSFHEQVVVYSTSVTRTYHSLLAFLYGF
L-PVF---------NM--SSISVRAGLRLTFC----------------YSPQMCDCPAID
QLE-LLVRKERSNHVASHPAVQEL-IRSLNPVVKFRDSD-----KDFSWPDDIFDILMVY
LCHGVKLPCSKSEGACATVDQVSNLL-GFLEWSGKQLASF----GPFKRSSRLKIH-GFL
M--DITQKLNDVKKGKK-----KRKVFIYSAHDVTLIPLMSVLGF-YDGAKIPYASRLIF
ELYSS----------NHPLNIRMY--HLRILYNGRDVTKQ----------VSFCH--PLP
H---NRTAEKFTCPLNNFLHYVNRDFLKELNVASFR-------------EACT-IHKKNP
KATTAK------------------QPSVTHSALT--------------------------
-------------------------
>Craterostigmus_tasmanianus_TR26525_c0_g1_i6_CDS1|length
----------------------MAVK----------------------------------
------------------------------------------------------IRNVAF
AFCFFFTV-------PLICQIFATAEDRNYSLEL-------VQ--VLYRHGDRTPIDPYP
T--------------D---------------PWKDQW----------PE-GYGQLTKLGM
QQ---QYQLGKYLRR-----RYG---DFLN-STYRSDMIVVRSSDMDRTLMSAYCNLAGL
F-PPT-NSEE-WNAHL--KWQPISVHTRPADI--DWAL-----------ILE-APCPRYN
LIK-AELMK--------SKEMQAI-NSKYQKLYEYLSDVTGRLVKDIFHVGYIYDVLLIE
QIYNLSLPTWANSTMLAELKEIEDLG-FIWS-----F--------KTPEQGRLRGG-PLL
G--EMLTNIENKMKGQI----PKMQMYMYSAHDTTVAAFLENLKI-YNGLSPPYFAMVMV
ELHRI---------------NCTR--FVRILYRNAT-IE---EPYELA--LNTCD--VF-
------------CPWETFKKLTQELFPKDIQR------------------EC--------
-RVTT---------------------PFDNNLLTAII--ASIFVCALLVLLISAVVYYKR
V---LSTYRYLNVQDDQM-------
>Craterostigmus_tasmanianus_TR26525_c0_g1_i7_CDS1|length
----------------------MAVK----------------------------------
------------------------------------------------------IRNVAF
AFCFFFTV-------PLICQIFATAEDRNYSLEL-------VQ--VLYRHGDRTPIDPYP
T--------------D---------------PWKDQW----------PE-GYGQLTKLGM
QQ---QYQLGKYLRR-----RYG---DFLN-STYRSDMIVVRSSDMDRTLMSAYCNLAGL
F-PPT-NSEE-WNAHL--KWQPISVHTRPADI--DWAL-----------ILE-APCPRYN
LIK-AELMK--------SKEMQAI-NSKYQKLYEYLSDVTGRLVKDIFHVGYIYDVLLIE
VS----------------------------------------------------------
------------------------------------------------------------
-----------------------------------------------S------------
------------------------------------------------------------
------------------------------------------------------------
-------------------------
>Craterostigmus_tasmanianus_TR26699_c0_g1_i1_CDS1|length
------------------------------------------------------------
------------------------------------------------------------
------------------------------------------------------------
------------------------------------------------------------
------------------------------------------------------------
------------------------------------------------------------
----------M------VPYYGNM-KKTNKNFIDFISQKSGQEIVDIRQLDMITDVLNVE
IAHNLSIPAWVNETVLERLRERLNKFYLETY-----L--------DSVEQRRLRSG-PVV
K--TMLDNIENRISGKV----TDTKMYIYSSHDLTVSGVLLALGI-HNGINPPYATALIM
ELHKI---------------ESVY--YVQMLYRNDT-LH---EPYVLN--L---------
------------------------------------------------------------
------------------------------------------------------------
-------------------------
>Craterostigmus_tasmanianus_TR26699_c0_g1_i2_CDS2|length
----------------------MSAKIAP--------------CL---------------
--------------------------------------------------------GPII
LSVIVV--------------ILCSTSPVKSTVEL-------VQ--MITRHGDRAPVFSFP
T--------------D---------------PWKEKW----------EK-IQGELTSIGK
EQ---AFNVGQFLRK-----RYVG--SLLK-DPYQAGEVYVRSTDINRTILTAFNILAGL
F-PSS-TCKP-WSRND--PWTIIPVHSVPRQL--DWLLWI-------PTKDV-ASCPKHD
ELS-EQTKQTL------VPYYSNM-KKTNKNFIDFISRKSGKEIVDIRQLDMITDVLNVE
IAHNLSIPAWVNETVLERLRERLNKFYLETY-----L--------DSVEQRRLRSG-PVV
K--TMLDNIENRISGKV----KETKMFIYSSHDLTVSGVLLTLGI-HNGINPPYATALIM
ELHKI---------------ESVY--YVQMLYRNDT-LH---EPYVLN--LPDCT--SP-
------------CPLDRFINNVKDVTPVDLLK------------------EC--------
-QVRS---------------------DLITTIGTP-------------------------
-------------------------
>Craterostigmus_tasmanianus_TR29897_c0_g1_i2_CDS2|length
----------------------MFVYRRR-------------------------------
--F-------------------------------------------------NMNRCLYF
LIAICFAG-------CDSKHVARSVPVSDASVQL-------VH--LIWRHGDRSPTETYP
N--------------D---------------PHQNAW----------PD-GLGFLTNLGR
KQ---HYQLGQYMRE-----RYG---DLLG-ETFHPEEILARSSDADRAAMSMASHLAGL
F-PPK-GRQI-WNPDL--DWQPVGVHTRPAIV--DWVV-----------LPG-NSCPKLS
KLK-KTATE--------SSESAAQLINDVEELNQFLTEETGKEIKTFDDALDIYEALSVQ
SYHKMELPEWANSTIFQTLKRLSDYYWYVLP-----Y--------DGEEQQKLRGG-AML
E--EVLTNMEQTIAGT-----NKRKLFLYSGHDSTVGGILASLNV-FNFLPVQYASTAII
ELHRL---------------EANW--AVKVFYKNST-LAD-IEPFELT--LPDCE--SP-
------------CDFEKFKTLAETKIPTNILS------------------EC--------
-EVSID--------------------STLQELAKPSQ-----------------------
---------YQKVSAKK--------
>Lithobius_forficatus_VG_c167552_g1_i1|CDS1
------------------------------------------------------------
------------------------------------------------------------
------------------------------------------------------------
------------------------------------------------------------
------------------------------------------------------------
------------------------------------------------------------
--------------MMSHPAVQGL-VQFLNPFVKVHESD-----KDIGWPDDIFDTLMVY
LCHGAPLPCLG-EGNCATVDHLNSVL-AFLDWSGKQIASH----GTFRRSARLKMQ-GFM
T--DLAQKLSAVQNGKR-----KHRVILYSAHDITLIPMMSAFGF-FDGTKVPFASRIVV
ELYSRSPLKYG--------QDRLY--HIKLLYNGKDMTKR----------MLFCH--QAQ
S---NKTV----------------------------------------------------
------------------------------------------------------------
-------------------------
>Lithobius_forficatus_VG_c340535_g1_i1|CDS3
MVELV---------------GRMR------------------------------------
-------------------------------------------------GLFRFAGVLLT
LGFI-----------------PGVVDAEGSNLKL-------VN--LLYRHGDRAPTEDFP
N--------------D---------------IHRDFW----------KD-GLGQLTNV--
------------------------------------------------------------
------------------------------------------------------------
------------------------------------------------------------
------------------------------------------------------------
------------------------------------------------------------
--------------------------STAIEFLNNS------------------------
------------------------------------------------------------
------------------------------------------------------------
-------------------------
>Lithobius_forficatus_VG_c520917_g1_i2|CDS1
----------------------------M--------------RLSLCY-----------
--------------------------------------------------------CIIH
YALLLI--------------NFHVTSSQQPNLKL-------TH--VIYRHGDRSPLTTFP
K--------------D---------------QWIDYW----------ED-GLNQLTNLGK
QQ---QFALGQYFRQ-----RYG---KFLN-STYRREDIFVQSTDVDRTLESAYCNLAGL
Y-PPT-GDQI-WNQQI--LWQPIPVHIAPPGLLKRFLL-----------WDG-FPCPKLD
KLN-KIIEE--------LPEMKSA-TERLEILSPFISNETGAVLNNAMATED--------
------------------------------------------------------------
------------------------------------------------------------
------------------------------------------------------------
------------------------------------------------------------
------------------------------------------------------------
-------------------------
>Lithobius_forficatus_VG_c520917_g3_i1|CDS3
----------------------MKL-----------------------------------
------------------------------------------------------------
------------------------------------------------------------
------------------------------------------------------------
------------------------------------------------------------
------------------LWDELP-------------------------------CPKMN
KLN-KIIDE--------LPEMKSA-TKRLEILSPFISNETGAVLNNATAIEDLHDFFHVL
QMHNLSVPDWTDH-LMKEIELFQRIR-DNLT-----K--------NYPEVFKLRGG----
---------------------SCRKLY---------------------------------
--------------------------KLKLVINSFY------------------------
------------------------------------------------------------
------------------------------------------------------------
-------------------------
>Scoleoptrata_VG_c490978_g1_i2|CDS3
----------------------M-------------------------------------
------------------------------------------------------------
------------------------------------------------------------
------------------------------------------------------------
---------------------------FMT------------------------------
-----------------------------------------------------GYCPAYD
NIF-HGYMT--------SNELKNF-IQEKQGLMDFLTQETGTSISCLNLVDRFYDTMLVY
KAMHLNYPSFVNTTIYSEMEEVHKTL-KSLF-----V--------KSVEQLRLKIG-PLL
Q--SIRNFMQKSLENK--------------------------------------------
------------------------------------------------------------
------------------------------------------------------------
------------------------------------------------------------
-------------------------
>Scoleoptrata_VG_c618557_g1_i2|CDS1
------------------------------------------------------------
------------------------------------------------------------
------------------------------------------------------------
------------------------------------------------------------
----------------------------ME------------------------------
------------------------------------------------------------
------------------------------------------------------------
------------------------------------------------------------
---------------------SLTLVFDLFQHDTTVAGFLSALDV-FNNISPPYFATVMI
ELYSK---------------GGNY--SVKVVV---------FSLFILE---------SL-
------------------------------------------------------------
-------------------------------------------------LIIKISIIY--
-------------------------
>Scoleoptrata_VG_c85247_g1_i1|CDS1
------------------------------------------------------------
------------------------------------------------------------
------------------------------------------------------------
------------------------------------------------------------
------------------------------------------------------------
------------------------------------------------------------
------------------------------------------------------------
------------------MRHASDLG-FVWL-----F--------LSPELRRLRGG-PLV
G--EMVNNLENKISKL--------------------------------------------
------------------------------------------------------------
------------------------------------------------------------
------------------------------------------------------------
-------------------------
>Strigamia_maritima_Female_c118492_g1_i1|CDS2
----------------------M-------------------------------------
------------------------------------------------------------
------------------------------------------------------------
---------------D---------------PWK----------------------KLGI
QQ---QFSTGKYLEQ-----RYG---TLFN-NTYYSNSLYVQSSDYDRTLTSAYV-----
--PPR-G-------NL--IWQPIPVHALPIKY--DHVF-----------------IFPYN
NLY---------------------------------------------------------
------------------------------------------------------------
------------------------------------------------------------
------------------------------------------------------------
------------------------------------------------------------
------------------------------------------------------------
-------------------------
>Strigamia_maritima_Female_c40637_g1_i3|CDS2
----------------------MLLLSSF--------------GFRIST-----------
--S--------------------------------------------------V--PILF
VNFLLI---------------LKA--DDDFQVQL-------VQ--ILIRHGDRTPMRSFP
T--------------D---------------QWKNAW----------PE-GFGQLTKLGI
QQ---AYSTGDYLRI-----LYG---VLIN-NTYNSETLHVQSTDTNRALMSASATLAGF
L-PPQ-GRQI-WKKNL--KWQPVPVHTMPEKH--DYIL-----------AIS-QECPNYN
KIY-HELMK--------SPETLDI-NLKYKDLYKFLTDKTGMNVTHFNNASDIYDTLMAE
QTHNLTLPDWVNKTILADLKNTQILY-EIWP-----V--------KTLALRRLYGG-PLV
G--EIVKNMQTSISDKT----DQHKIYIFSA-----------------------------
----------------------------------------------------------V-
------------CKCFQF------------------------------------------
------------------------------------------------------------
-------------------------
>Strigamia_maritima_Female_c49475_g1_i4|CDS1
------------------------------------------------------------
------------------------------------------------------------
----------------------------------------------MIRHGDRSPTLTFP
T--------------D---------------QWKNVW----------PD-GFGQLTKLGI
QQ---QFLTGKYLRH-----RYG---TLIN-NTYNSKSIYVRSTNADRTLMSASSNLAGF
L-PPR-GSQI-WNKNL--MWQPIPVHTLPEEE--DYIL-----------SPN-SECPKYD
KLY-NKQMR--------SPEAYEI-RLKYG-VKKYFAN----------------------
------------------LKK---------------------------------------
------------------------------------------------------------
------------------------------------------------------------
------------------------------------------------------------
------------------------------------------------------------
-------------------------
>Strigamia_maritima_Male_c36747_g1_i2|CDS4
------------------------------------------------------------
------------------------------------------------------------
------------------------------------------------------------
------------------------------------------------------------
-------------------------------------------------MTSAYV-----
--PPR-G-------NL--IWQPIPVHALPIKY--DHNL-----------SNK-ANCTKYV
KLF-QQEMN--------SPEALGI------------------------------------
----------------NSMM-------------------------------------YLI
K-----------------------------------------------------------
------------------------------------------------------------
------------------------------------------------------------
------------------------------------------------------------
-------------------------
>Strigamia_maritima_Male_c36747_g1_i3|CDS1
------------------------------------------------------------
------------------------------------------------------------
------------------------------------------------------------
------------------------------------------------------------
------------------------------------------------------------
------------------------------------------------------------
------------------------------------------------------------
------------------------------------------------------------
---------------------------MFLSHNSIIAAFLIILDV-FGPQMPPYCSMVMI
ELLEE---------------KEMYCVNVKILYRNST-TR---NP----------------
------------------------------------------------------------
------------------------------------------------------------
-------------------------
>Craterostigmus_tasmanianus_TR26525_c0_g1_i3_CDS1|length
----------------------MAVK----------------------------------
------------------------------------------------------IRNVAF
AFCFFFTV-------PLICQILATVEGGNYSLEL-------VQ--VLYRHGDRTPIDPYP
T--------------D---------------PWKDHW----------PE-GYGQLTKLGM
QQ---QYQLGKYLRL-----RYG---QFLN-STYRSDVIVVTSSDMDRTLMSAYCNLAGL
F-PPH-NSAE-WNPHL--KWQPISVHTRPADI--DWAL-----------VLE-APCPRYN
AIK-AELMK--------SKEMQAI-NSKYQTLYEYLSNVTGRLVKDIFHVGYIYDVLLIE
QIYNLSLPTWANSTMLAELKEIEDLG-FIWS-----F--------KTPEQGRLRGG-PLL
G--EMLTNIENKMKGQI----PKMQMYMYSAHDTTVAAFLENLKI-YNGLSPPYFAMVMV
ELHRI---------------NCTR--FVRILYRNAT-IE---EPYELA--LNTCD--VF-
------------CPWETFKKLTQELFPKDIQR------------------EC--------
-RVTT---------------------PFDNNLLTAII--ASIFVCALLVLLISAVVYYKR
V---LSTYRYLNVQDDQM-------
>Craterostigmus_tasmanianus_TR27895_c0_g1_i2_CDS1|length
----------------------MSAKIAP--------------CL---------------
--------------------------------------------------------GPII
LSVIVV--------------ILCSTSPVKSTVEL-------VQ--MITRHGDRAPVFSFP
T--------------D---------------PWKEKW----------EK-IQGELTSIGK
QQ---AFTVGQFLRT-----RYVG--SLLK-DPYQAGEVYVRSTDINRTILTAFNILAGL
F-PSS-TCKP-WSRND--PWTIIPVHSVPRQL--DWLLWI-------PTKDV-ASCPKHD
ELS-EQTKQTL------VPYYSNM-KKTNKNFIDFISRKSGKEIVDIRQLDMITDVLNVE
IAHNLSIPAWVNETVLERLRERLNKFYLETY-----L--------DSVEQRRLRSG-PVV
K--TMLDNIENRISGKV----KETKMFIYSSHDLTVSGVLLTLGI-HNGINPPYATALIM
ELHKI---------------ESVY--YVQMLYRNDT-LH---EPYVLN--LPDCT--SP-
------------CPLDRFINNVKDVTPVDLLK------------------EC--------
-QVRS---------------------DLITTIGTP-------------------------
-------------------------
>Craterostigmus_tasmanianus_TR27895_c1_g1_i1_CDS1|length
MFPYSFYFGLIVLIQSQFKDRKMSTKIVP--------------CL---------------
--------------------------------------------------------GLII
FTLIVV--------------ILCSASPVKSTVEL-------VQ--MITRHGDRAPVYSFP
T--------------D---------------PWKQKW----------EK-IQGELTSIG-
------------------------------------------------------------
------------------------------------------------------------
------------------------------------------------------------
------------------------------------------------------------
------------------------------------------------------------
------------------------------------------------------------
------------------------------------------------------------
------------------------------------------------------------
-------------------------
>Lithobius_forficatus_VG_c471284_g1_i1|CDS1
------------------------------------------------------------
------------------------------------------------------------
------------------------------------------------------------
------------------------------------------------------------
------------------------------------------------------------
------------------------------------------------------------
------------------------------------------------------------
------------------------------------------------------------
--------------------------------------MLQALQI-YNDIDPAYCATVML
ELYEN--------------DKKED--FVQIFYRNST-TA---PPVELA--LPNCP--S--
------------------------------------------------------------
------------------------------------------------------------
-------------------------
>Scoleoptrata_VG_c2280002_g1_i1|CDS1
------------------------------------------------------------
-----------------------------------------------------------M
AVVFCL---------------SGTYAHPVSRLKQ-------TL--VIFRHGERTPLMTYP
T--------------D---------------PYKDKW----------TR-GLGQITNVGT
QQ---AFKLGQFIKA-----RYR---KFLS------------------------------
------------------------------------------------------------
------------------------------------------------------------
------------------------------------------------------------
------------------------K-----------------------------------
------------------------------------------------------------
------------------------------------------------------------
------------------------------------------------------------
-------------------------
>Strigamia_maritima_Female_c40637_g1_i1|CDS1
----------------------MAQMHNL--------------QFH--------------
------------------------------------------------------------
--------------------------NTQFQ---------------LIRHGDRTPMRSFP
T--------------D---------------QWKNAW----------PE-GFGQLTKLGI
QQ---AYSTGDYLRI-----LYG---VLIN-NTYNSETLHVQSTDTNRALMSASATLAGF
L-PPQ-GRQI-WKKNL--KWQPVPVHTMPEKH--DYIL-----------AIS-QECPNYN
KIY-HELMK--------SPETLDI-NLKYKDLYKFLTDKTGMNVTHFNNASDIYDTLMAE
QTHNLTLPDWVNKTILADLKNTQILY-EIWP-----V--------KTLALRRLYGG-PLV
G--EIVKNMQTSISDKT----DQHKIYIFSAHDTTITCLLSALEV-FDPQIPPYCSMVVV
ELVEK---------------QRSY--FVNLLYRNDT-HH---VPYELT--LKGCS--NP-
------------CPLDQFVTLTASVIPKDIQS------------------EC--------
------------------------------------------------------------
---------YGVV------------
>Strigamia_maritima_Female_c40637_g1_i2|CDS1
----------------------MLLLSSF--------------GFRIST-----------
--S--------------------------------------------------V--PILF
VNFLLI---------------LKA--DDDFQVQL-------VQ--ILIRHGDRTPMRSFP
T--------------D---------------QWKNAW----------PE-GFGQLTKLGI
QQ---AYSTGDYLRI-----LYG---VLIN-NTYNSETLHVQSTDTNRALMSASATLAGF
L-PPQ-GRQI-WKKNL--KWQPVPVHTMPEKH--DYIL-----------AIS-QECPNYN
KIY-HELMK--------SPETLDI-NLKYKDLYKFLTDKTGMNVTHFNNASDIYDTLMAE
QTHNLTLPDWVNKTILADLKNTQILY-EIWP-----V--------KTLALRRLYGG-PLV
G--EIVKNMQTSISDKT----DQHKIYIFSAHDTTITCLLSALEV-FDPQIPPYCSMVVV
ELVEK---------------QRSY--FVNLLYRNDT-HH---VPYELT--LKGCS--NP-
------------CPLDQFVTLTASVIPKDIQS------------------EC--------
------------------------------------------------------------
---------YGVV------------
>Strigamia_maritima_Female_c50346_g1_i3|CDS1
------------------------------------------------------------
------------------------------------------------------------
------------------------------------------------------------
------------------------------------------------------------
------------------------------------------------------------
------------------------------------------------------------
------------------------------------------------------------
------------------------------------------------------------
---------------------------MFLSHNSIIAAFLMILDV-FEPQMPPYCSMVMI
ELLEE---------------NEMYCVNVKILYRNNT-TR---NPYELA--LNNCS--NP-
------------CLSVFIISLKN-------------------------------------
------------------------------------------------------------
-------------------------
>Strigamia_maritima_Female_c50346_g1_i4|CDS1
------------------------------------------------------------
------------------------------------------------------------
------------------------------------------------------------
------------------------------------------------------------
------------------------------------------------------------
------------------------------------------------------------
------------------------------------------------------------
------MPDWVNQTVLADLAKLQILQ-LIWA-----S--------KTHAMRRFSGG-PLV
A--KIIINMQTKISPIK------------------------PINI---------------
--------------------------KFTCFY----------------------------
------------------------------------------------------------
------------------------------------------------------------
-------------------------
>Strigamia_maritima_Male_c36747_g1_i4|CDS1
------------------------------------------------------------
------------------------------------------------------------
------------------------------------------------------------
------------------------------------------------------------
------------------------------------------------------------
------------------------------------------------------------
------------------------------------------------------------
------------------------------------------------------------
---------------------------MFLSHNSIIAAFLIILDV-FGPQMPPYCSMVMI
ELLEE---------------KEMYCVNVKILYRNST-TR---NP----------------
------------------------------------------------------------
------------------------------------------------------------
-------------------------
>Strigamia_maritima_Male_c38704_g1_i2|CDS2
----------------------MFIQSNF--------------GFRWKL-----------
--W-----------------------------------------------------IITF
LHILVI---------------VKT----DLQLKL-------VQ--LLIRHGDRSPTLTFP
T--------------D---------------QWKNAW----------PD-GFGQLTKLGI
QQ---QFLTGKYLRH-----RYG---TLIN-NTYNSKSIYVRSTNADRTLMSASSNLAGF
L-PPR-GSQI-WNKNL--MWQPIPVHTLPEEE--DYVF-----------KFS-Q---KLL
TRV-KKKIL--------SYRFYRQ-IPNARNTINYIINKCD-------------------
--HQ----------------------------------------------KRTR------
------------------------------------------------------------
--------------------------FV--------------------------------
------------------------------------------------------------
------------------------------------------------------------
-------------------------
>Strigamia_maritima_Male_c44277_g2_i1|CDS1
------------------------MLSAA--------------GFNWNP-----------
--W-----------------------------------------------------TLVF
INILVI---------------IKA---DDLQLKL-------VQ--LLFRHGDRSPTETYP
T--------------D---------------PWKDAW----------PD-GFGQLTTLGM
NQ---QFEMGKYLRQ-----RYG---KLIN-ETYNHNTVVVRSTNVDRTLMSAYANLAGF
I-PPE-GRHV-WNKNL--PWQPIPVHTIPVEE--DYLL-----------SLD-SICPKYD
KLF-EEQIN--------SPEAKKI-NAQYKELFEFLTNKTGVMVKQFDDASEFYDIFLID
QIHNHSLPSWANTTVLADLKKFEIMY-FTWE-----T--------KTREMARLRGG-PLV
G--EMTNNMEFRINNDT----DQRRIFMYSAHDTTVVAFLSAFDV-FDPQAPPYCSMVIL
ELLEA---------------NGKD--FVKILYRNDT-TR---EPYELS--LKGCP--SP-
------------CPFDQFKNLTASVVPDNIIA------------------EC--------
-SIHQ------------------------NNIALITCSQSS------------AEIFNRR
-----TSWWYWIIVFLIYFI--FTK
>Craterostigmus_tasmanianus_TR26622_c0_g1_i4_CDS3|length
----------------------MASKIAP--------------SL---------------
--------------------------------------------------------GFIS
LGLILF---------------ASSPVTSKSSIDL-------VQ--ILMRHGDRAPVYSFP
T--------------D---------------PWSHMW----------QN-IQGEITPIGK
QQ---GFKFGQFLRK-----RYVG--SLLR-NPYLPDEVYVRSTALSRTIATAYNVMAGL
Y-PPT-SCKP-WSADD--PWTIIPVHTVPRHL--DWLLWI-------PTRNV-ALCPKHD
ALT-AEMKETL------KPYYAFL-TETNKDFIDFISNKSGRLIDDIRYLDVITDVLNVE
IAHNLSIPDWANSTVLEKLRGRLNKYYLETS-----L--------NSVQQIRLRSG-PVV
K--TMLENIEDHINEKV----VTTKLYLYSAHDLTLSGVLLALGI-HNGLNPPYSAALIM
ELLNI---------------DDEY--YVKMLYRNDT-KH---SPYVLT--LPNCA--NP-
------------CPLAIFVDNVKDVVPVNILD------------------EC--------
-ELPK---------------------EYVMDIGIP-------------------------
-------------------------
>Craterostigmus_tasmanianus_TR31174_c0_g1_i6_CDS1|length
----------------------MCAHTWR-------------------------------
--F-----------------------------------------------------SLLA
LHILAVWGS-----------LGYEDLQRNDTVQF-------VL--VVFRHGDRTPLATFP
T--------------D---------------SWGFLWD---------EN-SLGELTLVGK
QQ---GYDLGNFLRQ-----RYVG--GFLS-TTYTPSEIYTRSTGVRRTLSTAYNVLAGL
Y-PPK-TSHP-WSQND--PWVPIPVYTVPKEM--DYLLF---------PSES-VSCPVYW
NIT------------WESATFKNL-REDNKDFMEFISLKTGSDVSSVDDLLNVYDVLVVE
RYHKLKRPDWASEAVVKRFDDLKNKYLFELP-----M--------KTTQQKRLRGG-TFA
K--SMLDYMEMAKNGS------AKKMVLYSAHDDTVSSVLNLMGA-FNGIAPTYTSAVIV
ELHTL--------------ANQDY--FIKVLYRNST-SR---APYELT--LPNCS--SP-
------------CPFQQFKEMLKDFATVDIDS------------------EC--------
-YSES---------------------DD--------------------------------
-------------------------
>Lithobius_forficatus_VG_c398102_g1_i2|CDS1
------------------------------------------------------------
------------------------------------------------------------
------------------------------------------------------------
------------------------------------------------------------
------------------------------------------------------------
------------------------------------------------------------
------------------------------------------------------------
---------------MTEIELFEGIR-NNLT-----K--------KYPEVFKLSGG-PLL
H--EMITNMENKILGNI-----TQKMFVYSGHETSISSLLQALQ----------------
------------------------------------------------------------
------------------------------------------------------------
------------------------------------------------------------
-------------------------
>Lithobius_forficatus_VG_c520917_g1_i1|CDS3
M------------------PPLFYFQIKM--------------RLSLCY-----------
--------------------------------------------------------CIIH
YALLLI--------------NFHVTSSQQPNLKL-------TH--VIYRHGDRSPLTTFP
K--------------D---------------QWIDYW----------ED-GLNQLTQLGK
QQ---HFALGQYFRQ-----RYG---NLLN-TTYRHEDILVQSTDVDRTLESAYCNLAGL
Y-PPT-GDQI-WNQQI--LWQPIPVHIAPPGLLKRFLL-----------WDG-FPCPKLD
KLN-KIIEE--------LPEMKSA-TERLEILSPFISNETGAVLNNAMATED--------
------------------------------------------------------------
------------------------------------------------------------
------------------------------------------------------------
------------------------------------------------------------
------------------------------------------------------------
-------------------------
>Scoleoptrata_VG_c550842_g2_i2|CDS1
------------------------------------------------------------
------------------------------------------------------------
---------------------------------M-------VQ--ILFRHGDRTPIDPFP
T--------------D---------------PWRYHW----------AE-GYGQLTNIGK
VQ---QYHLGSYFRK-----RYE---DFIN-ETYNCSEIVVKSTDVDRTLMSAYCNLAGL
F-PPK-QDQK-WDPKI--DWQPIPVHTRPNDI--DWLL-----------KTD-SP-----
------------------------------------------------------------
------------------------------------------------------------
------------------------------------------------------------
------------------------------------------------------------
------------------------------------------------------------
------------------------------------------------------------
-------------------------
>Strigamia_maritima_Female_c43456_g1_i1|CDS2
----------------------MSLNGSVLQMLLPTTFRCTKNSFARST-----------
--F---------------------------------------------------ILTITF
IYILTI---------------VKT---EELKLKL-------VQ--LVIRHGDRSPIQTYS
T--------------D---------------PWSHAW----------PD-GLGQLTPLGM
RQ---QYDTGQYLRN-----RYE---ELIN-DTYNYNVMYVRSTNFHRNLNSASANLAGF
F-PPE-GAEM-WEKRV--CWEPVPIHTVPLQT--DHML-----------SFF-SECPAFE
KLY-QRLLN--------SSDAIKI-GRKYRDLFKFIAVKTRQPNMNLRQVFDIADATFVQ
KTHNLTVPDWVNETIATDLENIVVSF-FTLL-----L--------NSREMCRLRGG-PLL
G--ELINTMQKVVDNRS----DQHKLYMFLSHDITIVSIFSALNI-FEPHTPPYCSTVMI
ELLEG---------------SGDY--FVKIMYRNDT-TR---DPYELS--LKDCP--SP-
------------CPFDTFKTLIAPMVPADVQS------------------EC--------
-GMRD---------------------KSIKSLYVFV------------------------
-------------------------
>Strigamia_maritima_Female_c54160_g5_i1|CDS2
------------------------MLSAA--------------GFNWNP-----------
--W-----------------------------------------------------TLVF
INILVI---------------IKA---DDLQLKL-------VQ--LLFRHGDRSPTETYP
T--------------D---------------PWKDAW----------PD-GFGQLTTLGM
NQ---QFEMGKYLRQ-----RYG---KLIN-ETYNHNTVVVRSTNVDRTLMSAYANLAGF
I-PPE-GRHV-WNKNL--PWQPIPVHTIPVEE--DYLL-----------SLD-SICPKYD
KLF-EEQIN--------SPEAKKI-NAQYKELFEFLTNKTGVMVKQFDDASEFYDIFLID
QIHNHSLPSWANTTVLADLKKFEIMY-FTWE-----T--------KTREMARLRGG-PLV
G--EMTNNMEFRINNDT----DQRRIFMYSAHDTTVVAFLSAFDV-FDPQAPPYCSMVIL
ELLEA---------------NGKD--FVKVII----------------------------
------------------------------------------------------------
------------------------------------------------------------
-------------------------
>Strigamia_maritima_Male_c36747_g1_i2|CDS1
------------------------------------------------------------
------------------------------------------------------------
------------------------------------------------------------
------------------------------------------------------------
------------------------------------------------------------
------------------------------------------------------------
------------------------------------------------------------
------------------------------------------------------------
---------------------------MFLSHNSIIAAFLIILDV-FGPQMPPYCSMVMI
ELLEE---------------KEMYCVNVKILYRNST-TR---NP----------------
------------------------------------------------------------
------------------------------------------------------------
-------------------------
>Strigamia_maritima_Male_c40800_g2_i1|CDS1
----------------------MSLNGSVLQMLLPTTFRCTKNSFARST-----------
--F---------------------------------------------------ILTITF
IYILTI---------------VKT---EELKLKL-------VQ--LVIRHGDRSPIQTYS
T--------------D---------------PWSHAW----------PD-GLGQLTPLGM
RQ---QYDTGQYLRN-----RYE---ELIN-DTYNYNVMYVRSTNFHRNLNSASANLAGF
F-PPE-GAEM-WEKRV--CWEPVPIHTVPLQT--DHML-----------SFF-SECPAFE
KLY-QRLLN--------SSDAIKI-GRKYRDLFKFIAVKTRQPNMNLRQVFDIADATFVQ
KTHNLTVPDWVNETIATDLENIVVSF-FTLL-----L--------NSREMCRLRGG-PLL
G--ELINTMQKVVDNRS----DQHKLYMFLSHDITIVSIFSALNI-FEPHTPPYCSTVMI
ELLEG---------------SGDY--FVKIMYRNDT-TR---DPYELS--LKDCP--SP-
------------CPFDTFKTLIAPMVPADVKS------------------EC--------
-GMRD---------------------KSIKSLYVFV------------------------
-------------------------
>Craterostigmus_tasmanianus_TR26525_c0_g1_i9_CDS1|length
------------------------------------------------------------
------------------------------------------------------------
------------------------------------------------------------
------------------------------------------------------------
------------------------------------------------------------
------------------------------------------------------------
------------------------------------------------------------
------------------------------------------------------------
-------------------------------------------------MSPPYFAMVMV
ELHRI---------------NCSH--FVRILYRNST-TE---EPYELS--INKCD--VF-
------------CPWETFKKLTRDLFPKDVER------------------EC--------
-RITS---------------------PVDANLLTVVI--ATVFVCALLVLLISAVVYYKR
V---LSTYRYLNVQDDQM-------
>Craterostigmus_tasmanianus_TR26622_c0_g1_i1_CDS2|length
----------------------MASNIAP--------------SL---------------
--------------------------------------------------------GFIS
LGLILF----------------TSPVTSKSTIDL-------VQ--ILMRHGDRAPVYSFP
T--------------D---------------PWSHMW----------QN-IQGEITPIGK
QQ---GFKFGQFLRK-----RYVG--SLLR-NPYLPDEVYVRSTALSRTIATAYNVMAGL
Y-PPT-SCKP-WSADD--PWTIIPVHTVPRHL--DWLLWI-------PTRNV-ALCPKHD
ALT-AEMKETL------KPYYAFL-TETNKDFIDFISNKSGRLIDDIRYLDVITDVLNVE
IAHNLSIPDWANSTVLEKLRGRLNKYYLETS-----L--------NSVQQIRLRSG-PVV
K--TMLENIEDHINEKV----VTTKLYLYSAHDLTLSGVLLALGI-HNGLNPPYSAALIM
ELLNI---------------DDEY--YVKMLYRNDT-KH---SPYVLT--LPNCA--NP-
------------CPLAIFVDNVKDVVPVNILD------------------EC--------
-ELPK---------------------EYVMDIGIP-------------------------
-------------------------
>Craterostigmus_tasmanianus_TR27895_c0_g1_i1_CDS1|length
----------------------MSAKIAP--------------CL---------------
--------------------------------------------------------GPII
LSVIVV--------------ILCSTSPVKSTVEL-------VQ--MITRHGDRAPVFSFP
T--------------D---------------PWKEKW----------EK-IQGELTSIGK
QQ---AFTVGQFLRT-----RYVG--SLLK-DPYQAGEVYVRSTDINRTILTAFNILAGL
F-PSS-TCKP-WSRND--PWTIIPVHSVPRQL--DWLLWI-------PTKDV-ASCPKHD
ELS-AQTKQSL------VPYYGNM-KKTNKNFIDFISQKSGQEIVDIRQLDMITDVLNVE
IAHNLSIPAWVNATILEKLRERLNKFYLETY-----L--------DSVEQRRLRSG-PVV
K--TMLDNIENRISGKV----TDTKMYIYSSHDLTVSGVLLALGI-HNGINPPYATALIM
ELHKI---------------ESVY--YVQMLYRNDT-LH---EPYVLN--L---------
------------------------------------------------------------
------------------------------------------------------------
-------------------------
>Craterostigmus_tasmanianus_TR29897_c0_g1_i1_CDS2|length
----------------------MFVYRRR-------------------------------
--F-------------------------------------------------NMNRCLYF
LIAICFAG-------CDSKHVARSVPVSDASVQL-------VH--LIWRHGDRSPTETYP
N--------------D---------------PHQNAW----------PD-GLGFLTNLGR
KQ---HYQLGQYMRE-----RYG---DLLG-ETFHPEEILARSSDADRAAMSMASHLAGL
F-PPH-GRQI-WNPDL--DWQPVGVHTRPAIV--DWVV-----------LPG-NSCPKLS
KLK-KTATE--------SSEAAAQLINEVEELNQFLTEHTGKEIKTFDDALDIYEALSVQ
SYHKMELPEWANSTIFQTLKRLSDYYWYVLP-----Y--------DGEEQQKLRGG-AML
E--EVLTNMEQTIAGT-----NKRKLFLYSGHDSTVGGILASLNV-FNFLPVQYASTAII
ELHRL---------------ETNW--AVKVFYKNST-FAE-IEPFELT--LPDCE--SP-
------------CDFEKFKTLAETKIPSNILT------------------EC--------
-EVSID--------------------STLQELAKPSQ-----------------------
---------YQKVSAKK--------
>Lithobius_forficatus_VG_c161016_g1_i1|CDS1
------------------------------------------------------------
------------------------------------------------------------
------------------------------------------------------------
------------------------------------------------------------
-------------------------------------------------MESAYCNLAGL
Y-PPT-GDQI-WNQKI--LWQPIPVHIIDSDTVKRYLL-----------WDE-LPC----
------------------------------------------------------------
------------------------------------------------------------
------------------------------------------------------------
------------------------------------------------------------
------------------------------------------------------------
------------------------------------------------------------
-------------------------
>Lithobius_forficatus_VG_c412924_g1_i2|CDS3
------------------------------------------------------------
------------------------------------------------------------
------------------------------------------------------------
------------------------------------------------------------
------------------------------------------------------------
------------------------------------ML-----------SYD-SVCPKFD
QLL-AKVKS--------SPEEAEI-TEKSKEFFDFLTNKTGRKVEDIFVVSDFYDVFWIQ
KLYNLSWPDWLDNATFSKMKEYRIMD-FNWT-----Y--------KLDEMKRS-------
------------------------------------------------------------
------------------------------------------------------------
------------------------------------------------------------
------------------------------------------------------------
-------------------------
>Lithobius_forficatus_VG_c535019_g1_i1|CDS2
------------------------------------------------------------
------------------------------------------------------------
------------------------------------------------------------
------------------------------------------------------------
------------------------------------------------------------
------------------------------------------------------------
------------------------------------------------------------
----------MDNATMARLEQCLIMN-HILS-----T--------KTKTQRRLNGG-VIV
G--DIIKNMQDKIDGKI----QPKKMFMYSSHDWNIIYFLTTLDM-YNFKRAPYFASVFV
ELFED---------------KSQH--FVKVTNFSDYLSKY--------------------
------------------------------------------------------------
------------------------------------------------------------
-------------------------
>Lithobius_forficatus_VG_c535019_g2_i1|CDS2
------------------------------------------------------------
------------------------------------------------------------
------------------------------------------------------------
------------------------------------------------------MTNLGK
QQ---EFELGQYFRQ-----RYS---SFLNLSAYIPPQIMVKSSDVDRTLMSAACNLAGM
F-PPE-GTRV-WNPDI--KWQPLPIHSKPLPE--DYLF-----------N----------
------------------------------------------------------------
------------------------------------------------------------
------------------------------------------------------------
------------------------------------------------------------
------------------------------------------------------------
------------------------------------------------------------
-------------------------
>Strigamia_maritima_Female_c40637_g1_i3|CDS1
------------------------------------------------------------
------------------------------------------------------------
------------------------------------------------------------
------------------------------------------------------------
------------------------------------------------------------
------------------------------------------------------------
------------------------------------------------------------
------------------------------------------------------------
---------------------------------------MSALEV-FDPQIPPYCSMVVV
ELVEK---------------QRSY--FVNLLYRNDT-HH---VPYELT--LKGCS--NP-
------------CPLDQFVTLTASVIPKDIQS------------------EC--------
------------------------------------------------------------
---------YGVV------------
>Strigamia_maritima_Female_c49475_g1_i3|CDS2
----------------------MFIQSNF--------------GFRWKL-----------
--W-----------------------------------------------------IITF
LHILVI---------------VKT----DLQLKL-------VQ--LLIRHGDRSPTLTFP
T--------------D---------------QWKNVW----------PD-GFGQLTKLGI
QQ---QFLTGKYLRH-----RYG---TLIN-NTYNSKSIYVRSTNADRTLMSASSNLAGF
L-PPR-GSQI-WNKNL--MWQPIPVHTLPEEE--DYIL-----------SPN-SECPKYD
KLY-NKQMR--------SPEAYEI-RLKYG-VKKYFAN----------------------
------------------LKK---------------------------------------
------------------------------------------------------------
------------------------------------------------------------
------------------------------------------------------------
------------------------------------------------------------
-------------------------
>Strigamia_maritima_Male_c36747_g1_i1|CDS2
------------------------------------------------------------
------------------------------------------------------------
------------------------------------------------------------
------------------------------------------------------------
-------------------------------------------------MTSAYV-----
--PPR-G-------NL--IWQPIPVHALPIKY--DHNL-----------SNK-ANCTKYV
KLF-QQEMN--------SPEALGI------------------------------------
----------------NSMM-------------------------------------YLI
K-----------------------------------------------------------
------------------------------------------------------------
------------------------------------------------------------
------------------------------------------------------------
-------------------------
>Strigamia_maritima_Male_c36747_g1_i2|CDS2
------------------------------------------------------------
------------------------------------------------------------
------------------------------------------------------------
------------------------------------------------------------
------------------------------------------------------------
------------------------------------------------------------
------------------------------------------------------------
------MPDWVNQTVLADLAKLQILQ-LIWA-----S--------KTHAMRRFSGG-PLV
A--KIIINMQTKISPIK------------------------PINI---------------
--------------------------KFTCFYLTIA------------------------
-----------LLPL---------------------------------------------
-----------------------F------------------------------------
-------------------------
>Strigamia_maritima_Male_c36747_g1_i4|CDS3
------------------------------------------------------------
------------------------------------------------------------
------------------------------------------------------------
------------------------------------------------------------
-------------------------------------------------MTSAYV-----
--PPR-G-------NL--IWQPIPVHALPIKY--DHNL-----------SNK-ANCTKYV
KLF-QQEMN--------SPEALGI------------------------------------
----------------NSMM-------------------------------------YLI
K-----------------------------------------------------------
------------------------------------------------------------
------------------------------------------------------------
------------------------------------------------------------
-------------------------
>Scolopendra_morsitans_VG_c18660_g3_i1|CDS14
------------------------------------------------------------
------------------------------------------------------------
------------------------------------------------------------
------------------------------------------------------------
------------------------------------------------------------
------------------------------------------------------------
------------------------------------------------------------
----------------------------------------------------------ML
G--EMINNMQSKIDGKI----NSLKTIIYSAHDVTIMSLLNVLDL-FNYVLPPYTAMVIM
ELYLD--------------EMGNS--SVKMFYRNST-DH---EPYELH--LPNCS--NP-
------------CSFSEFSTLLMSRIPSDIRK------------------EC--------
-VVQN----------------------LEDNLTLIGAVSGSILGCVLLMVIVAIYAFHRR
H---SDQYRYVNIHNESI-------
>Scolopendra_morsitans_VG_c18660_g3_i2|CDS7
----------------------MEKIQTL--------------SLV--------------
--------------------------------------------------------GLFT
ASSFLL---------------LINGVELNGSLAL-------VQ--ILYRHGDRTPVEPFT
T--------------D---------------KWKDSW----------PE-GIGELTNLGK
RQ---QYALGQYLRH-----KYS---EFLN-ETYNPDEIYIRSTDKDRTLMSAYCNLAGL
Y-PPK-GEEI-WNEKL--KWQPIPVHTKPTEE--DFEL-----------SFD-SICPKYD
KLL-DEVME--------LPEVKEF-NLKYKDFFNQLSNYTGWNVTSVFNVSTIFDTLFVE
QIHNRSWPEWVNDSVLHQMKDCQLHD-WIWT-----F--------YSQELRRLRGG----
------------------------------------------------------------
-------------------------------------------EYPL-------------
------------------------------------------------------------
------------------------------------------------------------
-------------------------
>Craterostigmus_tasmanianus_TR26525_c0_g1_i4_CDS1|length
----------------------MAVK----------------------------------
------------------------------------------------------IRNVAF
AFCFFFTV-------PLICQILATVEGGNYSLEL-------VQ--VLYRHGDRTPIDPYP
T--------------D---------------PWKDHW----------PE-GYGQLTKLGM
QQ---QYQLGKYLRL-----RYG---QFLN-STYRSDVIVVTSSDMDRTLMSAYCNLAGL
F-PPH-NSAE-WNPHL--KWQPISVHTRPADI--DWAL-----------VLE-APCPRYN
AIK-AELMK--------SKEMQAI-NSKYQTLYEYLSNVTGRLVKDIFHVGYIYDVLLIE
QIYNLSLPTWANSTMLAELKEIEDLG-FIWS-----F--------KTPEQGRLRGG----
------------------------------------------------------------
--------------------------------RS--------------------------
------------------------------------------------------------
------------------------------------------------------------
-------------------------
>Craterostigmus_tasmanianus_TR26525_c0_g1_i8_CDS1|length
----------------------MAVK----------------------------------
------------------------------------------------------IRNVAF
AFCFFFTV-------PLICQIFATAEDRNYSLEL-------VQ--VLYRHGDRTPIDPYP
T--------------D---------------PWKDQW----------PE-GYGQLTKLGM
QQ---QYQLGKYLRR-----RYG---DFLN-STYRSDMIVVRSSDMDRTLMSAYCNLAGL
F-PPT-NSEE-WNAHL--KWQPISVHTRPADI--DWAL-----------ILE-APCPRYN
LIK-AELMK--------SKEMQAI-NSKYQKLYEYLSDVTGRLVKDIFHVGYIYDVLLIE
KIHNMTLPEWADPIIMEQLKTIQDLK-CLWA-----Y--------HTTEQRRLKGG-PLL
G--EMLTNIENKMKGQI----PKMQMYMYSAHDTTVAAFLENLKI-YNGLSPPYFAMVMV
ELHRI---------------NCTR--FVRILYRNAT-IE---EPYELA--LNTCD--VF-
------------CPWETFKKLTQELFPKDIQR------------------EC--------
-RVTT---------------------PFDNNLLTAII--ASIFVCALLVLLISAVVYYKR
V---LSTYRYLNVQDDQM-------
>Craterostigmus_tasmanianus_TR26622_c0_g1_i3_CDS2|length
------------------------------------------------------------
------------------------------------------------------------
------------------------MIMELHKIES-------VYYVQLMRHGDRAPVYSFP
T--------------D---------------PWSHMW----------QN-IQGEITPIGK
QQ---GFKFGQFLRK-----RYVG--SLLR-NPYLPDEVYVRSTALSRTIATAYNVMAGL
Y-PPT-SCKP-WSADD--PWTIIPVHTVPRHL--DWLLWI-------PTRNV-ALCPKHD
ALT-AEMKETL------KPYYAFL-TETNKDFIDFISNKSGRLIDDIRYLDVITDVLNVE
IAHNLSIPDWANSTVLEKLRGRLNKYYLETS-----L--------NSVQQIRLRSG-PVV
K--TMLENIEDHINEKV----VTTKLYLYSAHDLTLSGVLLALGI-HNGLNPPYSAALIM
ELLNI---------------DDEY--YVKMLYRNDT-KH---SPYVLT--LPNCA--NP-
------------CPLAIFVDNVKDVVPVNILD------------------EC--------
-ELPK---------------------EYVMDIGIP-------------------------
-------------------------
>Craterostigmus_tasmanianus_TR27895_c0_g1_i3_CDS1|length
----------------------MSAKIAP--------------CL---------------
--------------------------------------------------------GPII
LSVIVV--------------ILCSTSPVKSTVEL-------VQ--MITRHGDRAPVFSFP
T--------------D---------------PWKEKW----------EK-IQGELTSIGK
EQ---AFNVGQFLRK-----RYVG--SLLK-DPYQAGEVYVRSTDINRTILTAFNILAGL
F-PSS-TCKP-WSRND--PWTIIPVHSVPRQL--DWLLWI-------PTKDV-ASCPKHD
ELS-EQTKQTL------VPYYSNM-KKTNKNFIDFISRKSGKEIVDIRQLDMITDVLNVE
IAHNLSIPAWVNETVLERLRERLNKFYLETY-----L--------DSVEQRRLRSG-PVV
K--TMLDNIENRISGKV----TDTKMYIYSSHDLTVSGVLLALGI-HNGINPPYATALIM
ELHKI---------------ESVY--YVQMLYRNDT-LH---EPYVLN--L---------
------------------------------------------------------------
------------------------------------------------------------
-------------------------
>Craterostigmus_tasmanianus_TR31174_c0_g1_i1_CDS1|length
----------------------MCAHTWR-------------------------------
--F-----------------------------------------------------SLLA
LHILAVWGS-----------LGYEDLQRNDTVQF-------VL--VVFRHGDRTPLATFP
T--------------D---------------SWGFLWD---------EN-SLGELTVIGK
QQ---GYDLGNFLRQ-----RYVG--GFLS-TTYTPSEIYTRSTSVRRTLGTAYSVLAGL
Y-PPK-TSHP-WSQND--PWVPIPVYTVPKVL--DYLLF---------PSNT-VSCPVYW
NIT------------WESAECNKL-VEDNKDFMEFISLKTGSDVSRVNDLIDVYDVLVVE
RYHKLKRPDWASESVLKRFDDLKNKYLFELP-----M--------KTAQQKRLRGG-TFA
K--SVLDYMEMAKNGS------AKKMVLYSAHDDTVSSVLSLIGA-FNGIAPTYTSAVIV
ELHTL--------------ANQDY--FVKVLYRNST-SR---APYELT--LPSCS--SP-
------------CPFQQFKKILNDFATVDIQR------------------EC--------
-YSPS---------------------D---------------------------------
-------------------------
>Craterostigmus_tasmanianus_TR31174_c0_g1_i5_CDS2|length
----------------------MCAHTWR-------------------------------
--F-----------------------------------------------------SLLA
LHILAVWGS-----------LGYEDLQRNDTVQF-------VL--VVFRHGDRTPLATFP
T--------------D---------------SWGFLWD---------EN-SLGELTLVGK
QQ---GYDLGNFLRQ-----RYVG--GFLS-TTYTPSEIYTRSTGVRRTLSTAYNVLAGL
Y-PPK-TSHP-WSQND--PWVPIPVYTVPKEM--DYLLF---------PSES-VSCPVYW
NIT------------WESATFKNL-REDNKDFMEFISLKTGSDVSSVDDLLNVYDVLVVE
RYHKLKRPDWASEAVVKRFDDLKNKYLFELP-----M--------KTTQQKRLRGG-TFA
K--SMLDYMEMAKNGS------AKKMVLYSAHDDTVSSVLNLMGA-FNGIAPTYTSAVIV
ELHTL--------------ANQDY--FIKVLYRNST-SR---APYELT--LPNCS--SP-
------------CPFQQFKEMLKDFATVDIDS------------------EC--------
-YSES---------------------DD--------------------------------
-------------------------
>Craterostigmus_tasmanianus_TR8510_c0_g1_i1_CDS1|length
----------------------MSTKIVP--------------CL---------------
--------------------------------------------------------GLII
FTLIVV--------------ILCSASPVKSTVEL-------VQ--MITRHGDRAPVYSFP
T--------------D---------------PWKQKW----------EK-IQGELTSIGK
Q-----------------------------------------------------------
------------------------------------------------------------
------------------------------------------------------------
------------------------------------------------------------
------------------------------------------------------------
------------------------------------------------------------
------------------------------------------------------------
------------------------------------------------------------
-------------------------
>Craterostigmus_tasmanianus_TR8510_c0_g2_i1_CDS1|length
------------------------------------------------------------
------------------------------------------------------------
---------------------------------------------MITRHGDRAPVYSFP
T--------------D---------------PWKQKW----------EK-IQGELTSIGK
Q-----------------------------------------------------------
------------------------------------------------------------
------------------------------------------------------------
------------------------------------------------------------
------------------------------------------------------------
------------------------------------------------------------
------------------------------------------------------------
------------------------------------------------------------
-------------------------
>Lithobius_forficatus_VG_c484016_g1_i1|CDS2
----------------------MR------------------------------------
-------------PVWLPGCKKG----------------------------WQLTGYLIL
LGI-------------------SLLHAQ-PQLKL-------VH--IIYRHGDRTPAYTYA
T--------------D---------------PWKNSF----------PE-GWNQLTNVRK
------------------------------------------------------------
------------------------------------------------------------
------------------------------------------------------------
------------------------------------------------------------
------------------------------------------------------------
--------------------------NLAVLIQGVS-SQI--------------------
------------------------------------------------------------
------------------------------------------------------------
-------------------------
>Lithobius_forficatus_VG_c535019_g1_i2|CDS2
------------------------------------------------------------
------------------------------------------------------------
------------------------------------------------------------
------------------------------------------------------------
------------------------------------------------------------
------------------------------------------------------------
------------------------------------------------------------
----------MDNATMARLEQCLIMN-HILS-----T--------KTKTQRRLNGG-VIV
G--DIIKNMQDKIDGKI----QPKKMFMYSSHDWNIIYFLTTLDM-YNFKRAPYFASVFV
ELFED---------------KSQH--FVKIFYRNES-TS---DPYELS--LPSCP--SP-
------------CPFDRFKSVTTDVVPVNPVQ------------------EC--------
-SVGLTATSSSSSVENWQIGNETNKEDTRHLFD---------------------------
-------------------------
>Strigamia_maritima_Female_c49475_g1_i2|CDS3
------------------------------------------------------------
------------------------------------------------------------
------------------------------------------------------------
------------------------------------------------------------
------------------------------------------------------------
------------------------------------------------------------
-----------------------------------MSDKTELYIKDFHKASEIYDTLFVQ
QTHKLTLPDWTTPELLAKLRKFLVMH-LIWL-----V--------KTFDMRRLRGG-PLI
G--EMVKHMQTNIWVKA----DERKIYMYSAHDNTIASFLSALDV-FDPQVPPYCSMVML
ELFEG---------------QEMH--FVKVLYRNDT-TR---EPYELT--LKDCS-----
------------------------------------------------------------
------------------------------------------------------------
-------------------------
>Strigamia_maritima_Female_c49475_g1_i3|CDS4
------------------------------------------------------------
------------------------------------------------------------
------------------------------------------------------------
------------------------------------------------------------
------------------------------------------------------------
------------------------------------------------------------
-----------------------------------MSDKTELYIKDFHKASEIYDTLFVQ
QTHKLTLPDWTTPELLAKLRKFLVMH-LIWL-----V--------KTFDMRRLRGG-PLI
G--EMVKHMQTNIWVKA----DERKIYMYSAHDNTIASFLSALDV-FDPQVPPYCSMVML
ELFEG---------------QEMH--FVKVLYRNDT-TR---EPYELT--LKDCS-----
------------------------------------------------------------
------------------------------------------------------------
-------------------------
>Strigamia_maritima_Female_c54160_g5_i2|CDS2
------------------------MLSAA--------------GFNWNP-----------
--W-----------------------------------------------------TLVF
INILVI---------------IKA---DDLQLKL-------VQ--LLFRHGDRSPTETYP
T--------------D---------------PWKDAW----------PD-GFGQLTTLGM
NQ---QFEMGKYLRQ-----RYG---KLIN-ETYNHNTVVVRSTNVDRTLMSAYANLAGF
I-PPE-GRHV-WNKNL--PWQPIPVHTIPVEE--DYLL-----------SLD-SICPKYD
KLF-EEQIN--------SPEAKKI-NAQYKELFEFLTNKTGVMVKQFDDASEFYDIFLID
QIHNHSLPSWANTTVLADLKKFEIMY-FTWE-----T--------KTREMARLRGG-PLV
G--EMTNNMEFRINNDT----DQRRIFMYSAHDTTVVAFLSALDV-FDPQAPPYCSMVIL
ELLEA---------------NGKD--FVKILYRNDT-TR---EPYELS--LKGCP--SP-
------------CPFDQFKNLTASVVPDNIIA------------------EC--------
-SIHQ------------------------NNIALISAIAGSILVCALLLLIGSAFAFYKR
N---TTNYRYLNIQNEI--------
>Strigamia_maritima_Male_c39926_g1_i1|CDS5
----------------------MRTKYIL-------------QALLKYVNRHKAPLCYLI
VLWGLGTFISTLFSNW----TKDYIPQYPEV-RPVAARYHQLTSAVNFQKKTRPIKYCAL
PNTILLG--------------QEGRGRKGDLLEG-------VV--IITRHGDRGSLRGLL
NQSLVSCSVNFSSHSDLTRYVKFMRNKERERSKSDLFRHFHLLPILSEQCLSGQLSSQGI
IQ---MLRLGKLLHQ-----VYLKRHYLVN-ETTALQDVIVFCSNVPRTYQSVLAFLHSF
L-PSY------------PSWNNVKMGSGLTFC----------------HSRKFCDCPVID
KIE-QVIWKEKWTHLKSHPAVFNL-IQSLTPLYGVVSD------QDGGLPDSLFDSLMVY
LCHQQKMPCDK-NGICASVDQLNNLM-AFLDWSGRQTANH----GLFRRASKLRTH-GLL
V--DIVHRLINIKSRNK--KKSIPRIVIYSGHDLTLIAIMSALGF-YDGSKIPYASRLIF
ELYKS-------------HDSKEF--HVKIIYNGRDLTKR----------ISLCSH-SKS
HNIKNQTKSDFICPLSNLELYISKNFYRELNVTSFQ-------------QACSNLPSSSN
KRLKSLRYV--------------RSKSLISAKS---------------------------
-------------------------
>Strigamia_maritima_Male_c40800_g1_i1|CDS8
----------------------MSLNGSVLQMLLPTTFRCTKNSFARST-----------
--F---------------------------------------------------ILTITF
IYILTI---------------VKT---EELKLKL-------VQ--LVIRHGDRSPIQTYS
T--------------D---------------PWSHAW----------PD-GLGQLTPVKI
KKFKIQNSTPQWVKKAQSNCKSR---RILH-STGVLDSNSIPSNRFLR------------
------------------------------------------------------------
------------------------------------------------------------
------------------------------------------------------------
------------------------------------------------------------
------------------------------------------------------------
-----------------LKTI---------------------------------------
------------------------------------------------------------
-------------------------
>Scolopendra_morsitans_VG_c18660_g3_i3|CDS14
----------------------MEKIQTL--------------SLV--------------
--------------------------------------------------------GLFT
ASSFLL---------------LINGVELNGSLAL-------VQ--ILYRHGDRTPVEPFT
T--------------D---------------KWKDSW----------PE-GIGELTNLGK
RQ---QYALGQYLRH-----KYS---EFLN-ETYNPDEIYIRSTDKDRTLMSAYCNLAGL
Y-PPK-GEEI-WNEKL--KWQPIPVHTKPTEE--DFEL-----------SFD-SICPKYD
KLL-DEVME--------LPEVKEF-NLKYKDFFNQLSNYTGWNVTSVFNVSTIFDTLFVE
QIHNRSWPEWVNDSVLHQMKDCQLHD-WIWT-----F--------YSQELRRLRGG-PLL
G--EMINNMQSKIDGKI----NSLKTIIYSAHDVTIMSLLNVLDL-FNYVLPPYTAMVIM
ELYLD--------------EMGNS--SVKMFYRNST-DH---EPYELH--LPNCS--NP-
------------CSFSEFSTLLMSRIPSDIRK------------------EC--------
-VVQN----------------------LEDNLTLIGAVSGSILGCVLLMVIVAIYAFHRR
H---SDQYRYVNIHNESI-------
#BPFTx
>Cormocephalus_westwoodi_GASL01000003
------------------------------------------------------------
------------------------------------------------------------
------------------------------------------------------------
------------------------------------------------------------
------------------------------------------------------------
------------------------------------------------------------
-----------------------------------------------------------M
LSQLSFLLLFTSYVFAE-------------EEHFILLWREKHNKAQRELRVYDSSTVGMG
TRDKATK--VVFGNS--------------GFLLAQCIKEKRDG------NDDYIKTGYLN
Y---------------------------------KSALIYFGECVCKKMY-------EGK
TCKGTVDYSNDD---LN-SRHFSKYHLAVE-YGSVSF--YDEVS-YPEK-S---ENV---
--FVKT--VTNRGTQ-NAETSTSTVFAATNSNSSTVSN--EIGGSF-GVEV-ELNG----
------------------------------------------------GIYNFK------
-----SS-----------MEVGG-SVKNEQSETEQ--KTDSL-SIKKTF-TILPKSSVQI
VCSVKVKQFEMKYKIPVVIKGAVAVK--YDKGKYI-------------------------
----------------------------------------------LIPVA---------
--TAA----PFF-ADFTMTDEKPPRLEAFVRGRMD-------------------------
------------------------------------------------------------
-------------------------------------------------------GVRHY
DADVHTNNLLLKDTFIKKDIC---------------------------------------
------------------------------------------------------------
--------------------------
>Cormocephalus_westwoodi_GASL01000004
------------------------------------------------------------
------------------------------------------------------------
------------------------------------------------------------
------------------------------------------------------------
------------------------------------------------------------
------------------------------------------------------------
-----------------------------------------------------------M
SPILSILALVLAVAWGA--------------------------------EVEDIETSGVR
KPVYLTE--ENGQ-----LVRKILPSTLKLYPVYQCTL--------EFRKFNHPKSDKID
F---------------------------------DELAKTFATCYANK-------ILGGS
PNWIDLYGKTSD---VK-KPKFSGLSLRLA-MNDVTF--SGKNP-ISTN-V---DVS---
--LRNI--VQNSDSNVDVTSKVQHVVEKVTTTSTSSTHSWSHSESV-EVGV-KDPI----
-----------------------------------------------TE-SGAS------
-----AK-----------LSTFN-SGTSGSEEADT--DKVSY-TISDAA-IVPGHKTGRL
IWTKTVSDTEMDWNAFIEVSGWIGAK--VNGKIS--------------------------
----------------------------------------------FFSVL---------
--DMV----YVF-SEYM-TRLDTNTIGLRTSGKMK-------------------------
------------------------------------------------------------
-------------------------------------------------------MTDAI
ISDATVDEYDSSSVSSTLNKCPEQLTNYTLAAV---------------------------
------------------------------------------------------------
--------------------------
>Cormocephalus_westwoodi_GASL01000005
------------------------------------------------------------
------------------------------------------------------------
------------------------------------------------------------
------------------------------------------------------------
------------------------------------------------------------
------------------------------------------------------------
------------------------------------------------------------
MVISLLVFAFFIATVRS---ECDPNFKHLF------------------------------
FESAYGS--DPKKRSM-TRVIPVTGCFM-KNRIQACVK--------ETTKNYDPELEAVN
W---------------------------------DVFAAAYVKCVLNIVYPEN--ISKDI
QGMRVIYSNGTA---LN-HLGSNDTVLRAT-YYDVET--SPIQNLTYDS-----DIV---
--FLS-------KKGSEGQRTMTHEASTTMTDKATWGKGFRYATRI-EGSV-NIGI----
--------------------------------------------------INWS------
-----GG-----------FDLTGDDKGTVDETDET--LTRKT-TTEIQF-NVTSNKFVRT
LWTVKRQKGDKKFLAKVLISGWLWAY--QVDQIQS--N----------------------
------------------------------------------------------------
---------HPY------------------------------------------------
------------------------------------------------------------
------------------------------------------------------------
------------------------------------------------------------
------------------------------------------------------------
--------------------------
>Cormocephalus_westwoodi_GASL01000006
------------------------------------------------------------
------------------------------------------------------------
------------------------------------------------------------
------------------------------------------------------------
------------------------------------------------------------
------------------------------------------------------------
-----------------------------------------------------------M
SLILSILALVLAVACGA--------------------------------EVEDIETSGVR
KPVYLIE--ENGK-----LKREILPSTLKLYPVYQCTL--------EFRKFNHPKSDNIN
F---------------------------------DELANTFATCYAER-------ILRRT
PDWIDLYGKTSD---LK-KPKFSGLSLRLA-MNDVTF--SGNNP-ISTN-V---DVS---
--LRNI--VQNSDSNVDVTSKVQHVVEKVTKTSTSSTHSWSHSESV-EVGV-TDPI----
-----------------------------------------------TK-SGAS------
-----AK-----------LSMFN-SGTSGSEEADT--DKVSY-TISDAA-IVPGHKTGRL
IWTKTVSDTEMDWNAFIEVSGWIGAK--VNGKIS--------------------------
----------------------------------------------FFSVL---------
--DMV----YVF-SDYM-TRLDTNTIGLRTSGKMK-------------------------
------------------------------------------------------------
-------------------------------------------------------MTDAI
ISDATVDEYDSSSVSSTLNKCPEQLTNYTLAAV---------------------------
------------------------------------------------------------
--------------------------
>Cormocephalus_westwoodi_GASL01000007
------------------------------------------------------------
------------------------------------------------------------
------------------------------------------------------------
------------------------------------------------------------
------------------------------------------------------------
------------------------------------------------------------
---------------------------------------------------------MAS
VQLFLFPLLLLCLTFHG--------------------------------TVEESCFIGDS
KVHHIFS--SSI------RMPIILTTCMELKEVYDCTK--------DIRKKYHPDSPDLK
F---------------------------------EPFAIRYAECYAKH-------NLGLE
PKWIELYGNRDE---LK-KPHYRGLRITFA-MKDVKF--TNQQQ-VIAK-P---EVS---
--LRNF--AHNTGSSVDVKNTIEHIVEKVTKLSTTRESTWKMEQNV-EMGV-SDPI----
-----------------------------------------------TG-SGVS------
-----AK-----------LTLFK-ENTQGSTNEDS--KSVKY-TLEDVS-TVPAHKAGRL
MWTKTESEVTMDWSAYLEVSGYIAVD--LKNSATH-------------------------
----------------------------------------------FLSVI---------
--GMA----YVF-DEYM-TKLGPNTIGLRTSGQLR-------------------------
------------------------------------------------------------
-------------------------------------------------------IKDAV
VSDATIDEYDEKDLSSKKNQCPSDAANVTFVHSG--------------------------
------------------------------------------------------------
--------------------------
>Cormocephalus_westwoodi_GASL01000008
------------------------------------------------------------
------------------------------------------------------------
------------------------------------------------------------
------------------------------------------------------------
------------------------------------------------------------
------------------------------------------------------------
-----------------------------------------------------------M
LSQLSFLLLFTSYVFAE-------------EEHFILLWREKHNKAQRELRVYDSSTVGMG
TRDKATK--VVFGNS--------------GFLLAQCIKEKRDG------NDDYIKTGYLN
Y---------------------------------KSALIYFGECVCKKMY-------EGK
TCKGTVDYSNDD---LN-SRHFSKYHLAVE-YGSVSF--YDEVS-YPEK-S---ENV---
--FVKT--VTNRGTQ-NAETSTSTVFAATNSNSSTVSN--EIGGSF-GVEV-ELNG----
------------------------------------------------GIYNFK------
-----SS-----------MEVGG-SVKNEQSQTEE--KTDSL-SIKKTF-TILPKSSVQI
VCSVKVKQFEMKYKIPVVIKGAVAVK--YDKGKYI-------------------------
----------------------------------------------LIPVA---------
--TAA----PFF-ADFTMTDEKPPRLVGVL------------------------------
------------------------------------------------------------
------------------------------------------------------------
------------------------------------------------------------
------------------------------------------------------------
--------------------------
>Cormocephalus_westwoodi_GASL01000009
------------------------------------------------------------
------------------------------------------------------------
------------------------------------------------------------
------------------------------------------------------------
------------------------------------------------------------
------------------------------------------------------------
-----------------------------------------------------------M
SPILSILALVLAVACGT--------------------------------EVEDIETSGVR
KPVYLTE--ENGK-----LKIKIVKSTLQLYRVYQCTL--------AFRTFNHPKSDKID
F---------------------------------DILAETFANCSAKN-------ILGGD
PEWVDLYGMKDE---LK-KPKFSGLNLRLA-MNDVTF--SGKKP-VSTN-V---DVS---
--LRNI--VQNSDSNVEVTSKVQHVVEKVTTTSTSSTHSWSHSESV-EVGV-KDPI----
-----------------------------------------------TE-SGAS------
-----AK-----------LSTFS-SGTSGSEEADT--DKVSY-TISDAA-IVPGSKTGRL
IWTKTVSDTEMDWNAFIEVSGWIGAK--VNGKIS--------------------------
----------------------------------------------FFSVL---------
--DMV----YVF-SEYM-TRLDTNTIGLRTSGKMK-------------------------
------------------------------------------------------------
-------------------------------------------------------MTDAI
ISDATVDEYDSSSVSSTLNKCPEQLTNYTLAAV---------------------------
------------------------------------------------------------
--------------------------
>Cormocephalus_westwoodi_GASL01000010
------------------------------------------------------------
------------------------------------------------------------
------------------------------------------------------------
------------------------------------------------------------
------------------------------------------------------------
------------------------------------------------------------
------------------------------------------------------------
---------VYTALLQE--------------------------------TFGKSCYIGDS
KRIYIKC--SDTY-----REPELSSTCMDLKEVYDCTK--------DVRKDYHPDSLKLD
F---------------------------------EVFARRYAECYMKHVV-----RYEDP
LGWIDLYGKNEV---MR-RPYMKGLGIKFA-MKDVKF--SRQQP-VIEK-P---EIS---
--FRSF--VDNTHSSVEIEQLGRRQC----------------------------------
------------------------------------------------------------
------------------------------------------------------------
------------------------------------------------------------
------------------------------------------------------------
------------------------------------------------------------
------------------------------------------------------------
------------------------------------------------------------
------------------------------------------------------------
------------------------------------------------------------
--------------------------
>Cormocephalus_westwoodi_GASL01000011
------------------------------------------------------------
------------------------------------------------------------
------------------------------------------------------------
------------------------------------------------------------
------------------------------------------------------------
------------------------------------------------------------
----------------------------------------------------------MA
PCYTVLLLVVNVCFVLG---A---------VEKFIEEWRNEMY--IP-FEFYRASLIGLT
YDPIRGK--TVN-----------------SQEMVNCINDLRER------DSGAKNSGIID
F---------------------------------DKAFQFYGKCFCHKAML----QSDMG
KCNAMIDYNIKD---LR-YRHFHRFNVHKV-LGAVKY--FEQTN-LPER-K---ENV---
--FIKT--ITNRGTK-SVKSTAAISFTKTNSQTSSASN--EIGGSV-GGKA-ELNL----
------------------------------------------------GIFSST------
-----VE-----------IEATY-SYERTRSNTEE--NTDTF-SLEREF-EIPAKSAVQI
ICSLKKQDFDLAWEIPVVVNGSVAVK--IDRFNGDGTPEYF-------------------
----------------------------------------------FIDVR---------
--HVA----RYF-KEFSLTRENPPRLQGYIRGRTR-------------------------
------------------------------------------------------------
-------------------------------------------------------GSKNF
DAEVNPQAMPLEVTPVQTDVCNPLPSKV--------------------------------
------------------------------------------------------------
--------------------------
>Cormocephalus_westwoodi_GASL01000012
------------------------------------------------------------
------------------------------------------------------------
------------------------------------------------------------
------------------------------------------------------------
------------------------------------------------------------
------------------------------------------------------------
----------------------------------------------------------MA
PCYAALLLTLNVCFVLG---A---------VEDFIVKWRNEMF--LP-FQFYRASQIGLS
YDPINSK--TVN-----------------AQEMVNCINGLRKN------DSGTKNSGIID
F---------------------------------DKAFHFYGKCFCHKAMQ----QSDMN
KCDATIDYNIKD---LR-YRHFHRFNVHKV-LDAVKY--FEQTN-LPER-K---ENV---
--FIKT--ITNRGTK-SVKSTAAISFTKTNSQTSSASN--EIGGSI-GGKA-ELNL----
------------------------------------------------GIYSST------
-----VE-----------IEATY-SYERTRSNTEE--NTDTF-SLEREF-EIPAKSAVQI
ICSLKKQDFDLAWEIPVVVNGSVAVK--IDRFNDDGTPEYF-------------------
----------------------------------------------FIDVS---------
--HVA----RYF-KEFSLTRENPPRLQGFIRGRTR-------------------------
------------------------------------------------------------
-------------------------------------------------------GSKHF
DAEVNPQAMPLEVTPVQTDVCNPLPSKV--------------------------------
------------------------------------------------------------
--------------------------
>Ethmostigmus_rubripes_GASI01000012
------------------------------------------------------------
------------------------------------------------------------
------------------------------------------------------------
------------------------------------------------------------
------------------------------------------------------------
------------------------------------------------------------
-----------------------------------------------------------M
GLRVILLMFIVNVYTTS---A---------MNQIIADWRNERD--YP-ILFYRGTQLGKG
RDHHTAG--NNPP----------------PQTMAKCIEGWRKE------EKSHTKSGMIT
L---------------------------------DSALVYFGRCFCQEIML----NTREN
CKDATVDYDRDD---LQ-YRYYRRFRIEKE-VGAVRY--FDESN-LPEK-K---ENV---
--FIKT--IINRSSK-EVKSTVALKMSTSDKVTNTMRS--EIGGSL-GAAF-DLNL----
------------------------------------------------GIVKFK------
-----GE-----------MEQSY-SHEGTFSKAET--VTDVM-AVNRQF-AVPAHSAVQI
ICSLNKQDLDIQWEVPVVVTGAVAVK--FRFDGPD--KEFF-------------------
----------------------------------------------FIEVD---------
--QIA----RYF-KEFSLTNDNPPKLVAYVRGRTT-------------------------
------------------------------------------------------------
-------------------------------------------------------GTKHM
NAEANPMNLPLNVSGVEKDICNPLPSAKK-------------------------------
------------------------------------------------------------
--------------------------
>Ethmostigmus_rubripes_GASI01000013
------------------------------------------------------------
------------------------------------------------------------
------------------------------------------------------------
------------------------------------------------------------
------------------------------------------------------------
------------------------------------------------------------
-----------------------------------------------------------M
GLRVILLMFIVNVCTTS---A---------MNQIIADWRNERD--YP-ILFYRGTQLGKG
RDHHTAG--NNPP----------------PQTMAKCIEGWRKE------EKSHTKSGMIT
L---------------------------------DSALVYFGRCFCQEIML----NTREN
CKDATVDYDRDD---LQ-YRYYRRFRIEKE-VGAVRY--FDESN-LPEK-K---ENV---
--FIKT--IINRSSK-EVKSTVALKMSTSDKVTNTMRS--EIGGSL-GAAF-DLNL----
------------------------------------------------GIVKFK------
-----GE-----------MEQSY-SHEGTFSKAET--VTDVM-AVNRQF-AVPAHSAVQI
ICSLNKQDLDIQWEVPVVVTGAVAVK--FRFDGPD--K----------------------
------------------------------------------------------------
--------------------------IRLHRSRPN-------------------------
------------------------------------------------------------
-------------------------------------------------------SSLL-
------------------------------------------------------------
------------------------------------------------------------
--------------------------
>Ethmostigmus_rubripes_GASI01000015
------------------------------------------------------------
------------------------------------------------------------
------------------------------------------------------------
------------------------------------------------------------
------------------------------------------------------------
------------------------------------------------------------
-----------------------------------------------------------M
GLRVIFLMFIVNVCTTS---S---------MNQIITDWRNERD--YP-ILFYRGTQLGKG
RDHHTAG--NNPP----------------PQTMAKCIEGWRKE------EKSHTKSGMIT
L---------------------------------DSALVYFGRCFCQEIML----NTREN
CKDATVDYDRDD---LQ-YRYYRRFRIEKE-VGAVRY--FDESN-LPEK-K---ENV---
--FIKT--IINRSSK-QVKSTVDLKMSTSDKVTNTMRS--EIGGSL-GAAF-DLNL----
------------------------------------------------GIVKFK------
-----GE-----------MEQSY-SHEGTFSKAET--VTDVM-AVNRQF-VVPAHSAVQI
ICSLNKQDLDIQWEVPVVVTGAVAVK--FRFDGPD--KEFF-------------------
----------------------------------------------FIEVD---------
--QIA----RYF-KEFSLTNDNPPKLVAYVRGRTT-------------------------
------------------------------------------------------------
-------------------------------------------------------GTKHM
NAEANPMNLPLNVSGVEKDI----------------------------------------
------------------------------------------------------------
--------------------------
>Ethmostigmus_rubripes_GASI01000016
------------------------------------------------------------
------------------------------------------------------------
------------------------------------------------------------
------------------------------------------------------------
------------------------------------------------------------
------------------------------------------------------------
-----------------------------------------------------------M
GLRVILLMFIVNVRITS---A---------MNQIITDWRNERD--YP-ILFYRGTQLGKG
RDHHTAG--NNPP----------------PQTMAKCIEGWRKE------EKSHTKSGMIT
L---------------------------------DSALVYFGRCFCQEIML----NTREN
CKDATVDYDRDD---LQ-YRYYRRFRIEKE-VGAVRY--FDESN-LPEK-K---ENV---
--FIKT--IINRSSK-QVKSTVDLKMSTSDKVTSTMRS--EIGGSL-GAAF-DLNL----
------------------------------------------------GIVKFK------
-----GE-----------LEQSY-SHEGTFSKAET--VTDVM-AVNRQF-AVPAHSAVQI
ICSLNKQDLDIQWEVPVVVTGAVAVK--FRFDGPD--KEFF-------------------
----------------------------------------------FIEVD---------
--QIA----RYF-KEFSLTNDNPPKLVAYVRGRTT-------------------------
------------------------------------------------------------
-------------------------------------------------------GTKHM
NAEANPMNLPLNVSGVEKDICNPLPSAKK-------------------------------
------------------------------------------------------------
--------------------------
>Ethmostigmus_rubripes_GASI01000017
------------------------------------------------------------
------------------------------------------------------------
------------------------------------------------------------
------------------------------------------------------------
------------------------------------------------------------
------------------------------------------------------------
------------------------------------------------------------
--CVILLMFIVNVYTTS---A---------MNQIIADWRNERD--YP-ILFYRGTQLGKG
RDHHTAG--NNPP----------------PQTMAKCIEGWRKE------EKSHTKSGMIT
L---------------------------------DSALVYFGRCFCQEIML----NTREN
CKDATVDYDRDD---LQ-YRYYRRFRIEKE-VGAVRY--FDESN-LPEK-K---ENV---
--FIKT--IINRSSK-QVKSTVDLKMSTSDKVTSTMRS--EIGGSL-GAAF-DLNL----
------------------------------------------------GIVKFK------
-----GE-----------LEQSY-SHEGTFSKAET--VTDVM-AVNRQF-AVPAHSAVQI
ICSLNKQDLDIRWGVPVVVTGAVAVK--FRFDGPD--KEFF-------------------
----------------------------------------------FIEVG---------
--QIA----RYF-KEFSLTNDNPPKLVAYVRGRTT-------------------------
------------------------------------------------------------
-------------------------------------------------------GTKHM
NAEANPMNLPLNVSGVEKDICNPLPSAKK-------------------------------
------------------------------------------------------------
--------------------------
>Ethmostigmus_rubripes_GASI01000018
------------------------------------------------------------
------------------------------------------------------------
------------------------------------------------------------
------------------------------------------------------------
------------------------------------------------------------
------------------------------------------------------------
------------------------------------------------MKVLESKVTLLY
WLTGVLVLVLLQKPTVA--------------NNYVEKWRNFRA--IT-VTFMELNDKTVI
QHEENLT--IDT-----------------VTKIEKCFL-------KEYKEAVIPREHYVD
V---------------------------------DKVLQAYGNCLYENAF-----AKTYG
SNYENMIGKLES---ML-DRNYRIFDLDIS-LGDVRY--FPVEN-RPPQ-P---KTV---
--MSKS--VHNYGEK-SVESVISEKVETEDVTTNTMTH--TAGASY-TASA-EFDF----
-------------------------------------------------LISFK------
-----TS-----------ATAGY-SHTWNDATTSK--TLKTL-SISDTV-TVPAKSSVEV
TWLLTEQDFKMRWEAAMYISGAIGIK--VTNGNTS-----------------KMF-----
----------------------------------------------FLPVK---------
--DLP----KFF-SEIE--KANKDRAYIVLKGIIQ-------------------------
------------------------------------------------------------
-------------------------------------------------------GKKNV
GSNLQVKERSHDDS----------DIFEPCPM----------------------------
------------------------------------------------------------
--------------------------
>Ethmostigmus_rubripes_GASI01000019
------------------------------------------------------------
------------------------------------------------------------
------------------------------------------------------------
------------------------------------------------------------
------------------------------------------------------------
------------------------------------------------------------
------------------------------------------------MKVLESKVTLLY
WLTGVLVLVLLQKPTVA--------------NNYVEKWRNFRA--IT-VTFMELNNKTVI
QHEENLT--IDT-----------------VTKIEKCFL-------KEYKEAVIPREHYVD
V---------------------------------DKVLQAYGNCLYENAF-----AKSYG
SNYENMIGKLES---ML-DRNYRIFDLDIS-LGDVRY--FPVEN-RPPQ-P---KTV---
--MSKS--VHNYGEK-SVESVISEKVETEDVTTNTMTH--TAGASY-TASA-EFDF----
-------------------------------------------------LISFK------
-----TS-----------ATAGY-SHTWNDATTSK--TLKTL-SISDTV-TVPAKSSVEV
TWLLTEQDFKMRWEAAMYISGAIGIK--VTNDNTS-----------------KML-----
----------------------------------------------FLPVK---------
--DLP----KFF-SEIE--KANKDRAYIVLKGIIQ-------------------------
------------------------------------------------------------
-------------------------------------------------------GKKNV
GSNLQVKERSHDDS----------DIFEPCPM----------------------------
------------------------------------------------------------
--------------------------
>Ethmostigmus_rubripes_GASI01000020
------------------------------------------------------------
------------------------------------------------------------
------------------------------------------------------------
------------------------------------------------------------
------------------------------------------------------------
------------------------------------------------------------
------------------------------------------------MKVLESKVTLLY
WLTGVLVLVLLQKPTVA--------------NNYVEKWRNFRA--IT-VTFMELNNKTLI
QHEENLT--IDT-----------------VTKIEKCFL-------KEYKEAVIPREHYVD
V---------------------------------DKVLQAYGNCLYENAF-----AKTYG
SNYENMIGKLES---ML-DRNYRIFDLDIS-LGDVRY--FPVEN-RPPQ-P---KTV---
--MSKS--VHNYGEK-SVESVISEKVETEDVTTNTMTH--TAGASY-TASA-EFDF----
-------------------------------------------------LISFK------
-----TS-----------ATAGY-SHTWNDATTSK--TLKTL-SISDTV-TVPAKSSVEV
TWLLTEQDFKMRWEAAMYISGAIGIK--VTNGTNS-----------------KML-----
----------------------------------------------FLPVK---------
--DLP----KFF-SEIE--KANKDRAYIVLKGIIQ-------------------------
------------------------------------------------------------
-------------------------------------------------------GKKNV
GSNLQVKERSHDDS----------DIFEPCPM----------------------------
------------------------------------------------------------
--------------------------
>Ethmostigmus_rubripes_GASI01000021
------------------------------------------------------------
------------------------------------------------------------
------------------------------------------------------------
------------------------------------------------------------
------------------------------------------------------------
------------------------------------------------------------
------------------------------------------------MKILESKITLFY
WVTGVLVLVLLQKPTVA--------------NNYVEKWRNFRA--IT-VTFMELNNKTVI
QHEENLT--IDT-----------------VTKIEKCFL-------KEYKEAVIPREHYVD
V---------------------------------DKVLQAYGNCLYENAF-----AKTYG
SNYENMIGKLES---ML-DRNYRIFDLDIS-LGDVRY--FPVEN-RPPQ-P---KTV---
--MSKS--VHNYGEK-SVESVISEKVETEDVTTNTMTH--TAGASY-TASA-EFDF----
-------------------------------------------------LISFK------
-----TS-----------ATAGY-SHTWNDATTSK--TLKTL-SISDTV-TVPAKSSVEV
TWLLTEQDFKMRWEAAMYISGAIGIK--VTNGTNS-----------------KML-----
----------------------------------------------FLPVK---------
--DLP----KFF-SEIE--KANQNRVYIVLKG----------------------------
------------------------------------------------------------
------------------------------------------------------------
-SHSREKERWIKSSGERTIARRFRHI----------------------------------
------------------------------------------------------------
--------------------------
>Ethmostigmus_rubripes_GASI01000022
------------------------------------------------------------
------------------------------------------------------------
------------------------------------------------------------
------------------------------------------------------------
------------------------------------------------------------
------------------------------------------------------------
------------------------------------------------MKFLESKVTLLY
WVTGVMVLVLLQKPAVA--------------NNYVEKWRNFRA--IK-VTLLEVNDKTVI
SHKESLS--KDT-----------------VTKIEKCFL-------KEYKEAVIPREHYVD
V---------------------------------DKVLQAYGNCLYENAF-----AKSYG
SNYENMIGKLES---ML-DRNYRIFDLDIS-LGDVRY--FPVEN-RPPQ-P---KTV---
--MSKS--VHNYGEK-SVESVISEKVETEDVTTNTMTH--TAGASY-TASA-EFDF----
-------------------------------------------------LISFK------
-----TS-----------ATAGY-SHTWNDATTSK--TLKTL-SISDTV-TVPAKSSVEV
TWLLTEQDFKMRWEAAMYISGAIGIK--VTNGNTS-----------------KML-----
----------------------------------------------FLPVK---------
--DLP----KFF-SEIE--KANKDRAYIVLKGIIQ-------------------------
------------------------------------------------------------
-------------------------------------------------------GKKNV
GSNLQVKERSHDDS----------DIFEPCPV----------------------------
------------------------------------------------------------
--------------------------
>Ethmostigmus_rubripes_GASI01000023
------------------------------------------------------------
------------------------------------------------------------
------------------------------------------------------------
------------------------------------------------------------
------------------------------------------------------------
------------------------------------------------------------
------------------------------------------------MKVLESKVTLLY
WVTGVLVMVLLQKTTVA--------------NNYVEKWRNFRA--IT-VTLLELDNNTVI
PHEVSLP--QDI-----------------VTKIEKCFL-------QEYKDAETPREHYVD
V---------------------------------DKIIQAYGNCLYRNAF-----ASTYG
SKYENMIGKLES---ML-DRNYRIFDLDIS-LGDVRY--FPLEN-RPPQ-P---KTV---
--MTKW--IHNYGEK-SVESVISEKVETEDVTTNTMTH--TAGASY-TASA-EFTF----
-------------------------------------------------LISFK------
-----TS-----------AKAGY-SHTWNDATTSK--TLKTL-SISDTI-TVPPKSSVEV
TWLLTEQDFKMRWEAAMYISGAIGIK--VTNGNTP-----------------KML-----
----------------------------------------------FLPVR---------
--DLP----KFF-SEIE--KANQNRAYIVLKGIIQ-------------------------
------------------------------------------------------------
-------------------------------------------------------GKKNV
GSNLQVKEQSHGDS----------DIFEPCPM----------------------------
------------------------------------------------------------
--------------------------
>Ethmostigmus_rubripes_GASI01000024
------------------------------------------------------------
------------------------------------------------------------
------------------------------------------------------------
------------------------------------------------------------
------------------------------------------------------------
------------------------------------------------------------
-------------------------------------------------------MTSLL
FLRQFFFLISCYLFSIT-------------------------------NAEEDPFLARHF
KPATIKL--EIVGE----ADEFKDVSTSEAKSIRDCFI----------SNFISADSNFPD
L---------------------------------DSVLEVGIKCIMDEK------YGKNR
VEWVSFNQKQSA---LE-SRNFRKYKVKAK-IGDVQY--LTRPE-LAPE-P---DVL---
--AVKW--IHNSQSKSSIKSVLSETVSREEKTSVQITH--SYGGSI-SAGF-SVSV----
----------------------------------------------------FS------
-----VS-----------MSVGY-KGSYSSKTETT--AVKTY-ALQDTV-DVPANSSVKV
TWNLIEQDSVMDWKAPMYVTGAAAIK--FKYDNRIR------------------------
----------------------------------------------FLPLG---------
--ELA----KFF-KEFHPHESDIYTMHADVEGVVK-------------------------
------------------------------------------------------------
-------------------------------------------------------GKKGI
TSTIRTFHFPLTLGSHGLKIGECANA----------------------------------
------------------------------------------------------------
--------------------------
>Ethmostigmus_rubripes_GASI01000025
------------------------------------------------------------
------------------------------------------------------------
------------------------------------------------------------
------------------------------------------------------------
------------------------------------------------------------
------------------------------------------------------------
----------------------------------------------------------ML
FISGLLIILLHILNVQT---------------------------------YRYIDPYEAD
CSPGFIH--LFKPSPP-KNFKLIKNCHG-VTSIKYCVA--------GLIEKVDPELDFVN
L---------------------------------DTFIEKYADCVADQF------GPNKK
LSWKTISGKQDE---LQ-TPAHKGLHARAT-VTNVEY--QPMQRNIQAK-P---EVL---
--LTKW--LHNNLPNQEITAQITEEVEKTDTETTTLMHGVETSLSI-EWEA---------
---------------------------------------------------VVS------
-----GS-----------ISAEY-SYEHEEENTAT--NKRKL-KLDDTV-TVPANSSVYM
AWLLTEAQVTQQWTADIRISGWIAMK--FIDNG-------------------EIW-----
----------------------------------------------FVPVG---------
--EMG----FYF-QDYF-KKIDSSTIEFKAKGIQK-------------------------
------------------------------------------------------------
-------------------------------------------------------APQTV
DSQVSTWQFELKKDIPCASLS---------------------------------------
------------------------------------------------------------
--------------------------
>Ethmostigmus_rubripes_GASI01000026
------------------------------------------------------------
------------------------------------------------------------
------------------------------------------------------------
------------------------------------------------------------
------------------------------------------------------------
------------------------------------------------------------
------------------------------------------------------------
---LCVLLLVSLVSVAS-------------------------------------ENVCSD
ETYYFHY--ANNGSQV-IEYIESCSFAE-ELSNCAGVK--------TITRKYHPTLGVRP
F---------------------------------DEFAETYVRCFVERKM-------RRS
VDWIDLYGKHEK---LK-NVKYQGHGLRAL-ITEMEY--ETPKT-LNTN-V---DSL---
--LVKT--FSNSQSSEEVSGEISEEIAKTVETVTARQHDWNVGVSV-EMGV-SDLF----
------------------------------------------------GIASVS------
-----TE-----------VSAEY-SGSKAEEVTNT--VTRTY-TIADTV-KVPPSTTVRV
MWTMTEANVKIGWTSKMKISGMMAAQ--VNG---------------------EIY-----
----------------------------------------------FFPVG---------
--HMA----LVY-DEYF-KRVSTHAISLEGKGNFY-------------------------
------------------------------------------------------------
-------------------------------------------------------TTTSI
QSEAHVSQFPLGSSPACFS-----------------------------------------
------------------------------------------------------------
--------------------------
>Ethmostigmus_rubripes_GASI01000027
------------------------------------------------------------
------------------------------------------------------------
------------------------------------------------------------
------------------------------------------------------------
------------------------------------------------------------
------------------------------------------------------------
------------------------------------------------------------
MLGLIFLTLVSFVSEAV-------------------------------------GQMCAG
ETYYFHY--DSSGSQV-LKFIDRCTYAK-TLSGCDKVQ--------QVVTKYHPRLGVRP
F---------------------------------DEFAKAYVSCFVRLI------MKKNE
PKWIALYGKKPE---LQ-HERYKSHRLRAL-ITDMEY--EVPKT-LSTN-V---DSL---
--LVKT--FSNAQSGEEISGEISEEIAKVVETVTSRQHAWNVGASV-EVGA-SDLF----
------------------------------------------------KIASVS------
-----VE-----------VSAEY-SGSSATEVSKT--SSRTY-SISDTI-KVPPGKTVRV
VWTMTEANIEIAWTSKMQISGTMAAS--VDG---------------------VLY-----
----------------------------------------------FFPVG---------
--HMA----LVY-DDYF-RRVSTHAISLEGKGKFY-------------------------
------------------------------------------------------------
-------------------------------------------------------TTTSL
QAAAHISQFPLGEAPACFS-----------------------------------------
------------------------------------------------------------
--------------------------
>Ethmostigmus_rubripes_GASI01000028
------------------------------------------------------------
------------------------------------------------------------
------------------------------------------------------------
------------------------------------------------------------
------------------------------------------------------------
------------------------------------------------------------
------------------------------------------------------------
------------------------------------------------------------
------------------------------------------------------------
-------------------------------------------------M-----TAGSV
VDWIDLYGKHEK---LQ-NVKYYGHHLRAL-ITEMEY--ETPKA-LNKN-V---DSL---
--LVKT--FSNSQSSEEVSGEISEEIAKTVETVTARQHDWNIGASV-EMGA-SDVF----
------------------------------------------------GIAKVS------
-----VE-----------ASAEY-SGSKAEEVTNT--VTRTY-TIADTV-KVPPSTTVRV
MWTMTEANVKIGWTSKMKISGMMAAQ--ING---------------------VIH-----
----------------------------------------------FFPVG---------
--HIA----LVF-EEYF-KKISTHAISLEGKGNFY-------------------------
------------------------------------------------------------
-------------------------------------------------------TTTSI
QSEAHVSQFPLGSTPACFS-----------------------------------------
------------------------------------------------------------
--------------------------
>Ethmostigmus_rubripes_GASI01000029
------------------------------------------------------------
------------------------------------------------------------
------------------------------------------------------------
------------------------------------------------------------
------------------------------------------------------------
------------------------------------------------------------
--------------------------------------------------------MPRM
DLKLLTILRVVLFLTYS-------------------------------------------
-------------------------------VTAKNVA--------ALTRKYHPTLGVRP
F---------------------------------DEFAETYVRCFVDKKM-----TEGSV
VDWIDLYGKHVE---LR-NAKYYGHHLRAL-ITEMEY--ETPKT-LNKN-V---DSL---
--LVKT--FSNSQSSEEVSGEISEEIAKTVETVTARQHDWNIGASV-EMGA-SDVF----
------------------------------------------------GIAKVS------
-----VE-----------ASAEY-SGSKAEEVTNT--VTRTY-TIADTV-KVPPSTTVRV
MWTMTEANVKIGWTSKMKISGMMAAQ--ING---------------------VIH-----
----------------------------------------------FFPVG---------
--HMA----LVF-EEYF-KKISTHAISLEGKGNFY-------------------------
------------------------------------------------------------
-------------------------------------------------------TTTSI
QSEAHVSQFPLGSTPACFS-----------------------------------------
------------------------------------------------------------
--------------------------
>Ethmostigmus_rubripes_GASI01000030
------------------------------------------------------------
------------------------------------------------------------
------------------------------------------------------------
------------------------------------------------------------
------------------------------------------------------------
------------------------------------------------------------
-----------------------------------------------------MMFQQEI
LTLLLSLALYISVESDH--------------------------------VVENFPHIGYR
KPLYLSF--NGDE-----PVKHVLKSTLNLQPVYSCTH--------DIRRTYSPDEESLT
F---------------------------------EIFANKYAECYADK-------IIKGH
RDWVELYGNKDE---LK-DSKYKGLHVHLA-MNDVQF--SSEEI-QDKK-V---DVS---
--VRHV--VPNSDSTTEVTSTISNTMTTETSFEAKSKHSWKTSSKL-ELGV-TDPI----
-----------------------------------------------TK-SSGS------
-----VK-----------MSMFS-GGSSESGEGNG--TKFEY-TLSDAS-VVPAGKTGRI
LWTKTKKDVTLDWKSYIEVSGWMSAK--VSGKIY--------------------------
----------------------------------------------FLPVG---------
--DMT----YVY-GEYM-TRLGPNKLGVTTSGSLS-------------------------
------------------------------------------------------------
-------------------------------------------------------MSDTI
VSEATVDEYSRDETNAAANGCLRISKIHSFQQKIKFASSLLMQXFVNLNCEA--------
------------------------------------------------------------
--------------------------
>Ethmostigmus_rubripes_GASI01000031
------------------------------------------------------------
------------------------------------------------------------
------------------------------------------------------------
------------------------------------------------------------
------------------------------------------------------------
------------------------------------------------------------
-----------------------------------------------------NDVPTEI
LTLLLSLALYISVESDH--------------------------------VVENFPHIGYR
KPLYLSF--NGDE-----PVKHVLKSTLNLQPVYSCTH--------DIRRTYSPDEESLT
F---------------------------------EIFANKYAECYADK-------IIKGH
RDWVELYGNKDE---LK-DNKYKGLHVHLA-MNDVQF--SSEEI-QDKK-V---DVS---
--VRHV--VPNSDSTTEVTSTISNTMTTETSFEAKSKHSWKTSSKL-ELGV-TDPI----
-----------------------------------------------TK-SSGS------
-----VK-----------MSMFS-GGSSESGEGNG--TKFEY-TLSDAS-VVPAGKTGRI
LWTKTKKDVTLDWKSYIEVSGWMSAK--VSGKIY--------------------------
----------------------------------------------FLPVG---------
--DMT----YVY-GEYM-TRLGPNKLGVTTSGSLS-------------------------
------------------------------------------------------------
-------------------------------------------------------MSDTI
VSEATVDEYSRDETNAAANGCPQNLQNYTLSNRR--------------------------
------------------------------------------------------------
--------------------------
>Ethmostigmus_rubripes_GASI01000032
------------------------------------------------------------
------------------------------------------------------------
------------------------------------------------------------
------------------------------------------------------------
------------------------------------------------------------
------------------------------------------------------------
-----------------------------------------------------MMFQQEI
LTLLLSLTLYISVESDH--------------------------------VVENFPHIGYR
KPLYLSF--NGDE-----PVKHVLKSTLNLQPVYSCTH--------DIRRTYSPDEESLT
F---------------------------------EIFANKYAECYADK-------IIKGH
RDWVELYGNKDE---LK-DSKYKGLHVHLA-MNDVQF--SSEEI-QDKK-V---DVS---
--VRHV--VPNSDSTTEVTSTISNTMTTETSFEAKSKHSWKTSSKL-ELGV-TDPI----
-----------------------------------------------TK-SSGS------
-----VK-----------MSMFS-GGSSESGEGNG--TKFEY-TLSDAS-VVPAGKTGRI
LWTKTKKDVTLDWKSYIEVSGWMSAK--VSGKIY--------------------------
----------------------------------------------FLPVG---------
--DMT----YVY-GEYM-TRLGPNKLGVTTSGSLS-------------------------
------------------------------------------------------------
-------------------------------------------------------MSDTI
VSEATVDEYSRDETNVAANGCPQNLQNYTLSNRR--------------------------
------------------------------------------------------------
--------------------------
>Ethmostigmus_rubripes_GASI01000033
------------------------------------------------------------
------------------------------------------------------------
------------------------------------------------------------
------------------------------------------------------------
------------------------------------------------------------
------------------------------------------------------------
-----------------------------------------------------MMFQQEI
LTLLLSLALYISVESDH--------------------------------VVENFPHIGYR
KPLYLSF--NGDE-----PVKHVLKSTLNLQPVYSCTH--------DIRRTYSPDEESLT
F---------------------------------EIFANKYAECYADK-------IIKGH
RDWVELYGNKDE---LK-DSKYKGLHVHLA-MNDVQF--SSEEI-QDKK-V---DVS---
--VRHV--VPNSDSTTEVTSTISNTMTTETSVEAKSKHSWKTSSKM-ELGA-TDPI----
-----------------------------------------------TK-SSGS------
-----VK-----------MSMFS-GGSSESGEGNG--TKFEY-TLSDAS-VVPAGKTGRI
LWTKTKKDVTLDWKSYIEVSGWMSAK--VSGKIY--------------------------
----------------------------------------------FLPVG---------
--DMT----YVY-GEYM-TRLGPNKLGVTTSGSLS-------------------------
------------------------------------------------------------
-------------------------------------------------------MSDTI
VSEATVDEYSRDETNAAANGCPQNLQNYTLSNRR--------------------------
------------------------------------------------------------
--------------------------
>Ethmostigmus_rubripes_GASI01000034
------------------------------------------------------------
------------------------------------------------------------
------------------------------------------------------------
------------------------------------------------------------
------------------------------------------------------------
------------------------------------------------------------
-----------------------------------------------------MMFQQEI
LTLLLSLALYISVESDH--------------------------------VVENFPHIGYR
KPLYLSF--NGDE-----PVKHVLKSTLNLQPVYSCTH--------DIRRTYSPDEESLT
F---------------------------------EIFANKYAECYADN-------IIKGH
RDWVELYGNKDE---LK-DSKYKGLHVHLA-MNDVQF--SSEEI-QDKK-V---DVS---
--VRHV--VPNSDSTTEVTSTISNTMTTETSVEAKSKHSWKTSSKM-ELGV-TDPI----
-----------------------------------------------TK-SSGS------
-----VK-----------MSMFS-GGSSESGEGNG--TKFEY-TLSDAS-VVPAGKTGRI
LWTKTKKDVTLDWKSYIEVSGWMSTK--VNGIIY--------------------------
----------------------------------------------FLPVG---------
--DMT----YVY-GEYM-TRLGPNKLGVTTSGSLS-------------------------
------------------------------------------------------------
-------------------------------------------------------MSDTI
VSEATVDEYSRDETNAAANGCPQNLQNYTLSNRR--------------------------
------------------------------------------------------------
--------------------------
>Lforficatus_VG_c544531_g1_i2
------------------------------------------------------------
------------------------------------------------------------
------------------------------------------------------------
------------------------------------------------------------
------------------------------------------------------------
------------------------------------------------------------
--------------------------------------------------MLAIMKTAQL
YVLGVVLFVVLLIVEGH---EDPSNQKKKTKGGKKKKGKGPPD--PGFKKLAVRDGPIQL
TMLKYDP--RNPRGTP-ASVGLNIAENE-RANMERDMR--------DMLVNRIPDETVRN
F---------------------------------DEDISMLAKALAK-----LRVFGGGS
PKVVSVNGSDPS---IP-HRVFNKYKVKAE-VVSQHS--NDPMF-TPPK-P---TTV---
--VTKW--VHNHLLANSTESVISEEVTRKTSTSTSMTS--TVGGSV-TASM-SINF----
------------------------------------------------WVASAS------
-----AS-----------VSVGG-SFSTTSTTEQE--DVKTF-MLQDTI-TVSPNSSAKV
VWNIMERSMKLTWDADLKIQGYFALK--TQNN--------------------DLY-----
----------------------------------------------FVPVT---------
--ILP----YFI-PTYE-RTDKADIIVTTISGVMK-------------------------
------------------------------------------------------------
-------------------------------------------------------SQQGT
ESTVTTIDFPLQVQDRHIDACNDGMTIDKALKKKG-------------------------
------------------------------------------------------------
--------------------------
>Lforficatus_VG_c544939_g1_i1
------------------------------------------------------------
------------------------------------------------------------
------------------------------------------------------------
------------------------------------------------------------
------------------------------------------------------------
------------------------------------------------------------
-----------------------------------------------------MIGPAKM
TGIMLTLLVAVSIWVCG---E----------------------------AREPQFDCGKV
KNTYLFS--NAGGVNQRLGMGEDDGNCEKKRNVWECLK--------PLINNFDPDYDAVD
F---------------------------------DAFAQKYAECSLNE-------YFRVT
PSWVELAGNRSE---LQ-NAGLNRMRLDIT-VGPLIFESGDVTGVKMME-P---EVM---
--LIKW--IDNGDSQSYVKSQLIENVIRVTSETRSTTRAFKTSQSF-GIGPDEVKEEDKK
KFMEKNKGKKLSIKRGWQTAKRKFREKARESMEILQGKKEPEEEDEDEEGTSGK------
-----GE-----------TEKYQ-SVSDTTSTTTT--TAKMN-TFEDTF-VVAPKRSAKV
VWQTQSRELDLRWEADIVVKGWIAVK--ANIAGR------------------NLW-----
----------------------------------------------FLPVG---------
--NMA----SYF-YEFF-DYKSSMTMSFTARGVHK-------------------------
------------------------------------------------------------
-------------------------------------------------------STQSY
ESQVDIFEFPLRTSQSCPRKKKNDNNRAEF------------------------------
------------------------------------------------------------
--------------------------
>Scoleoptrata_VG_c518192_g1_i1
------------------------------------------------------------
------------------------------------------------------------
------------------------------------------------------------
------------------------------------------------------------
------------------------------------------------------------
------------------------------------------------------------
---------------------------------------------------MLVFDRHST
DMKWFLVFLTLLITIQN-------------------------------------------
-----------------------------------------------------GESARII
F---------------------------------SSLLKDFKQCVEN-------------
-----------------------AFSIKIN------------------------------
------------------------------------------------------------
------------------------------------------------------------
------------------------------------------------------------
------------------------------------------------------------
----------------------------------------------HFPVV---------
-------------------RKNPQLT----------------------------------
------------------------------------------------------------
------------------------------------------------------------
------------------------------------------------------------
------------------------------------------------------------
--------------------------
>Scoleoptrata_VG_c741682_g1_i1
------------------------------------------------------------
------------------------------------------------------------
------------------------------------------------------------
------------------------------------------------------------
------------------------------------------------------------
------------------------------------------------------------
---------------------------------------------------------MNS
PLYGLVLFTTVLCVGES-------------------------------------------
--------------------------------------------------------TEYT
I---------------------------------STIVNPFVECIES--------ESGAK
LTFKDIDIKSEA---EA-NKLGYGLQIDAAEGEVDEENVVVHSQDVLLT-----------
--YPDQ--EDVNDGPTQLEVEMEDSVVLTKKETYVQEDKLTTNSKV-YRVD-KLKD----
------------------------------------------------------------
-----DG-----------RTLRR-GSSDISDLVGN--KTGPY-ISTRKY-KLEPYTTAFV
RTTIVRQNVTYPVTRSIYVFGTFLAK--FDKTISS-----------------STWKKCGN
TELDEKPKKANNGY--------------------------------YINIA---------
--AVT--------DDTDFLTEDNEIDFTLTDKLHR-------------------------
------------------------------------------------------------
-------------------------------------------------------IEEKV
IMKINARVNTEKKMKAYERLCIQE------------------------------------
------------------------------------------------------------
--------------------------
>Scoleoptrata_VG_c742358_g1_i1
------------------------------------------------------------
------------------------------------------------------------
------------------------------------------------------------
------------------------------------------------------------
------------------------------------------------------------
------------------------------------------------------------
------------------------------------------------------------
------------------------------------------------------------
-----------------------MFTLL-VIQASDLEA--------APSC-PLTPQGIEN
F---------------------------------NQLVLQFVDCVAQ--------EKNLD
VKWWDVEASNSY--FDM-NQKYQRYRVNIT-TANDKY--SN--K-KPLQ-ERI-HKK---
--TEEE--TNNSNKPIKVKLNYKE--RITTTATTDFKKGFEYSKNG-GANI-KFPV----
------------------------------------------------LNLGFN------
-----VG-----------VTTKT-DKQLNKMTNST--KTIVV-QKSASV-TVGPKSKVTC
VFETKEKWEESNWVADITLRGYIAVK--LENPFNP--K--------------AIWRQC--
-IGKKVAK------------------KNRKCHTNYKEGSGNVY---FYPIS---------
--NIA----QDN-PNFK-VVKDA--LVFKGEGKYK-------------------------
------------------------------------------------------------
-------------------------------------------------------GPVEI
ITTNKCSEKKIKG-----------------------------------------------
------------------------------------------------------------
--------------------------
>Scoleoptrata_VG_c742422_g1_i1
------------------------------------------------------------
------------------------------------------------------------
------------------------------------------------------------
------------------------------------------------------------
------------------------------------------------------------
------------------------------------------------------------
------------------------------------------------------------
-MPSFKLTLGYYLLFGA-------------------------------------------
--------------------------------------------FLGGVISNESNDFHAE
I---------------------------------NSAIDRYMNCINKGKDL---------
--------------YRA-GERFKTFVDSKR-NKTYTFIESTKTMAALPEKKGKSTVITTE
IK------DDSNPQPNDMTYRFLERVEKKKTKNTSGTTTNSGSGSL-EVGV-DVWV----
--------------------------------------------------VSVS------
-----VK-----------TTVEG-KQVDTVNTESE--NTTIQ-TWDRFE-AIPAHTRSIT
KIERLNEMVRIPSTVQRLVKGYLPIY--VNKKGRK-------------LTDEKVWKPCSS
VSKPIKISKT--------------------------------------------------
------------------------------------------------------------
------------------------------------------------------------
------------------------------------------------------------
------------------------------------------------------------
------------------------------------------------------------
--------------------------
>Scoleoptrata_VG_c742795_g1_i1
------------------------------------------------------------
------------------------------------------------------------
------------------------------------------------------------
------------------------------------------------------------
------------------------------------------------------------
------------------------------------------------------------
-----------------------------------------------------------M
KVLEILGLLSSVFFCFG-------------------------------------------
----------------------------------------------------RCQIKDVD
L---------------------------------EDTVEKYVKCVEG--------QTGLK
AVWWRLNGSHEF--FEQ-NSHLKAYKVEPA-YLERTF--ENSPKEVLEKET---LQI---
--FPDQ--EDINDGPTPITITFQEIDLIYHSSSTDMKSNLKIGGSL-EVSG-QVSF----
--------------------------------------------------VSGS------
-----VK-----------VEAEH-ESQDSDLEAHS--NATTM-ASSREY-ILNPYSESIS
KTFLVKRNLKKFITNQIALYGYFAIA--FSTYIGP--QNPGNYETIKEVKDEKYWKGCGS
GIAPVLSLKRVY----------------------------------MLPMG---------
--ALADDVDFFK------DKKNPKALYFHLNGEVKQ------------------------
------------------------------------------------------------
-------------------------------------------------------HEERI
QSRTTAKVMTDNQKKAYSDYCS--------------------------------------
------------------------------------------------------------
--------------------------
>Scoleoptrata_VG_c743033_g6_i1
------------------------------------------------------------
------------------------------------------------------------
------------------------------------------------------------
------------------------------------------------------------
------------------------------------------------------------
------------------------------------------------------------
------------------------------------------------------------
------------------------------------------------------------
-----------------------------------MKVFLSFGLLCVAFQFGCCENQPIN
F---------------------------------EDITKDYVKCIED--------ATGLK
STWWSLSAKHDF--FET-NERYKTYKIHV--YENRTF--DTEPKEIVDKQV---EQM---
--FPDQ--VDVNDGPTPTVITFREVNRLRESQSTYVENNLKFGVDV-EVSA-QVSF----
--------------------------------------------------FSGS------
-----VS-----------GGYEH-ESQGTEDKSGS--DTKES-VTLRQY-TVNPYSEVSA
STLIVKRKIKKYVTHEFVIEGYLAIA--FSDYIAP--KIKSNYKEIKDISAPENWKGCGS
GLAPSASKRGVY----------------------------------FLPIS---------
--VLADDDDLMK--------RDDTVMYYHVTEIKEI------------------------
------------------------------------------------------------
-------------------------------------------------------DEEKI
HFRINGKVMKANKKKAFSELCS--------------------------------------
------------------------------------------------------------
--------------------------
>Scoleoptrata_VG_c743589_g1_i4
------------------------------------------------------------
------------------------------------------------------------
------------------------------------------------------------
------------------------------------------------------------
------------------------------------------------------------
------------------------------------------------------------
------------------------------------------------------MFCSNP
RSMLPSLIVLLYLFHGI-------------------------------------------
----------------------------------------------------YSFNEYLE
FV--------------------------------DESIEDYLSCINGGTDS---------
--------------FEA-GEKFKTYHDPDS-EKLYEFTYSEHKKVLQARKKGKDIEVKER
KSYPPL--DSFNNNNADIALRFTEKVKKVRSLTTEETTSHAGHGSV-EAGV-NLWI----
--------------------------------------------------VEVS------
-----VK-----------TTVEG-DQTDTIVRESE--NTTTQ-IWDRIQ-VTPPYSKSHT
EVKRFKKRMLRKIGIERIVSGYLPIH--VKRPGKD-------------LTDPAIWKKCGI
S-APIKLSDKTYIVPYENFKSDEWEPSEDGGLV---------------------------
------------------------------------------------------------
------------------------------------------------------------
------------------------------------------------------------
------------------------------------------------------------
------------------------------------------------------------
--------------------------
>Scoleoptrata_VG_c743894_g1_i1
------------------------------------------------------------
------------------------------------------------------------
------------------------------------------------------------
------------------------------------------------------------
------------------------------------------------------------
------------------------------------------------------------
------------------------------------------------------------
----MKLLIFSVLFLGY-------------------------------------------
---------------------------------------------------YGIKGSFID
F---------------------------------DEICKTFLKQ-----------YETTE
LEFWDMYRENPY--FNN-NPKEKKNKIIVSVSDEIHY--KKPIV-KSKK-V---IQT---
--LTQT--FENKDPKKSKKEVFSKTFKHQERFTWTVLKGINVSHPP-QDEE---------
-----------------------------------------------TNMVGFL------
------------------SSMLF-KESKNNSVSQL--QEKIL-KKDAKI-KVPPKSQVIA
KWNIIEKMVEIPWEIKITIGGKLFLK--YNDKIEK-------------------------
-----------------------------------------------IPIE---------
--KLAGI------GGLQKRKTFKKGLKIRASGLLT-------------------------
------------------------------------------------------------
-------------------------------------------------------TVSAY
SDKLLLTTKPLGDVKERDVAEGEVNEEKATDDDVSEVEKDGAVPVIRGLINIVGDDVKPD
SKLGPWLVIAGTLVEYFAGETQSPEQWKAFGKAIKTVAKNIFKSETTKKVWKGIKKRFSK
FRKGDDKDL-----------------
>Scoleoptrata_VG_c744107_g2_i5
------------------------------------------------------------
------------------------------------------------------------
------------------------------------------------------------
------------------------------------------------------------
------------------------------------------------------------
------------------------------------------------------------
---------------------------------------------------------MRT
SLGCLLLLLAVA------------------------------------------------
--------------------------------------------------------TAYD
F---------------------------------DKLIGQYESCLRKE-------FGGS-
VDWVEAYSRKSF--FET-NPEYAEHRIFAFVNETIPGKQEVLENEVLQS-----------
--YPEQ--MDVNIAPTPVRIDFKEELNLRTKETVTQEKTISFAVEM-TITI-SLWF----
--------------------------------------------------WSAS------
-----AT-----------AGVKK-TDVTSTETTNE--RVHNT-VSSRSY-TVNPYTRARV
QTAKIRNKIRQPYTMNLAIEGDLAIK--MNNDVRI--D-------------DAKWQKCGG
QLPFKKKLGVY-----------------------------------FVRAG---------
--VLAQKGVGYDNKDFLYDSSRPNVLIYPIKLVREV------------------------
------------------------------------------------------------
-------------------------------------------------------DEEKL
LFKIRGTVMEEKRRTAFNKFCQ--------------------------------------
------------------------------------------------------------
--------------------------
>Scoleoptrata_VG_c744342_g1_i4
------------------------------------------------------------
------------------------------------------------------------
------------------------------------------------------------
------------------------------------------------------------
------------------------------------------------------------
------------------------------------------------------------
------------------------------------------------MSSAGRLTDEGC
TMRIVALISLLGVILAA-------------------------------------------
------------------------------------------------------ESKQWI
F---------------------------------ESNLQTYLRCMSTYSPASVVESTEDT
F-------------VTG-EREVSKFDLSTF---------SDKES----------KSI---
--IVNK--TDNRKDG-VQPMVLQTSVFSSATNLNQAVTGHNVGANV-DAGG-KIGK----
--------------------------------------------------VGVS------
-----VE-----------ATFEH-GGSTNMSHISK--SQSQQ-SWSRKF-NLPPRMTVSS
SLKEYDRTIDTPVVVEQFAKGYIEIQ--FESFKDS--------------KYKELWQGCGK
SEPKIVAGSNPVKLRVRVDN--------------------------LVPLSGAEAWEVNS
DGSVS----KML-RAKETEKTTRKVVRHEMHTVFL-------------------------
------------------------------------------------------------
------------------DKNMKLENYCNLINPDLELDAITQTKREEGDITKTVEGHNSV
VGFNFKGEYEGDDDDDDDDDKKKKKPKKH-------------------------------
------------------------------------------------------------
--------------------------
>Scoleoptrata_VG_c744390_g1_i2
------------------------------------------------------------
------------------------------------------------------------
------------------------------------------------------------
------------------------------------------------------------
------------------------------------------------------------
------------------------------------------------------------
-------------------------------------------------MVSKTMLCNKM
QRLILVLPLFLVVVEGK---KNHYL-----------------------------------
------------------------------------------------------------
----------------------------------DDGVNKYLKCIEDNSGLKGEISPNDY
FKTYKYITPETFISGSC-DYEYSEETISGA-MKRKGF--SDACKPLT-------------
---PSQ--DDRNNNLSPIEQKIQEKIVVTRSTKNASSSSVDIYGEV-KSSA---------
--------------------------------------------------YSTG------
-----VA-----------AEA---KKTSGTNKTTESNDETTQ-SWERSF-VIPPKMRGIK
QLLECKRLMAFPKQTMMKMKGCLPID--FPKVKKE--D-------ISKSITEEIWLKCGK
SAPVGWEMCTDKLLLRYENFADEWKANTKTGGLYRIYTDITLAEVPFTKFE---------
--RKA----RFI-TYEAADESYCDSLDPNS------------------------------
------------------------------------------------------------
-------------------------------------------------------EAELV
EQETDVERIEVERIKTTEKDLGDFNWKFKPLFEDAARDKKKDDEDEKEKDCDDKKKKCEG
KNDGKSTGKKDGKQKQPGRHSKPKPK----------------------------------
--------------------------
>Scoleoptrata_VG_c744420_g2_i5
------------------------------------------------------------
------------------------------------------------------------
------------------------------------------------------------
------------------------------------------------------------
------------------------------------------------------------
------------------------------------------------------------
------------------------------------------------------------
-MRKALLFISLVVICGA-------------------------------------------
---------------------------------------------------SIEEDEKWV
F---------------------------------YQPLKDYLACMSKYSKATYVDNMRDT
Y--------------------------------------VARTRTVPDR-SKAKVVIKFK
KDLMSD--TLENKEDGMMPVSFKTTVTSSSTAMKQDVSGTTVGLSA-SAGA-SAGK----
--------------------------------------------------FGFS------
-----VS-----------GSFEK-GGLQNNSQISQ--NITQQ-SWDRSF-KVPPQMKVTR
KMSLYEKTITMPGVYQTYITGYLPIK--FENVKES--------------KYRELWKECGV
SIPKPVLGSGEKIFAVKVEN--------------------------LIPTV--KLKKESW
KRNADGSVSVDIMKQANGVTEVKEFVRMEKHVILD-------------------------
------------------------------------------------------------
-------------------PKIKMTEYCDSIDPEKETDPVTKNKMEKGDQVTKVEGNVDV
NQYNFNANFGGDDDDDNDKKKPKKNKKRPKKKKQGK------------------------
------------------------------------------------------------
--------------------------
>Scoleoptrata_VG_c744584_g1_i8
------------------------------------------------------------
------------------------------------------------------------
------------------------------------------------------------
------------------------------------------------------------
------------------------------------------------------------
------------------------------------------------------------
------------------------------------------------------------
------------------------------------------------------------
------M--TPGRIMI-KIFVLVSVLLS-VSISADAAA--------APSC-PFTPQGIQN
F---------------------------------NKLVIEFVDCVAT--------EKNLD
VKWWDLEASNIY--FDE-YPVYKRYAINIT-AENDKY--TK--K-KPLK-SLL-HKK---
--TEYA--ENNMKKPMKMKIHYEN--TIRTSATVGFKKAFEYGVNG-EANI-GYPA----
------------------------------------------------INLGFK------
-----TG-----------ASSKK-TRQFNKETNDT--KTIVA-KKDITI-EVSPKSKATC
VFETTEKWEESEWSADLKIRGYIAIR--LESPFNP--K--------------AVWRQCHP
SFPKKVPK------------------RDRKCHTNYKEGNKNVY---FYPIT---------
--NIV----QKD-PNFK-TAKDA--VVFKGVGKYK-------------------------
------------------------------------------------------------
-------------------------------------------------------GPVEV
STTNKCNEKKLSG-----------------------------------------------
------------------------------------------------------------
--------------------------
>Scoleoptrata_VG_c744584_g1_i9
------------------------------------------------------------
------------------------------------------------------------
------------------------------------------------------------
------------------------------------------------------------
------------------------------------------------------------
------------------------------------------------------------
------------------------------------------------------------
------------------------------------------------------------
--------------MI-KVLVLAAVLLL-VSTSADAAA--------APSC-PFTPQGIEN
F---------------------------------NKLVIEFVDCVAT--------EKNLD
VKWWDLEASNIY--FDE-YPVYKRYAINIT-AENDKY--TK--K-KPLK-SLL-HKK---
--TEYA--ENNMKKPMKMKIHYEN--TIRTSATVGFKKAFEYGVNG-EANI-GYPA----
------------------------------------------------INLGFK------
-----TG-----------ASSKK-TRQFNKETNDT--KIIVA-KKDITI-EVSPKSKATC
VFETTEKWEESEWSADLKIRGYIAIR--LESPFNP--K--------------AVWRQCHP
SFPKKVPK------------------RDRKCHTNYKEGNKNVY---FYPIT---------
--NIV----QKD-PNFK-TAKDA--VVFKGVGKYK-------------------------
------------------------------------------------------------
-------------------------------------------------------GPVEV
STTNKCNEKKLSG-----------------------------------------------
------------------------------------------------------------
--------------------------
>Scoleoptrata_VG_c744736_g1_i2
------------------------------------------------------------
------------------------------------------------------------
------------------------------------------------------------
------------------------------------------------------------
------------------------------------------------------------
------------------------------------------------------------
------------------------------------------------------------
------------------------------------------------------------
--------------------MLTGELKM-RYLVLLLLV--------CVFEVGPSHGDYVD
F---------------------------------DDLISEALNVIAE--------KKGDT
VTSFTT----------------EKLKVSVP--EAIEY--GEAEE-ERSD-V---IEA---
--VSHF--LEN-PSSEADKVQFDEEYEYEDDFTWVVENGLQMKEVP-DMNV-TEEM----
------------------------------------------------QGFSTQ------
-----AI-----------ISRDT-SDEELEDQEKS--VTKTL-RKNATI-NLPPKSSVNA
TWDIVEKEVHIPWTMDIEIRGNVQVK--YKTKTRT--ISIDKIAKEGDF-----------
------------------------------------------------------------
----------PD-DLFD-INNGY--IVFHANGYLKAEAAYSDILTYDDIKTETP------
----------------PADEEEVTLDVEEEEPTANDLAAAEDDIALAVVKGVVSSLNENT
DDDSKLKPWLKVAGGIANVYSGEANDPEQWKEIADGALGILSQAKNSTIGKKAMGGLKNL
RTRIRDSSRSKSKKIQSPAPSPAGGKCKSKNCKPRRNRNRKTRTRNSPGHGKPAGSSNSP
RKPGRPKPGGKPGRPSKPGRPSKPGRPGRPSKPGKPNRQPSKKPTQQTSHTRVKKPKPNK
KPKVKGRKPSRTQNSRKNRKTKGEE-
>Scoleoptrata_VG_c744736_g1_i5
------------------------------------------------------------
------------------------------------------------------------
------------------------------------------------------------
------------------------------------------------------------
------------------------------------------------------------
------------------------------------------------------------
------------------------------------------------------------
------------------------------------------------------------
---------------------MTGEFRM-RYLVLLLLV--------CVFEAGPSLGDYVD
F---------------------------------DDLISEALNVIAE--------KKGDT
VTSFTT----------------EKLKVSVP--DAIEY--GEAEE-ERSD-V---IET---
--VSQF--LEN-PSSEADKVQFDEEYEYEDDFTWVVENGLQMKEVP-DMNV-TEEM----
------------------------------------------------QGFSTQ------
-----AI-----------ISRDT-SDEELEDQEKS--VTKTL-RKNATI-NLPPKSSVNA
TWDIVEKEVHIPWTMDIEIRGNVQVK--YKVKTRT--ISIDKIAKEGEF-----------
------------------------------------------------------------
----------PD-DLFE-IKNGY--IVFHANGYLKAEAAYSDILTYDDIKTETP------
----------------PADEEEVTLDVEEEEPTANDLAAAEDDIALAVVKGVVSSLNENT
DDDSKLKPWLKVAGGIANVYSGEANDPEQWKEIADGALGILSQAKNSTIGKKAMGGLKNL
RTRIRDSSRSKSKKIQSPAPSPAGGKCKSKNCKPRRNRNRKTRTRNSPGHGKPAGSSNSP
RKPGGPKPGG------KPGRPSKPGRPGRPSKPGKPNRQPSKKPTQQTSHTRVKKPKPNK
KPKVKGRKPSRTQNSRKNRKTKGEE-
>Scoleoptrata_VG_c744807_g1_i3
------------------------------------------------------------
------------------------------------------------------------
------------------------------------------------------------
------------------------------------------------------------
------------------------------------------------------------
------------------------------------------------------------
-----------------------------------------------------------M
LLRLTLLGLLLAIAEPR---KNHYL-----------------------------------
------------------------------------------------------------
----------------------------------DDGVAKFTQCVSDKLGFMASVNQNEY
FKDISY-KTNKRIDTVC-KFIFTEEKVGGE-MRRKGF--SDSCKQMTTKQ----------
--------EMANRNSGKINQRFEESITMSKSSENKSSSSVTISAEA-SASM---------
-----------------------------------------------STVKEVG------
-----AK-----------AGV---SDTSGKEKTRSSESSTTQ-KWERVY-EIPGFMKGTA
DMLQCERLVDIPAVTVWRMQGCLPVF--FRIRGDG------------LDLSEDDWKECGE
--PPIGTIGDNLFVFRYSNFEDEWK-DDGHGGLMKTFSNSKLLKIPFTKFE---------
--RKA----RIL-SDEAAERSYCKTLRPQK------------------------------
------------------------------------------------------------
-------------------------------------------------------HPKAI
EQETLEEEDDVEEVTESEKDLSDFSWDWDIIFEDAE--EKDDEDKKPKKKNKCKGKQTKK
CKQG-QKGKSKGKRPGRRAKKVN-------------------------------------
--------------------------
>Scoleoptrata_VG_c745154_g4_i1
------------------------------------------------------------
------------------------------------------------------------
------------------------------------------------------------
------------------------------------------------------------
------------------------------------------------------------
------------------------------------------------------------
------------------------------------------------------------
-MGSSALLLILCLFYEV-------------------------------------------
---------------------------------------------------AHAEDTIHN
L---------------------------------DEIFKTSVGE-----------ALKTT
IDDVDLSE------------------LTVKFVGKVQY--GEPEE-INDLIV---DTL---
--TEEY----DNPSDEATTEEYENTYDHDNQITWELQEGLLASTMP-KVQA-SLTG----
-------------------------------------------------KKGFD------
------------------INAII-TAEDQKQQSKV--TTKTL-TKKSKV-KVPPHSKITV
AWNIIEKEVEVPWEVELEITGNLKLT--CDRKCSKP------------------------
------------------------------------------------------------
--KTIDWLVRRNKLPEDVFKIDKNSLRFVAKGVLVTVLGYSDSLKIETEATEGE--EAET
TEGE--ETETTEGE--ETESTEAEEPEIEEEPTEDDVAVADEDPKLTFVKGMLSIASDNL
DSESEWQPWIKMAGGIAELSAGNTDDPQVYLDLAESALDIVNSEQGQNILEKIKNMSTNL
GNKVKDKAKTQIEKCRPSRNNR-----NCPDRRQPPTPTPRPGQAAGGRAPRPRPSSPNS
NRRPTRAPRPGRTPLPRVTPRPDARQPTAAPNSNMRRPTVRPTVRTTIKPTTKKRTTI--
DPTTKKRTTKRNTTTKKKTTKKEEDW
>Scoleoptrata_VG_c745154_g5_i1
------------------------------------------------------------
------------------------------------------------------------
------------------------------------------------------------
------------------------------------------------------------
------------------------------------------------------------
------------------------------------------------------------
------------------------------------------------------------
-MAIIIPFLMFYLFYEV-------------------------------------------
---------------------------------------------------PHVDGTIHN
L---------------------------------DEIFKEALGK-----------ANIA-
TNAVDLSD------------------VTIKFVNKINY--GDPET-VREEIV---DTI---
--TKEY----DNPLTEEQTEVFEETFDHQSQIRWSLDDGLETSTRP-KFQG-SIPG----
-------------------------------------------------KEGFD------
------------------FNPVI-TIGDDSVSS---------------------------
------------------------------------------------------------
------------------------------------------------------------
------------------------------------------------------------
------------------------------------------------------------
------------------------------------------------------------
------------------------------------------------------------
------------------------------------------------------------
--------------------------
>Scoleoptrata_VG_c745154_g5_i2
------------------------------------------------------------
------------------------------------------------------------
------------------------------------------------------------
------------------------------------------------------------
------------------------------------------------------------
------------------------------------------------------------
------------------------------------------------------------
-MATIIPLLMFYLFYEV-------------------------------------------
---------------------------------------------------PHVDGTIHN
L---------------------------------DEIFKEALGK-----------ANIA-
TNAVDLSD------------------VTIKFVNKINY--GDPET-VREEIV---DTI---
--TKEY----DNPLTEEQTEVFEETFDHQSQIRWSLDDGLETSTRP-KFQG-SIPG----
-------------------------------------------------KEGFD------
------------------FNPVI-TIGDDSHQDNS--ATKTL-TKKSNV-KVPPRSKITV
AWNIIEKEV---------------------------------------------------
------------------------------------------------------------
------------------------------------------------------------
------------------------------------------------------------
------------------------------------------------------------
------------------------------------------------------------
------------------------------------------------------------
--------------------------
>Scolopendra_alternans_GASL01000005
------------------------------------------------------------
------------------------------------------------------------
------------------------------------------------------------
------------------------------------------------------------
------------------------------------------------------------
------------------------------------------------------------
-----------------------------------------------------------M
LLRFILLILLSVVVVAE-------------EEHYILRWRKKNT-PMGDLKVYDSATVGMG
TRDKATK--VKIS-S--------------VPLFVNCIKEKREK------NKDLEKTGYLN
Y---------------------------------KSALIYFGECVCEEMY-----KDKGV
KCEGTLDYSKKD---LA-LRYFDKFHLATD-YGSAHF--YDEVE-YPEK-S---ENV---
--FVKT--ITNRGTE-KAESSISIAFQTKGSNSSSESN--EIGGSF-GVEV-EINS----
------------------------------------------------GIYKFK------
-----SN-----------TEISG-SKKKEETKTEE--KTESF-MVKKTF-TVQAKSAVQL
NCSVKMQQFEMKYKIPIIVRGAVAVK--HGDNKYI-------------------------
----------------------------------------------IIPVS---------
--TAA----PFF-PDFHKTDHNPPRLATFVRGTVA-------------------------
------------------------------------------------------------
-------------------------------------------------------GVRHY
DAEVFAKNVTLQTTIVKKEICHPIQ-----------------------------------
------------------------------------------------------------
--------------------------
>Scolopendra_alternans_GASL01000006
------------------------------------------------------------
------------------------------------------------------------
------------------------------------------------------------
------------------------------------------------------------
------------------------------------------------------------
------------------------------------------------------------
------------------------------------------------------------
--RFILLILLSVVVVAE-------------EEHYILRWRKKNT-PMGDLKVYDSATVGMG
TRDKATK--VKIS-S--------------VPLFVNCIKEKREK------NKDLEKTGYLN
Y---------------------------------KYALIYFGECVCEEMY-----KDKGM
KCEGTLDYSKKD---LA-LRYFDKFHLATD-YGSAHF--YDKVE-YPEK-S---ENV---
--FVKT--ITNRGTE-KAESSISIVFETKGSNSSSESN--EIGGSF-GVEV-EINS----
------------------------------------------------GIYKFK------
-----SN-----------TEISG-SKKKEETKTEE--KTESF-MVKKTF-TVQAKSAVQL
NCSVKMQQFEMKYKIPIIVRGAVAVK--HGDNKYI-------------------------
----------------------------------------------IIPVS---------
--TAA----PFF-PDFSQD-----------------------------------------
------------------------------------------------------------
------------------------------------------------------------
------------------------------------------------------------
------------------------------------------------------------
--------------------------
>Scolopendra_alternans_GASL01000007
------------------------------------------------------------
------------------------------------------------------------
------------------------------------------------------------
------------------------------------------------------------
------------------------------------------------------------
------------------------------------------------------------
---------------------------------------------------------MKM
FQYHLFLILIIFPSLNS---G---------FEDFILRWRNEMT--GP-IQYIRGKDAGLS
NKKQNLD--VS------------------PAKMIGCLNDKR-----------EDKNKILK
F---------------------------------EEAFELFGLCVCNFL------NNGFS
KCKATIDYEKEE--RLH-FTHYQQFKVEKN-KGDIKF--FDQAN-FPDK-T---ENV---
--FVKN--VINRGSN-NFTSTVSLTFETSETTVTSMST--EIGGSY-GESI-NLDL----
------------------------------------------------GFANLK------
-----ME-----------VEVSG-KETQNSQKETS--KTSSF-TVERTF-TVPPHSARQI
VCSVKRQDFEFVWELPIIVKGAVAIN--LNKDKKE--GDWI-------------------
----------------------------------------------FVNVK---------
--FVA----RYF-KEFSLTRKNPPNLQGFIRXKIV-------------------------
------------------------------------------------------------
-------------------------------------------------------GSQHF
DANAIDKRFRNDTDSCTRRF---LPSFAQQS-----------------------------
------------------------------------------------------------
--------------------------
>Scolopendra_morsitans_GASH01000017
------------------------------------------------------------
------------------------------------------------------------
------------------------------------------------------------
------------------------------------------------------------
------------------------------------------------------------
------------------------------------------------------------
------------------------------------------------------------
MMRCLILLFSLGIASCY--------------------------------ISTEANYNGHK
KPMYLLF--NGDE-----PERKTLSSTLELQPVYECTK--------DIRKKYHPKSENLD
F---------------------------------DTFAKTYVTCFAQK-------ILKGN
TSWINLYGERDE---VK-KYKYSGLYVHMI-MNDVQF--SKETP-ANTQ-V---DIS---
--VRNV--VYNMNSSAEVTNKVQESVEKITSVTTSSKHSWKTAGSM-EVGY-TEPI----
-----------------------------------------------TK-SSAS------
-----VK-----------FSMFN-GGSSGSDKSES--NSIKY-FISDSS-TVPAHRNGRL
VWTKTVNTMKMDWSAYIEVSGWMGTE--VKGKIY--------------------------
----------------------------------------------FLPVV---------
--DMI----YVY-DEYM-TRLDLNTLGVMTSGEMQ-------------------------
------------------------------------------------------------
-------------------------------------------------------MTDAM
ISDAVVDEYSEKDTKVGEAKCPHALSNILMYPLKVQNVKIGSS-----------------
------------------------------------------------------------
--------------------------
>Scolopendra_morsitans_GASH01000018
------------------------------------------------------------
------------------------------------------------------------
------------------------------------------------------------
------------------------------------------------------------
------------------------------------------------------------
------------------------------------------------------------
------------------------------------------------------------
FFQTILLLVFAVGIIES---Q---------VNDYIKRWRNEKD--QEVIEFYKGVQVGLG
DEVHRST--IRN-----------------PVEVVKCIEDNRKR------DDQSEDSGILY
I---------------------------------DKAFEYFGKCFCSVI------LSSSG
QCQATVDYNQAE---LQ-YRHYHRFHIRKT-FGSIRY--FEQQN-LPEK-K---ENI---
--FVKT--ITNRGSK-KVQSSAEITIVKTDSSSTTASS--EVGVSL-GATV-DIKA----
------------------------------------------------GVVNVK------
-----TN-----------LEQSY-SHTGSNTSKTE--DKSTF-ALNRAF-DVPPNSAVQI
ICSMKNQPFDLSWEIPVIISGAVAVK--MKYTGDT--EEYL-------------------
----------------------------------------------FVDVK---------
--YIA----RFF-KEFSLTKEKEPRLQTFIRGRTQ-------------------------
------------------------------------------------------------
-------------------------------------------------------GNKHY
SAEINSRSMPLEETVVSTDVCNPLPN----------------------------------
------------------------------------------------------------
--------------------------
>Scolopendra_morsitans_GASH01000019
------------------------------------------------------------
------------------------------------------------------------
------------------------------------------------------------
------------------------------------------------------------
------------------------------------------------------------
------------------------------------------------------------
-----------------------------------------------------------M
SLIHFFITVFISVRFLE-------------AVNYVDKWKNRPDIGVKYYLN---------
-----------------NERKSKYTPTVNLDKLEDCIY-------DQYKPFAEANPHSLD
V---------------------------------VRAMEAFGNCFCTDAF-----DKKYT
CHYVTINYLKHD--ELK-KAKFYDLRVKIV-QGVPRY--FNEMN-APAK-L---DTL---
--VSKI--VTNRGSQ-EAKTTIQQTIKKEDSITTTVTTGISIDVEI-KAEV-NLIV----
--------------------------------------------------ASFS------
-----QS-----------LSIGY-ENTYSSATTQG--TANTF-VLSDTV-TIAPKTSKKI
TWTVNKVDFGIRWEIPVLINGSLAIK--MNYKNEN-----------------DLV-----
----------------------------------------------FIPVT---------
--QLV----PFF-TDFTLSDEPIPRLQVTVRGVTT-------------------------
------------------------------------------------------------
-------------------------------------------------------GKRNF
EGSVITKDLSTEDEVAKVTPCDPLPKSS--------------------------------
------------------------------------------------------------
--------------------------
>Scolopendra_morsitans_GASH01000020
------------------------------------------------------------
------------------------------------------------------------
------------------------------------------------------------
------------------------------------------------------------
------------------------------------------------------------
------------------------------------------------------------
-----------------------------------------------------------M
SLIHIFITVFISVRFME-------------AVNYVDLWKNRPDIGVKYYLN---------
-----------------NERKSKYTPTVNLDKLEDCIY-------GEYKPFAEANPHSLD
V---------------------------------ARAMEAFGNCFCTDAF-----DIKYK
CHYVTIDYLKHE--ELK-KAKYYDLRVKIV-QGVPRY--FNEMN-APAK-L---DTL---
--VSKI--VTNRGSQ-EAKTTIQQTIKKDDSITTTLTSGISVDAEI-KAEV-DLIV----
--------------------------------------------------ASFS------
-----QS-----------ISIGY-EYTYSSATTEG--TGNTF-VLSDAV-PIAPRSSKKI
TWTVNKVDFGIRWEIPVLINGSLAIK--MNYENEN-----------------DLV-----
----------------------------------------------FIPVT---------
--QLV----PFF-TDFTLSDEPIPRLQVTVRGVTT-------------------------
------------------------------------------------------------
-------------------------------------------------------GKRNF
EGSVITKDLSVEDEVAKVTPCDPLPKSS--------------------------------
------------------------------------------------------------
--------------------------
>Scolopendra_morsitans_GASH01000021
------------------------------------------------------------
------------------------------------------------------------
------------------------------------------------------------
------------------------------------------------------------
------------------------------------------------------------
------------------------------------------------------------
-----------------------------------------------------------M
LRLPFIVLLLVSCSQGE----------------------------------ERSCYNGER
RPMYFRF--VGDEP----DIVFLKSCVDLLHRIHECLQ--------DIKSQYSPEMHGFP
F---------------------------------NKFAEEYIDCYAKH-------VLGGD
AEWKDLDQKRQE---LQ-SSKYLGLSVRIK-LHGLDF--SRPIE-KSVE-T---DIA---
--LMKW--YFNSDSNTQLSSTVENTYDIITKETVSSEDSWNFGRSI-EASG---------
--------------------------------------------------FGAS------
-----AS-----------LAINM-MASDKEEMEAT--STDSF-GFKDEI-TVAAQRTGRL
MWTIKTQDQAMNWHATFHISGWMAVK--VKG---------------------TIW-----
----------------------------------------------FLPVV---------
--DLA----YAF-ETYM-TVIDSNTLAVKATGKTQ-------------------------
------------------------------------------------------------
-------------------------------------------------------VSNAF
IGDAVIDEYEGDVITETVKVKCEDKLRKDKPLGNNSTTTVH-------------------
------------------------------------------------------------
--------------------------
>Scolopendra_morsitans_GASH01000022
------------------------------------------------------------
------------------------------------------------------------
------------------------------------------------------------
------------------------------------------------------------
------------------------------------------------------------
------------------------------------------------------------
----------------------------------------------------------MF
FKISCYLILISEALLQK---------------------------------------CEPG
NTYYFTY--KNDGSQD-VRFENRCESAK-LMKECNRVK--------QLIDKYHPTVGVRP
F---------------------------------DEFAESYIRCFVDKIMR----IPEGK
ISWIDLYGNHPS---LK-REKYYGHKIRAA-ITDVKY--ESPKQ-IRKS-V---DSL---
--LVKT--FTNAQPKEDMSGEVSEEITKTVESTKSRQHDWNVGTTV-EIGA-SDIF----
------------------------------------------------KISSLS------
-----VE-----------ATVEY-SGSSASDVTAT--STRTY-NIMDKV-TVPANTTLRM
MWTMTEENVRLSWTSKMQMSGLIAAN--ISN---------------------ALW-----
----------------------------------------------FFPVG---------
--EIA----NVY-PEYF-TRTNIHTLNLEAQGEFF-------------------------
------------------------------------------------------------
-------------------------------------------------------TTTAI
ESAAYVNSFP--------------------------------------------------
------------------------------------------------------------
--------------------------
>Scolopendra_morsitans_GASH01000023
------------------------------------------------------------
------------------------------------------------------------
------------------------------------------------------------
------------------------------------------------------------
------------------------------------------------------------
------------------------------------------------------------
--------------------------------------------------------MVRF
YVGAIFLIFLTYSVQTE----------------------------------DEPFLDRDY
EPKTLYL--SNFDK----QVISQVVKSGTMKKIEDCFM----------EKYFSSNNAFPN
L---------------------------------KTLLENGTRCIINSV------FTGFK
IIWISFDDEHYP---LG-KRKYREYKIRME-VSNTTY--KSKPM-LHPQ-L---DVM---
--AVKW--VHNYQTSSPITAIISETIKREESTIVTISNSFSSSISL-SVNFPDIGA----
--------------------------------------------------LSVT------
-----SS-----------LTLSY-SQSTSTTKELT--AVKEF-VLADTV-KIAPESSVKV
VWNFLQSESVVEWKTGVLVTGSAIVK--FSTPLNT----------------KKEW-----
----------------------------------------------VLPLG---------
--ELS----KFF-KVFGSVKNKNNSLIVYINGILR-------------------------
------------------------------------------------------------
-------------------------------------------------------SNKGM
YSTVRTFQFPLQRYNSTEKSALVDCLETSKKNKKPL------------------------
------------------------------------------------------------
--------------------------
>Scolopendra_morsitans_GASH01000024
------------------------------------------------------------
------------------------------------------------------------
------------------------------------------------------------
------------------------------------------------------------
------------------------------------------------------------
------------------------------------------------------------
------------------------------------------------------------
-MLPLFLFLLFTNVWSV--------------------------------VEEDFQLSGTY
KTVHLYY--SNGE------FTKLDYPLVSLHEAYLCTY--------EFREKHLANKDEID
F---------------------------------DQLAMIFARCVYSN------------
-EWTELYGKREE---LKNDPKLKDLRVHIA-MNDVRF--SNENKGTNKNEV---EIS---
--LRSI--IDRSNADTDSGLEVEHKVERVTTITTTTNQAMKYSASA-EFGV-KDPV----
-----------------------------------------------TG-SGMS------
-----MK-----------FSVFG-GFSRGESEAQK--KSVTY-TIADSC-TIPAQKTGRL
IWTKTERTINMDWSAYIEVSGWIAMK--VNMGIFDSMA----------------------
----------------------------------------------FIPVV---------
--DMA----YVF-SEYV-TRLGPNTIGLKISGTLK-------------------------
------------------------------------------------------------
-------------------------------------------------------MRDAI
ISDAVIDEFDLKK---TGNKCPNEMTNYTLPKSLIKGK----------------------
------------------------------------------------------------
--------------------------
>Scolopendra_morsitans_GASH01000025
------------------------------------------------------------
------------------------------------------------------------
------------------------------------------------------------
------------------------------------------------------------
------------------------------------------------------------
------------------------------------------------------------
------------------------------------------------------------
-MLVALLLLVLHPIWSA--------------------------------KVEDFNLSGYH
HSVYLVY--KDEQ------FQIGFTPRNILDSVYGCTY--------VIRLTYLPTSDSLD
F---------------------------------DELAKIYANCYLRA-------LTYIF
PDKIELYGDKDS---KI-SKLFPDLSVKLK-MNDVKF--SKKDT-ISKN-V---DLS---
--LRNI--IENSRSEIDASMKVEHKVEKVTTMSSTATHSWKHERSL-EVGI-KDPI----
-----------------------------------------------TE-SGAS------
-----VK-----------MSMFA-SGTSGSSNSDS--DSVTY-TVTDTC-TIPAHKTGRL
IWTKSESNIQMGWSAYIEATGWITVK--ASNGTY--------------------------
----------------------------------------------FFPVS---------
--DMA----YVY-DEYV-TRLGVNTIGVRVSGTLE-------------------------
------------------------------------------------------------
-------------------------------------------------------MNDAV
ISDAVVDEYDLAD---KDVKCPGELTNFTLPKSLIH------------------------
------------------------------------------------------------
--------------------------
>Scolopendra_morsitans_GASH01000026
------------------------------------------------------------
------------------------------------------------------------
------------------------------------------------------------
------------------------------------------------------------
------------------------------------------------------------
------------------------------------------------------------
------------------------------------------------------------
-MFQILFVFLLSNISPS---LSTTLHESNIILHDLLEWKYGGP--FS-VNLLSSKKVKTK
-----------------------------------------------LSGRGIPVHDQSD
FTPVQVSLEEAESIDNCVRNGMVEVGIYHVDQIYNKLIGLPITCLIQT-------KYNKI
VNMTSTEQYQEN--PNT-EGKYRPYFVKTNKGREISDTIAKITD------TNGRSVV---
--RVTL--QNELSSAFEISASYKQEEKTQVKTTTSKSYTGSLSASL-GVAF---------
----------------------------------------------------YS------
-----FE-----------GEIGK-ENTNSNSQEDT--STTTN-TIKKTV-SVNASSVQMM
KIKMSTTTTTEMIYQEVTLTGYVAFN--VVEGLDD--GT-------------RLW-----
----------------------------------------------FMPIS---------
--QYI----KLFPTEFKVKQGDPNSAILYLTGIRDNVKLS--------------------
------------------------------------------------------------
-------------------------------------------------------SQAHF
TPYFNATEINDVFDTADK------------------------------------------
------------------------------------------------------------
--------------------------
>Scolopendra_morsitans_GASH01000027
------------------------------------------------------------
------------------------------------------------------------
------------------------------------------------------------
------------------------------------------------------------
------------------------------------------------------------
------------------------------------------------------------
---------------------------------------------------MPVINLYNK
KMHQVLILLFFATAWSA--------------------------------EEQDFEYSGFE
TSKYIFYYPVFNR-----LESTIEVTSAILNDIYLCSH--------DFRSNNLPNSDNLN
F---------------------------------DELATTYAKCYWQAIF-----YKEIE
PTWIELYGKRSE---LK-LQRLSGLQVHLA-MNDVTF--SKGNA-IAEN-V---ELS---
--LRNV--IDNSRSGEETTMKVEHAVEKP-------------------------------
------------------------------------------------------------
----------------------------------------------------PPQHCLRL
I------------------RGHIRVP----------------------------------
------------------------------------------------------------
------------------------------------------------------------
------------------------------------------------------------
------------------------------------------------------------
------------------------------------------------------------
------------------------------------------------------------
--------------------------
>Scolopendra_morsitans_GASH01000028
------------------------------------------------------------
------------------------------------------------------------
------------------------------------------------------------
------------------------------------------------------------
------------------------------------------------------------
------------------------------------------------------------
-----------------------------------------------------------M
FFQTILLLVFAVGIIES---Q---------VNDYIKRWRNEKD--QEVIEFYKGVQVGLG
DEVHRST--IRN-----------------PVEVVKCIEDNRKR------DDQSEDSGILY
I---------------------------------DKAFEYFGKCFCSVI------LSSSG
QCQATVDYNQDE---LQ-YRHYHRFHIRKT-FGSIRY--FEQQN-LPEK-K---ENI---
--FVKT--ITNRGSK-KVQSSAEITIVKTDSSSTTASS--EVGVSL-GATV-DIKA----
------------------------------------------------GVVNVK------
-----TN-----------LEQSY-SHTGSNTSKTE--DKSTF-ALNRAF-DVPPNSAVQI
ICSMKNQPFDLSWEIPVIISGAVAVK--MKYTGDT--EEYL-------------------
----------------------------------------------FVDVK---------
--YIA----RFF-KEFSLTKEKEPRLQTFIRGRTQ-------------------------
------------------------------------------------------------
-------------------------------------------------------GNKHY
SAEINSRSM---------------------------------------------------
------------------------------------------------------------
--------------------------
>Scolopendra_morsitans_GASH01000029
------------------------------------------------------------
------------------------------------------------------------
------------------------------------------------------------
------------------------------------------------------------
------------------------------------------------------------
------------------------------------------------------------
------------------------------------------------------------
-MHQVLILLFFATAWSA--------------------------------EEQDFEYSGFE
TSKYIFYYPVFNR-----LESTIEVTSAILNDIYLCSH--------DFRSNNLPNSDNLN
F---------------------------------DELATTYAKCYWQAIF-----YKEIE
PTWIELYGKRSE---LK-LQRLSGLQVHLA-MNDVTF--SKGNA-IAEN-V---ELS---
--LRNV--IDNSRSGEETTMKVEHAVEKTTTATLSSAHSWSYSSSL-EVGF-KEPI----
-----------------------------------------------TD-SGAT------
-----VR-----------MSMFA-GGTSESSSSYS--DTVTY-TLSDFT-TIPAHKVGRL
IWTKSETEAAMDWTAYIEASGWVAVG--AENSIA--------------------------
----------------------------------------------IFPCC---------
------------------------------------------------------------
------------------------------------------------------------
------------------------------------------------------------
------------------------------------------------------------
------------------------------------------------------------
--------------------------
>Scolopendra_morsitans_GASH01000030
------------------------------------------------------------
------------------------------------------------------------
------------------------------------------------------------
------------------------------------------------------------
------------------------------------------------------------
------------------------------------------------------------
----------------------------------------------------------MF
FKFTCYLILIQKHCCRN----------------------------------------VNQ
EILIIYV--QERWVTR-CRFENRCESAK-LMKECN-------------------RVGVRP
F---------------------------------DEFAESYIRCFVDKIMR----IPEGK
ISWIDLYGNHPS---LK-REKYYGHKIRAA-ITDVKY--ESPKQ-IRKS-V---DSL---
--LVKT--FTNAQPKEDMSGEVSEEITKTVESTKSRQHDWNVGTTV-EIGA-SDIF----
------------------------------------------------KISSLS------
-----VE-----------ATVEY-SGSSASDVTAT--STRTY-NIMDKV-TVPANTTLRM
MWTMTEEE-------NLVLKSKIEEQ--ESNRAN--------------------------
----------------------------------------------YHLVV---------
EERME----MVV-KDNL-EKFKINILII--------------------------------
------------------------------------------------------------
------------------------------------------------------------
------------------------------------------------------------
------------------------------------------------------------
--------------------------
>Scolopendra_morsitans_GASH01000031
------------------------------------------------------------
------------------------------------------------------------
------------------------------------------------------------
------------------------------------------------------------
------------------------------------------------------------
------------------------------------------------------------
-----------------------------------------------------------M
KEMIVFLLVLATSVWSA--------------------------------EVEDLEFGGPY
RARTMYATSSDGY-----LLHREERYDWPLNDIYMCCQ--------EFIRTNRPDSKTLD
F---------------------------------DKLATTYVKCSLYPPSR----YFDDR
IKWIELYGNKEE---LE-KNQLSSLRVNLK-MKDVSF--SNKNTPTNNK-V---ALF---
--IRKF--NDNSQSERDSSLKIEHKLDKVTTTTTERTHSFSSSVSV-ESGF-KDPT----
-----------------------------------------------TK-SGAS------
-----IK-----------INLFK-NSKFGKTNSNS--DKVSY-TLTDIN-NIAAHKLGRV
IWTKSTNDVKMDWSAYIEASGWIAAK--ADNHIL--------------------------
----------------------------------------------FYPVI---------
--LMS----YLF-SDYV-TRLGENTIGLKVTGTLE-------------------------
------------------------------------------------------------
-------------------------------------------------------MKDAV
VSDTVIDEYDISK---TELNCPTELTNYTSESLIS-------------------------
------------------------------------------------------------
--------------------------
>Scolopendra_morsitans_GASH01000032
------------------------------------------------------------
------------------------------------------------------------
------------------------------------------------------------
------------------------------------------------------------
------------------------------------------------------------
------------------------------------------------------------
--------------------------------------------------------MLKM
FHYSTFVILISNALLSS---G---------IEDYIIKWRNEMG--GN-VQYIRGSEIGIT
NKKYDLG--VT------------------TEKMINCMIDKR-----------ENPTQVLV
L---------------------------------KEAFQLFGLCVCYFI------NDGFS
KCDATVDYENVE--RLR-YYHYQKFAITQE-KGSIKF--FDQAN-MPEK-S---ENV---
--FVKT--VTNRSSK-DVITGVSITFEKEETAATSGSD--EIGAGF-ESKF-VFDV----
------------------------------------------------GFYSTT------
-----VE-----------IKGSY-SYLSSSKEEEG--KTSTF-TVEETF-TIPPQSSKRI
VCSVQRKDFDLVWEIPLIITGAVAIN--LNKDIKD--GDWI-------------------
----------------------------------------------FVDVK---------
--YVA----KYF-KELSLTRGNPPKLKGFIRGRTV-------------------------
------------------------------------------------------------
-------------------------------------------------------GSHHF
HAEAISHPSDMNLSPVQESACNALPSSVKK------------------------------
------------------------------------------------------------
--------------------------
>Scolopendra_morsitans_GASH01000034
------------------------------------------------------------
------------------------------------------------------------
------------------------------------------------------------
------------------------------------------------------------
------------------------------------------------------------
------------------------------------------------------------
-----------------------------------------------------------M
FRYSLFLILIFYVLFSA---G---------IEDFIIRWRNELG--EP-IKYIRGSDIGRT
TKYHEVN--IS------------------TEDMVNCIEIKH----YYNSTNPKSRDRIMK
F---------------------------------EDVFKFFGNCICHYLTKKP--LYSYT
PCESTIDYSDAK---LQ-YRHYQKFQVKRT-MGAMKF--FDQGN-FPDK-T---ENV---
--FVKT--VTNRGSN-DVTSTVSLTFEKGEVSSTSSSN--EIGGSF-GGSV-ELNF----
------------------------------------------------GIYSAK------
-----AE-----------VDTSY-SYEISSQRDES--KKSTF-TVERTF-TIPPQSSRQI
ICSLKRQDLDLMWEIPVFVKGSVAID--MDPISLT--GNWI-------------------
----------------------------------------------FVDVK---------
--YVA----KYF-KELSLTRTNPPTLQGFIRGRTT-------------------------
------------------------------------------------------------
-------------------------------------------------------GSRHF
NADAVDHPSEMTLTPVQKEMCNPLPSTARK------------------------------
------------------------------------------------------------
--------------------------
>Scolopendra_morsitans_GASH01000035
------------------------------------------------------------
------------------------------------------------------------
------------------------------------------------------------
------------------------------------------------------------
------------------------------------------------------------
------------------------------------------------------------
-----------------------------------------------------------M
FSRCYFVLLVTLLAASD---TLGDEEEVEEVEDFIKRWRNEVG--GP-IQYIYGTQVGMD
NTYHDFT--VN------------------SQDMVECIENQR----LIHGKDDYVAKGVTK
F---------------------------------ETVFKLFGLCFCKFL------TNSIS
KCEATIDYSHED---LQ-SRHYKLFKVEQI-LGDIKY--FDQSN-LPEQ-A---ERV---
--FVKS--VINRGNK-DVTSTVAVDFDKTETFLSSYTW--EIGGSL-GGTA-EFSF----
------------------------------------------------FGISSK------
-----IE-----------IELSY-TYTSTKDQQND--KTSHF-SVKRTF-IIPPHSSREI
ICTLSRKYIDLEWEIPIIVTGAVAIN--TEKTKKG--GNWL-------------------
----------------------------------------------FVDVK---------
--YVA----QYF-KELSLTRDHPPRLQGYVRGRTR-------------------------
------------------------------------------------------------
-------------------------------------------------------GSQHY
DANAYDQPSDETKTPVQNNLCNPLPSKVKK------------------------------
------------------------------------------------------------
--------------------------
>Scolopendra_subspinipes_GGDW01000001.1
------------------------------------------------------------
------------------------------------------------------------
------------------------------------------------------------
------------------------------------------------------------
------------------------------------------------------------
------------------------------------------------------------
------------------------------------------------------------
MLLSLILFFAAT-VWSG--------------------------------EVEDFEYSGTY
SSTVLFY--------FGTLPVKVYKHWLNFPGVYVCSQ--------EFLSTNRPDGDNLD
F---------------------------------EKLAETYARCYSREMI-----HFYDP
LAWIELYGNKEE---LKLRPQLSDLRINLK-MKDV-------------------------
------------------------------------------------------------
------------------------------------------------------------
------------------------------------------------------------
------------------------------------------------------------
------------------------------------------------------------
------------------------------------------------------------
------------------------------------------------------------
------------------------------------------------------------
------------------------------------------------------------
------------------------------------------------------------
--------------------------
>Scolopendra_subspinipes_GGDW01000002.1
------------------------------------------------------------
------------------------------------------------------------
------------------------------------------------------------
------------------------------------------------------------
------------------------------------------------------------
------------------------------------------------------------
------------------------------------------------------------
-MKQLLICWFITTVWSR--------------------------------K-IDVEYSGLD
KSMLLLH--LDSGDYGN-FVPMFYQSSSLLYQVYYCSH--------DFRKNNLPNSNNIN
F---------------------------------DELAKTYAKCYFDAIL-----QKLTE
ITWIELYGNKDE---LK-LQKFSGLRVELA-MNDVTF--SKKNS-VNSN-V---ELS---
--VRNV--VDNSRSGHDISSKVEHTVEKVTTSTSTGTHSWAMSSSI-EFGI-KDPI----
-----------------------------------------------TE-SGAS------
-----VK-----------MSIFS-SETHGTSEADS--DKVTY-TLSDKS-TVPAQKVGRL
VWTKSETDIEMDWNSYIEVNGWIAIR--YDYKFTRIL-----------------------
----------------------------------------------FIPVA---------
--DMA----YVF-SEYI-TRLDANTVGLKVSGKLK-------------------------
------------------------------------------------------------
-------------------------------------------------------MTDSV
VSEAVIDEFDLLK---KSINCPDEMTNFTLPNSLIS------------------------
------------------------------------------------------------
--------------------------
>Scolopendra_subspinipes_GGDW01000003.1
------------------------------------------------------------
------------------------------------------------------------
------------------------------------------------------------
------------------------------------------------------------
------------------------------------------------------------
------------------------------------------------------------
-----------------------------------------------LIIFISSYVYRKK
NMLAVFLLLFFPAIWSA--------------------------------KEEDFNLSKYH
QSVYLRF--EDNQ------LKHVFTQRSTLYQLYYCAY--------GFRQKYLPNSDNLD
F---------------------------------DKLANTYALCYFQVLS-----AAFFY
PEWIELYGNKDI---LK-PSKFSNLRVRLS-MNDVKF--SKKDT-ISKN-V---ELS---
--LRNV--IENSRSETSASIKVEHKVERVTT-----------------------------
------------------------------------------------------------
------------------------------------------------------------
------------------------------------------------------------
------------------------------------------------------------
------------------------------------------------------------
------------------------------------------------------------
------------------------------------------------------------
------------------------------------------------------------
------------------------------------------------------------
--------------------------
>Scolopendra_subspinipes_GGDW01000004.1
------------------------------------------------------------
------------------------------------------------------------
------------------------------------------------------------
------------------------------------------------------------
------------------------------------------------------------
------------------------------------------------------------
-----------------------------------------------------------M
FQKSLFLILINIFCFGF---A---------IEDFIKRWRNDFG--GP-IAYIRAADVGTT
NKYENIN--IP------------------TEDMVRCIKNVR-----EDHEKEHFKTGITK
F---------------------------------DDVFKFFGNCVCYYVKK----KKDLS
KCSATIDYSQKE---LQ-YRHYQKFKLDQQ-KGTLKF--FDQTN-LPEK-T---ENV---
--FYKT--VTNRGSN-NVTATISLKFEKSETRTTSHTN--EIGGSI-GGKT-ELNL----
------------------------------------------------PGFSMT------
-----AE-----------IETKY-SYTASSQEDKV--KTSSF-NLEREF-TIPPYSSRRI
VCSVKKQDLDYVWELPVIVKGHVAIK--LDRDSKN--DDWI-------------------
----------------------------------------------FVDVK---------
--YVA----QYY-KELTLTRDNPPKLRGFIRGRTR-------------------------
------------------------------------------------------------
-------------------------------------------------------GSKHF
NADAVDHPVDVITTPVQADLCNPLPSSVKK------------------------------
------------------------------------------------------------
--------------------------
>Scolopendra_subspinipes_GGDW01000005.1
------------------------------------------------------------
------------------------------------------------------------
------------------------------------------------------------
------------------------------------------------------------
------------------------------------------------------------
------------------------------------------------------------
---------------------------------------------------------MNS
MMRYLFLLFTLEIASCY--------------------------------ISEESNFIGHK
KPLYLVS--NNDK-----AERKILTSTLDLQPVYLCAQ--------DIRKKYHPKSENLD
F---------------------------------EIFANRYIDCFAQK------------
------------------------------------------NP----------------
------------------------------------------------------------
------------------------------------------------------------
------------------------------------------------------------
------------------------------------------------------------
------------------------------------------------------------
------------------------------------------------------------
------------------------------------------------------------
------------------------------------------------------------
------------------------------------------------------------
------------------------------------------------------------
--------------------------
>Scolopendra_subspinipes_GGDW01000006.1
------------------------------------------------------------
------------------------------------------------------------
------------------------------------------------------------
------------------------------------------------------------
------------------------------------------------------------
------------------------------------------------------------
--------------------------------------------------------MFKF
FLCAVFLLCFILLQSVQ-------------------------------SEEEDPFYQRHF
KPVSFVL--ESLITYNQTLTHRHRLNSKQVKSTRDCFI----------KDFITADTSFPD
L---------------------------------NSILEVATKCVLKEV------EKYKK
IEWVSFDNGKPE---LR-GREYRKYKIKAK-MGNVQY--VSRPE-ISQQ-P---DIL---
--AVKW--IHNRQTNSTIESVVSESISREEKTSVKTTH--SYGGSI-TAGF-SVPF----
-------------------------------------------------FKAVS------
-----VS-----------VSVGY-KG----------------------------------
------------------------------------------------------------
------------------------------------------------------------
------------------------------------------------------------
------------------------------------------------------------
------------------------------------------------------------
------------------------------------------------------------
------------------------------------------------------------
--------------------------
>Scolopendra_subspinipes_GGDW01000007.1
------------------------------------------------------------
------------------------------------------------------------
------------------------------------------------------------
------------------------------------------------------------
------------------------------------------------------------
------------------------------------------------------------
---------------------------------------------------LRLTIEMKM
LLNSILLLSFGVSLVHS---------AAPSQADYVTKWRKATE--KL-ITAFEFDGKTEM
KHNKSVS--EAN-----------------LKEIERCFA-------EKYTHKVIPRENYIN
I---------------------------------DGVLRAYGECAFATA------FSDNK
LEFVSINGSEAA---FL-VRKYRKFDPKLK-VGEMRY--FPVEN-FPPR-P---RTV---
--MTKW--IHNHGEK-TIESELSETIVSEDSMSNTYTH--TVGGSV-TASA-EFSF----
-------------------------------------------------FVSLK------
-----TS-----------VTAGY-SHTWTDTVTKT--TTKTL-VLTDTV-NVPGNSSVNI
NWVLTEQDFKMKWEAPLYMSGALGVS--AKKGEIF-----------------KRY-----
----------------------------------------------FLPIS---------
--DMA----QFF-NEIGVTGDPEPKAFIMLRGLIS-------------------------
------------------------------------------------------------
-------------------------------------------------------GKKSI
GSDVRLTEFSPPTERAFGACNI--------------------------------------
------------------------------------------------------------
--------------------------
>Scolopendra_subspinipes_GGDW01000008.1
------------------------------------------------------------
------------------------------------------------------------
------------------------------------------------------------
------------------------------------------------------------
------------------------------------------------------------
------------------------------------------------------------
---------------------------------------------------------MNS
MMRYLFLLFTLEIASCY--------------------------------ISEESNFIGHK
KPLYLVF--NNDK-----AERKILTSTLDLQPVYLCAQ--------DIRKKYHPKSENLD
F---------------------------------EIFANRYIDCFAQK-------ILKGT
PTWKSLYGEKEE---LK-HHRYSGLYVHML-MNDVEF--TKETP-VSTH-V---DIS---
--VRNV--VYNFNSSAEVTNKVQESVEKTTSVTTSSKHSWKTSGSM-EVGF-TEPI----
-----------------------------------------------TKCCSAS------
-----VK-----------FSMFS-GGSQGSDKSDS--DSIKY-FISDAS-TVPAHTNGRL
VWTKTVSNMKMDWKAYIQVSGWMGTK--VNGKIY--------------------------
----------------------------------------------FLPVV---------
--DMI----YVY-DEYL-TRLDLNTLGMMTSGEMQ-------------------------
------------------------------------------------------------
-------------------------------------------------------MTDAM
ISDAVIDEYTEETTKAGEAKCPHSLSNILMYPLKVQTV----------------------
------------------------------------------------------------
--------------------------
>Scolopendra_subspinipes_GGDW01000009.1
------------------------------------------------------------
------------------------------------------------------------
------------------------------------------------------------
------------------------------------------------------------
------------------------------------------------------------
------------------------------------------------------------
---------------------------------------------------------MVP
WVHGLFILIFAAVSVHC---ECDPNFKQIF------------------------------
FESAYKQ--GETKRSV-TRVIPIRGCYM-KELIQNCIK----N--DEVLLNRHTVHDPGT
W---------------------------------SEYAEAYVKCILNTVYPEN--KAKDK
QGFRKIYSYGEK---LE-RIKSEDIILKAA-YHDVET--KELEDAVFDS-----NIV---
--LLST--REGNQEGD--KRKVEHHSSASLLDIADWENGFKYATRI-ESEV-NIGL----
--------------------------------------------------IKWS------
-----GG-----------FDLTGDDRAKGGSDRKN--VTTTT-KISIDF-KVPTGKFVRT
LWTAKRKKGYKKFIAKVMVSGWLWVK--QTDQITN--GNSNHPFVENEY-----------
----------------------------------------------LFPVG---------
--DMG----YYF-DEFI--RINAQNLFDNKRGQFS-------------------------
------------------------------------------------------------
-------------------------------------------------------TTDIV
HSVIYLDEFSKDSKCSMHPVENTDMFVIERKKK---------------------------
------------------------------------------------------------
--------------------------
>Scolopendra_subspinipes_GGDW01000010.1
------------------------------------------------------------
------------------------------------------------------------
------------------------------------------------------------
------------------------------------------------------------
------------------------------------------------------------
------------------------------------------------------------
------------------------------------------------------------
--MLLALILFSNAVLSA--------------------------------VVEDFQDNGFR
KSVFLEF--VNGK------LEKFINPIQDLHTVYMCTH--------EFRKSHLPNSDNLD
F---------------------------------DEIATNYAKCYLESL------KLLAK
PTWIELYGDMHR---LK-DPKVRNLRVYLR-MNDVTF--SKTDP-VSPK-V---ELS---
--LRNI--IDRSQSNSQSNFEVEHNVARVTKKSSTTTHTWKHSRSI-EVGF-KEPT----
-----------------------------------------------IG-IGAS------
-----VK-----------LGLFV-AGNAGSSKSDS--DTMKY-TVSDLY-TVPPHKLGRL
IWTKSVSNVEMKWSAYIEVSGWIAVK--SDESLY--------------------------
----------------------------------------------FFPVV---------
--DMA----HVL-SEYV-TRLDVNTIGLKVSG----------------------------
------------------------------------------------------------
------------------------------------------------------------
------------------------------------------------------------
------------------------------------------------------------
--------------------------
>Scolopendra_subspinipes_GGDW01000011.1
------------------------------------------------------------
------------------------------------------------------------
------------------------------------------------------------
------------------------------------------------------------
------------------------------------------------------------
------------------------------------------------------------
----------------------------------------------------------MF
FILLCYLVFISKAFSQK---------------------------------------CETG
NTYYFKY--NNDGSQN-VQFVDRCQTAQ-LMQRCNHVS--------RMIEKYHPTLGVRP
F---------------------------------DRFAEAYIKCFVEVN------QPTKK
IHWIDLYGHSPI---LK-TEKYYGHKLRAV-ITDIKY--ETPKQ-ISKS-V---DSL---
--LVKT--FTNAQPKEDMTGEVNEEISKTTESTKSRQHDWNVGASV-EVGA-SDLF----
------------------------------------------------DIFSVS------
-----VE-----------VSVEY-SGSSTTDTTTT--STRTY-NIKDKV-IVPANTTMRM
MWTMTEQNVKLSWTSKMQMSGLIAAN--ISN---------------------ELW-----
----------------------------------------------FFPVG---------
--EMA----NVY-PEYF-TRTNIHTLNLKAQGEFF-------------------------
------------------------------------------------------------
-------------------------------------------------------TTTAI
ESAAYVNQFPLGEEPACTSF----------------------------------------
------------------------------------------------------------
--------------------------
>Scolopendra_subspinipes_GGDW01000012.1
------------------------------------------------------------
------------------------------------------------------------
------------------------------------------------------------
------------------------------------------------------------
------------------------------------------------------------
------------------------------------------------------------
--------------------------------------------------LRSFSPFSKM
FHQCVFLLLVNWLGYSF---A---------IEDFIKRWRNELG--EP-IQYIFASQLGFA
NTYHNFS--AN------------------SEEMVQCIEEQR----LIHGKDDYLSKGITR
F---------------------------------ETLFKLFGLCFCKFL------GNSIS
KCDATIDYSQKD---LQ-SRYYEDMKINQA-WGALKY--FDQAN-LPEQ-T---ENL---
--FVKT--VTNRGSN-DVSSTISLQFDKTETFSSSFTN--EFGASI-GGTA-EFKL----
------------------------------------------------FGFSSK------
-----VE-----------VEVGY-TYTGTSEQEDE--YKNTL-AAKRKF-SIPPQSSRQI
VCSLKKQIVDLHWEVPVIVTGAVAIN--SDKSKKG--GNWL-------------------
----------------------------------------------FVDVK---------
--YVA----QFF-KELSLTRDDPPRLQGFIRGRTK-------------------------
------------------------------------------------------------
-------------------------------------------------------GATHY
DAHAYDQPSDMTLTPVQQDLCNPLPSEVKK------------------------------
------------------------------------------------------------
--------------------------
>Scolopendra_subspinipes_GGDW01000013.1
------------------------------------------------------------
------------------------------------------------------------
------------------------------------------------------------
------------------------------------------------------------
------------------------------------------------------------
------------------------------------------------------------
------------------------------------------------------------
MKMLLELLLFASAAWSA--------------------------------EVDDFEYSGVY
NSVHLWY--YDDR------FWNFNFPIQMLYEVYLCTH--------EFRSTHHPNSKELD
F---------------------------------EELVMAYASCYFKVAD-----TSGSS
PDWIELYGNTSE---LKENAKFNDLRVHLA-LNEVQF--SPQNTGTNKN-V---DLS---
--LRNI--MDGSKAETESSLEVEHTVERTIKVSTTTSHALNYKASM-EMGN-KDPI----
-----------------------------------------------TG-SGIT------
-----VK-----------LSAFG-SHTWGKSEANA--NSVIY-TLTDEC-TVPAHKTGRL
IWTKSESDIMMDWSAYIEATGWIAVK--NKVYYY--------------------------
----------------------------------------------FFPVV---------
--DMA----YVF-GEYV-TRLGPNKIGVKIFGTLN-------------------------
------------------------------------------------------------
-------------------------------------------------------IKDAV
VSDAVVDEFGIAN---SKNSCPSELTNYTLPKSLIKSK----------------------
------------------------------------------------------------
--------------------------
>Scolopendra_subspinipes_GGDW01000014.1
------------------------------------------------------------
------------------------------------------------------------
------------------------------------------------------------
------------------------------------------------------------
------------------------------------------------------------
------------------------------------------------------------
-------------------------------------------------------LKQKM
TAFTLSFGVLLLNVFIS---DAYVPATVNPAKESVWRWKYRD------------------
TSIDFVD--FYKANKD-IKISVPVNKQS-IGNIQKCFS----------DVYPTPSNNLPE
L---------------------------------KLILTTAATCIAKVLF-----GEVEK
LKWIEFDGKNDN--EMQ-RGTYREFKVAVKGLREQQCMGDPEPVKQQSK-----------
--VILT--IINNTTV-PVSALLMQSNFKGTSTTTYASYSTSTQHQ---------------
------------------------------------------------HQIGFSFESLFG
FIGGGLE-----------YTYQN-EDYESNKNTTIVEKNELV-KIEDTF-IVNPTEVRNF
TSYIYEMKSIKKMAIPVELTGYLAFS--LDKGDYQ--GK-------------KLW-----
----------------------------------------------ILPVV---------
--ELT----KLF-NEFQRIKNKSDRAMVIVTILQQ-------------------------
------------------------------------------------------------
--------------------------------------------------------NKYL
SEQTKESNFITDYTPTFIQLCDERKEVVFTNSRSWTNSK---------------------
------------------------------------------------------------
--------------------------
>Scolopendra_subspinipes_GGDW01000016.1
------------------------------------------------------------
------------------------------------------------------------
------------------------------------------------------------
------------------------------------------------------------
------------------------------------------------------------
------------------------------------------------------------
------------------------------------------------------------
-MLPVFLLFIFPIIWSA--------------------------------KEEDFSLTGFH
RSYYLTYNPKNGT------KHHHVISKLNLFQLYFCTY--------VFRQEYLPSSDDLD
F---------------------------------DKLASTYARCFMQILM-----GSYNP
YEWIDLYGNRNE---LK-SPKFSDLNLKLR-MNDVKF--SKKTT-ENKN-V---EVS---
--LRNI--IENSRSEKEVNMKVEHQVERVTTATATSTHAWNHESSL-EVGV-KDPI----
-----------------------------------------------TD-SGAS------
-----LK-----------MSMFA-SGTSGSSNSD--------------------------
------------------------------------------------------------
------------------------------------------------------------
------------------------------------------------------------
------------------------------------------------------------
------------------------------------------------------------
------------------------------------------------------------
------------------------------------------------------------
--------------------------
>Scolopendra_subspinipes_GGDW01000017.1
------------------------------------------------------------
------------------------------------------------------------
------------------------------------------------------------
------------------------------------------------------------
------------------------------------------------------------
------------------------------------------------------------
------------------------------------------------------------
-MLPVFLLFIFPIIWSA--------------------------------KEEDFSLTGFH
RSYYLTYSAENGT-------MHHVISKSNLYQLYFCTY--------GFRQTYLPSADDLD
F---------------------------------DKLAETYAHCFVQILT-----LINFP
FQWIELYGNRDE---LK-HSRFFGLHLKLR-MNDVKF--SKKTT-ENKN-V---EVS---
--LRNI--IENSRSEKEVNMKVEHQVERVTTATATSTHAWNHESSL-EVGV-KDPI----
-----------------------------------------------TD-SGAS------
-----LK-----------MSMFA-SGTSGSSNSD--------------------------
------------------------------------------------------------
------------------------------------------------------------
------------------------------------------------------------
------------------------------------------------------------
------------------------------------------------------------
------------------------------------------------------------
------------------------------------------------------------
--------------------------
>Scolopendra_subspinipes_GGDW01000018.1
------------------------------------------------------------
------------------------------------------------------------
------------------------------------------------------------
------------------------------------------------------------
------------------------------------------------------------
------------------------------------------------------------
----------------------------------------------------------MY
FLS--IIILFVTVKEYK---------------------------------SLYFDPYKDE
CNEGFTR--VFKPASP-KSVYMIKDCSQ-VVAIQTCVN--------SFTSTVHPELDFVN
F---------------------------------DVFAEKYIRCVADNLKLIKDFQLNQD
LQWIDLYGKEAE---LQ-TPIHKGMHLKAS-VRDLKY--RPLERTLQEK-P---EIL---
--LIKW--LHNNQSEQEISAKISEEVEKTIVTSYSVTHGVETSMEI-EWDA---------
---------------------------------------------------VVS------
-----GS-----------ISAEY-SFEKETEESVE--SKKTF-KLEDTI-AVPAQSSVKI
LWLITEAKVKQEWTADIHIDGWMAFK--YSSSK-------------------EIW-----
----------------------------------------------FLPVG---------
--DMG----YYF-REYF-TKIDSFTLKFKAKGTES-------------------------
------------------------------------------------------------
-------------------------------------------------------APQTV
DSQVSTWQFELQKDLPCLE-----------------------------------------
------------------------------------------------------------
--------------------------
>Scolopendra_subspinipes_GGDW01000019.1
------------------------------------------------------------
------------------------------------------------------------
------------------------------------------------------------
------------------------------------------------------------
------------------------------------------------------------
------------------------------------------------------------
----------------------------------------------------------MY
FLS--IIILFVTVKEYK---------------------------------SLYFDPYKDE
CNEGFTR--VFKPASP-KSVYMIKDCSQ-VVAIQTCVN--------SFTSTVHPELDFVN
F---------------------------------DVFAEKYIRCVADNLKLIKDFQLNQD
LQWIDLYGKEAE---LQ-TPIHKGMHLKAS-VRDLKY--RPLERTLQEK-P---EIL---
--LIKW--LHNNQSEQEISAKISEEVEKTIVTSYSVTHGVETSMEI-EWDA---------
---------------------------------------------------VVS------
-----GS-----------ISAEY-SFEKETEESVE--SKKTF-KLEDTI-AVPAQSSVKI
LWLITEAKVKQEWTADIHIDGWMAFK--YSSSK-------------------EIW-----
----------------------------------------------FLPVG---------
--DMG----YYF-REYF-TKIDSFTLKFKAKGTES-------------------------
------------------------------------------------------------
-------------------------------------------------------APQTV
DSQVSTWQFDLQNDLPCAK-----------------------------------------
------------------------------------------------------------
--------------------------
>Scolopendra_subspinipes_GGDW01000020.1
------------------------------------------------------------
------------------------------------------------------------
------------------------------------------------------------
------------------------------------------------------------
------------------------------------------------------------
------------------------------------------------------------
----------------------------------------------------------MF
FFSSIIFILFITLQKYP---------------------------------SIGFKPYKED
CTQGFTQ--VYKPAEP-KRYYLIIDCSQ-VTSIQNCVN--------EFSNIVHPELDFVN
F---------------------------------DDFAKKYVECVAENLKYIDEFRINEK
LEWIDLNGAKEA---LQ-TPIHKGMHIRAS-VRDLKY--SPLERTLQEK-P---EIL---
--LIKW--LHNNQSQQAISAKISETVEKTIITSNTVTHGVETSVTI-EWEA---------
---------------------------------------------------IVS------
-----GS-----------ISAEY-SFEKEAETANA--TKKTF-KLEDKI-TVPANSSVKV
LWLITEANVKQEWTADIRISGWIAFK--YESGD-------------------DIW-----
----------------------------------------------FLPIG---------
--EMG----YYF-REFF-TKIDSYTLEFKAKGTES-------------------------
------------------------------------------------------------
-------------------------------------------------------APQTV
DSQVSTWQFELQKDLPCLE-----------------------------------------
------------------------------------------------------------
--------------------------
>Scolopendra_subspinipes_GGDW01000023.1
------------------------------------------------------------
------------------------------------------------------------
------------------------------------------------------------
------------------------------------------------------------
------------------------------------------------------------
------------------------------------------------------------
--------------------------------------------------------MVFF
DVCAISLLCIFLIQSVM-------------------------------LVEEDPFLTRHF
KPVSIKI--ETLE-----TSQTYNLVPGKIKEIRDCFI----------KDFITADTNFPD
L---------------------------------NSILEVGTKCVIRTV------LPNKK
IDWVSFDNEKSE---LK-NRIYRKYKVKAK-MGDVQY--VSRPE-ISHQ-P---DIL---
--AVKW--IHNRQTNSTIESVVSESIS---------------------------------
------------------------------------------------------------
------------------------------------------------------------
------------------------------------------------------------
------------------------------------------------------------
------------------------------------------------------------
------------------------------------------------------------
------------------------------------------------------------
------------------------------------------------------------
------------------------------------------------------------
--------------------------
>Scolopendra_subspinipes_GGDW01000024.1
------------------------------------------------------------
------------------------------------------------------------
------------------------------------------------------------
------------------------------------------------------------
------------------------------------------------------------
------------------------------------------------------------
---------------------------------------------------------LKM
LHWSVFLTLI---CCSV---G---------VEDFILRWRNELG--EP-IKYIRGSDVGRT
NKYHELD--IR------------------TEDMVICIIYRHIFFSFWF-NPFKTEIDVIE
F---------------------------------EDVFKYFGHCLCGFIKN----TGFDH
KCNATIDYSDAK---LQ-NRRYQKFRLKTT-KGGIKF--FDQSN-SPAK-T---EKV---
--FIKT--VTNRGSN-DVTSTVALTLEKGETVTTSSSN--EFGGSV-GGSV-ELNF----
------------------------------------------------GIFSAK------
-----AE-----------METSY-SYTTTSENEES--KKSTF-TIEKEF-TIPPHSSRQI
VCFVEKQDLDFLWEIPVSVSGSVAID--MDIESEK--GNWI-------------------
----------------------------------------------FVDVK---------
--YVA----KYF-AELSLSRSNPPQLQGFIRGRTR-------------------------
------------------------------------------------------------
-------------------------------------------------------GSKHF
NAGAVDHPSDMTLTPVQEDMCNP-------------------------------------
------------------------------------------------------------
--------------------------
>Scolopendra_subspinipes_GGDW01000025.1
------------------------------------------------------------
------------------------------------------------------------
------------------------------------------------------------
------------------------------------------------------------
------------------------------------------------------------
------------------------------------------------------------
---------------------------------------------------------LKM
LHWSVFLTLIICVCCSV---A---------IEDFILRWRNELD--EP-IKYIYGSDVGRT
NTYHEID--IR------------------TEDMVDCIYKRYLFFAFWF-SPNEVGKDVIK
F---------------------------------DNVFQYFGHCVCSFIKN----ITFAP
TCNATIDYSDAK---LQ-NRRYQKFRLKTT-KGGIKF--FDQSN-SPAK-T---EKV---
--FIKT--VTNRGSN-DVTSTVALTLEKGETVTTSSSN--EFGGSV-GGSV-ELNF----
------------------------------------------------GIFSAK------
-----AE-----------METSY-SYTTTSENEES--KKSTF-TIEREF-TIPPHSSRQI
VCSVEKQDLDIVWEIPVLVNGSVAIN--MDTESEE--DDWI-------------------
----------------------------------------------FVDVK---------
--YVA----KYF-TELSLSRSNPPQLRGFIRGRTR-------------------------
------------------------------------------------------------
-------------------------------------------------------GSKHF
NAVAVDHPSDMTLT----------------------------------------------
------------------------------------------------------------
--------------------------
>Scolopendra_subspinipes_GGDW01000026.1
------------------------------------------------------------
------------------------------------------------------------
------------------------------------------------------------
------------------------------------------------------------
------------------------------------------------------------
------------------------------------------------------------
---------------------------------------------------------LKM
LHWSVFLTLIICVCCSV---A---------IEDFILRWRNELD--EP-IKYIYGSDVGRT
NTYHEID--IR------------------TEDMVDCIYKRYLFFAFWF-SPNEVGKDVIK
F---------------------------------DNVFQYFGHCVCSFIKN----ITFAP
TCNATIDYSDAK---LQ-NRRYQKFRLKTT-KGGIKF--FDQSN-SPAK-T---EKV---
--FIKT--VTNRGSN-DVTSTVALTLEKGETVTTSSSN--EFGGSV-GGSV-ELNF----
------------------------------------------------GIFSAK------
-----AE-----------METSY-SYTTTSENEES--KKSTF-TIEKEF-TIPPHSSRQI
VCFVEKQDLDFLWEIPVSVSGSVAID--MDIESEK--GNWI-------------------
----------------------------------------------FVDVK---------
--YVA----KYF-AELSLSRSNPPQLQGFIRGRTR-------------------------
------------------------------------------------------------
-------------------------------------------------------GSKHF
NAGAVDHPSDMTLTSVQEDMCNPLPSNVRK------------------------------
------------------------------------------------------------
--------------------------
>Scolopendra_subspinipes_GGDW01000027.1
------------------------------------------------------------
------------------------------------------------------------
------------------------------------------------------------
------------------------------------------------------------
------------------------------------------------------------
------------------------------------------------------------
--------------------------------------------------LCTISVIQRK
MFLPLLLFFAATVVWSR--------------------------------KAEDFENTGTY
SSTMLIY--------YGALPLTVDKGLVNLHGVYLCSQ--------NFLSTNRPDNEKLD
F---------------------------------EKLAKTYARCYYEAYVS----HFSEQ
DDWIELYGNKEE---LK-HPYLSDLRINLK-MKDVKF--SNKNS-FPDK-V---ELS---
--LRNF--IDNSQADLDASLKVEHKIEKTTSATVESSHSMSHSASL-EVGV-GDPI----
-----------------------------------------------TD-SGAS------
-----VK-----------VSMFG-SASTGSSNTDS--SKVTY-TVTDVN-TVSGHNIGRL
IWTKAEKDVKMEWSSYIEASGWIAVKSSLTKLIY--------------------------
----------------------------------------------FIPVV---------
--EMA----YVY-NDYV-TRLDVNTVGLKISGTIE-------------------------
------------------------------------------------------------
-------------------------------------------------------MKDAV
ISDAVVDEYTVPN---GGISCPKEFTNITSKSMIS-------------------------
------------------------------------------------------------
--------------------------
>Scolopendra_subspinipes_GGDW01000028.1
------------------------------------------------------------
------------------------------------------------------------
------------------------------------------------------------
------------------------------------------------------------
------------------------------------------------------------
------------------------------------------------------------
--------------------------------------------------LCTISVIQRK
MFLPLLLFFAATVVWSR--------------------------------KAEDFENTGTY
SSTMLIY--------YGALPLTVDKGLVNLHGVYLCSQ--------NFLSTNRPDNEKLD
F---------------------------------EKLAKTYARCYYEAYVS----HFSEQ
DDWIELYGNKEE---LK-HPYLSDLRINLK-MKDVKF--SNKNS-FPDK-V---ELS---
--LRNF--IDNSHSDTDASVKVEHRLDKITSSTVESSQSMSLSQSL-EVGF-SDPI----
-----------------------------------------------SD-SGAS------
-----IK-----------MGMFS-ANSNGSSNTDS--SKVTY-TVTDVN-TVSSHKIGRL
IWTKAEKDVKMEWSAYIEASGYIVVK-TISEFIY--------------------------
----------------------------------------------FIPVA---------
--EMA----YVY-NDYV-TLLDVNTVGMKISGTIE-------------------------
------------------------------------------------------------
-------------------------------------------------------MKDAV
ISDAVVDEYTVSN---GGISCPKEFTNITSKSMIS-------------------------
------------------------------------------------------------
--------------------------
>Scolopendra_subspinipes_GGDW01000029.1
------------------------------------------------------------
------------------------------------------------------------
------------------------------------------------------------
------------------------------------------------------------
------------------------------------------------------------
------------------------------------------------------------
------------------------------------------------------------
MFLSLVLFFAATVVWSK--------------------------------KVGDFENTGTY
YSTVLLY--------NWKLPLIPLKYVSNLHGVYLCSQ--------EFLSTNRPDNENLD
F---------------------------------EKLAETYARCYVEAHPV----PYFHK
IHWIELYGNKEE---LK-HPYLSDLRINLK-MKDVKF--SNKNS-FPDK-V---ELS---
--LRNF--IDNSHSDTDASVKVEHRLDKITSSTVESSQSMSLSQSL-EVGF-SDPI----
-----------------------------------------------SD-SGAS------
-----IK-----------MGMFS-SSSNGSSNTDS--SKVTY-TVTDVN-TVAGHKIGRL
IWTKAEKDVKMEWRAYIEANGWIAVM-GLTRFIF--------------------------
----------------------------------------------FIPVV---------
--EMA----YVY-NDYV-TRLDVNTVGMKVSGTLE-------------------------
------------------------------------------------------------
-------------------------------------------------------MKDAV
I-----------------------------------------------------------
------------------------------------------------------------
--------------------------
>Scolopendra_subspinipes_GGDW01000030.1
------------------------------------------------------------
------------------------------------------------------------
------------------------------------------------------------
------------------------------------------------------------
------------------------------------------------------------
------------------------------------------------------------
--------------------------------------------------LCTISVIQRK
MFLSLVLFFAATVVWSR--------------------------------KAEDFENTGTY
SSKILVY--FNNSKYKENIFFSPYEHSLNLHGVYLCSQ--------EFLSTNRPDNENLD
F---------------------------------EKLAKTYARCYYEAQCL----KFSEN
ISWIELYGNKEE---LK-LPQLSDFRINLK-MKDVKF--SNKNS-FPDK-V---ELS---
--LRNF--IDNSQADLDASLKVEHKIEKTTSATVESSHSMSHSASL-EVGV-GDPI----
-----------------------------------------------TD-SGAS------
-----VK-----------VSMFG-SASTGSSNTDS--SKVTY-TVTDVN-TVSGHNIGRL
IWTKAEKDVKMEWSSYIEASGWIAVKSSLTKLIY--------------------------
----------------------------------------------FIPVV---------
--EMA----YVY-NDYV-TRLDVNTVGLKISGTIE-------------------------
------------------------------------------------------------
-------------------------------------------------------MKDAV
ISDAVVDEYTVPN---GGISCPKEFTNITSKSMIS-------------------------
------------------------------------------------------------
--------------------------
>Scolopendra_subspinipes_GGDW01000031.1
------------------------------------------------------------
------------------------------------------------------------
------------------------------------------------------------
------------------------------------------------------------
------------------------------------------------------------
------------------------------------------------------------
------------------------------------------------------------
MFLSLVLFFAATVVWSK--------------------------------KVGDFENTGTY
YSTVLLY--------NWKLPLIPLKYVSNLHGVYLCSQ--------EFLSTNRPDNENLD
F---------------------------------EKLAKTYARCYYEAQCL----KFSEN
ISWIELYGNKEE---LK-LPQLSDLRVNLK-MKDVKF--SNKNS-FPDK-V---ELS---
--LRNF--IDNSQADLDASLKVEHKLDKITSATVESSQSMSLSQSL-EVGF-SDPI----
-----------------------------------------------SD-SGAS------
-----IK-----------MGMFS-SSSNGSSNTDS--SKVTY-TVTDVN-TVAGHKIGRL
IWTKAEKDVKMEWRAYIEANGWIAVM-GLTRFIF--------------------------
----------------------------------------------FIPVV---------
--EMA----YVY-NDYV-TRLDVNTVGMKVSGTLE-------------------------
------------------------------------------------------------
-------------------------------------------------------MKDAV
I-----------------------------------------------------------
------------------------------------------------------------
--------------------------
>Scolopendra_subspinipes_GGDW01000032.1
------------------------------------------------------------
------------------------------------------------------------
------------------------------------------------------------
------------------------------------------------------------
------------------------------------------------------------
------------------------------------------------------------
--------------------------------------------------LCTISVIQRK
MFLPLLLFFAATVVWSR--------------------------------KAEDFENTGTY
SSTMLIY--------YGALPLTVDKGLVNLHGVYLCSQ--------NFLSTNRPDNEKLD
F---------------------------------EKLAKTYARCYYEAYVS----HFSEQ
DDWIELYGNKEE---LK-HPYLSDLRINLK-MKDVKF--SNKNS-FPDK-V---ELS---
--LRNF--IDNSQADLDASLKVEHKIEKTTSATVESSHSMSYSASL-EVGV-GDPI----
-----------------------------------------------TD-SGAS------
-----VK-----------VSMFG-SASTGSSNTDS--SKVTY-TVTDVN-TVSGHNIGRL
IWTKAEKDVKMEWSAYIEASGYIVVK-TISEFIY--------------------------
----------------------------------------------FIPVA---------
--EMA----YVY-NDYV-TLLDVNTVGMKISGTIE-------------------------
------------------------------------------------------------
-------------------------------------------------------MKDAV
ISDAVVDEYTVSN---GGISCPKEFTNITSKSMIS-------------------------
------------------------------------------------------------
--------------------------
>Scolopendra_subspinipes_GGDW01000033.1
------------------------------------------------------------
------------------------------------------------------------
------------------------------------------------------------
------------------------------------------------------------
------------------------------------------------------------
------------------------------------------------------------
------------------------------------------------------------
MFLSLVLFFAATVVWSK--------------------------------KVGDFENTGTY
YSTVLLY--------NWKLPLIPLKYVSNLHGVYLCSQ--------EFLSTNRPDNENLD
F---------------------------------EKLAETYARCYVEAHPV----PYFHK
IHWIELYGNKEE---LK-HPYLSDLRINLK-MKDVKF--SNKNS-FPDK-V---ELS---
--LRNF--IDNSQADLDASLKVEHKIEKTTSATVESSHSMSYSASL-EVGV-GDPI----
-----------------------------------------------TD-SGAS------
-----VK-----------VSMFG-SASTGSSNTDS--SKVTY-TVTDVN-TVSGHNIGRL
IWTKAEKDVKMEWS----------------------------------------------
------------------------------------------------------------
------------------------------------------------------------
------------------------------------------------------------
------------------------------------------------------------
------------------------------------------------------------
------------------------------------------------------------
--------------------------
>Scolopendra_subspinipes_GGDW01000034.1
------------------------------------------------------------
------------------------------------------------------------
------------------------------------------------------------
------------------------------------------------------------
------------------------------------------------------------
------------------------------------------------------------
--------------------------------------------------LCTISVIQRK
MFLPLLLFFAATVVWSR--------------------------------KAEDFENTGTY
SSTMLIY--------YGALPLTVDKGLVNLHGVYLCSQ--------NFLSTNRPDNEKLD
F---------------------------------EKLAKTYARCYYEAYVS----HFSEQ
DDWIELYGNKEE---LK-HPYLSDLRINLK-MKDVKF--SNKNS-FPDK-V---ELS---
--LRNF--IDNSQADLDASLKVEHKIEKTTSATVESSHSMSHSASL-EVGV-GDPI----
-----------------------------------------------TD-SGAS------
-----VK-----------VSMFG-SASTGSSNTDS--SKVTY-TVTDVN-TVSGHNIGRL
IWTKAEKDVKMEWSSYIEASGWIAVKSSLTKLIY--------------------------
----------------------------------------------FIPVV---------
--EMA----YVY-NDYV-TRLDVNTVGLKISGTIE-------------------------
------------------------------------------------------------
-------------------------------------------------------MKDAV
ISDAVVDEYSVSN---GGISCPKKFTNITSKSLIS-------------------------
------------------------------------------------------------
--------------------------
>Scolopendra_subspinipes_GGDW01000035.1
------------------------------------------------------------
------------------------------------------------------------
------------------------------------------------------------
------------------------------------------------------------
------------------------------------------------------------
------------------------------------------------------------
--------------------------------------------------LCTISVIQRK
MFLPLLLFFAATVVWSR--------------------------------KAEDFENTGTY
SSTMLIY--------YGALPLTVDKGLVNLHGVYLCSQ--------NFLSTNRPDNEKLD
F---------------------------------EKLAKTYARCYYEAQCL----KFSEN
ISWIELYGNKEE---LK-LPQLSDLRVNLK-MKDVKF--SNKNS-FPDK-V---ELS---
--LRNF--IDNSQADLDASLKVEHKLDKITSATVESSQSMSLSQSL-EVGF-SDPI----
-----------------------------------------------SD-SGAS------
-----IK-----------MGMFS-SSSNGSSNTDS--SKVTY-TVTDVN-TVAGHKIGRL
IWTKAEKDVKMEWRAYIEANGWIAVM-GLTRFIF--------------------------
----------------------------------------------FIPVV---------
--EMA----YVY-NDYV-TRLDVNTVGMKVSGTLE-------------------------
------------------------------------------------------------
-------------------------------------------------------MKDAV
ISDAVVDEYSVSN---GGISCPKKFTNITSKSLIS-------------------------
------------------------------------------------------------
--------------------------
>Scolopendra_subspinipes_GGDW01000036.1
------------------------------------------------------------
------------------------------------------------------------
------------------------------------------------------------
------------------------------------------------------------
------------------------------------------------------------
------------------------------------------------------------
--------------------------------------------------------MMKM
LQYSLFLILFIFPSLNS---G---------VEDFILRWRNEMT--GP-LQYVRGKDVGRK
NKMYNLD--VT------------------QAKMVGCLNDKR-----------ENKNEKLK
F---------------------------------EKVFELFGLCVCNFL------NNGFS
KCKATIDYEKEE--RLH-FAHFQKFKVKQK-KGDLKF--FDQAN-LPEK-T---ENV---
--FIKN--VINRGFN-NFTSTVSLAFETTETSATSMTN--EIGGSI-GQSI-TADF----
------------------------------------------------LVATVT------
-----ME-----------MESTY-TYTTTSNKETG--KTSSF-TVERTF-TIPPNSARQI
VCNVKRQDYEFVWELPIIVTGAVAIN--LNTDKQN--GDWI-------------------
----------------------------------------------FVDVK---------
--FIA----RYF-KEFSLSRDNPPQLQGFLRGKTV-------------------------
------------------------------------------------------------
-------------------------------------------------------GSQHF
DADAIDNALEMTLTPVQEDMCNPLPSKAKK------------------------------
------------------------------------------------------------
--------------------------
>Scolopendra_subspinipes_GGDW01000037.1
------------------------------------------------------------
------------------------------------------------------------
------------------------------------------------------------
------------------------------------------------------------
------------------------------------------------------------
------------------------------------------------------------
--------------------------------------------------------MMKM
LQYSLFLILFIFPSLNS---G---------VEDFILRWRNEMT--GP-LQYVRGKDVGRK
NKMYNLD--VT------------------QAKMVGCLNDKR-----------ENKNEKLK
F---------------------------------EKVFELFGLCVCNFL------NNGFS
KCKATIDYEKEE--RLH-FAHFQKFKVKQK-KGDLKF--FDQAN-LPEK-T---ENV---
--FIKN--VINRGFN-NFTSTVSLAFETTETSATSMTN--EIGGSI-GQSI-TADF----
------------------------------------------------LVATVT------
-----ME-----------MESTY-TYTTTSNKETG--KTSSF-TVERTF-TIPPNSARQI
VCSVKRQDYEFVWELPVIVTGAVAIN--LNTDEEK--GDWI-------------------
----------------------------------------------FVDVK---------
--FAA----MYF-KELSLTRDKPPKLQGFIRGKTS-------------------------
------------------------------------------------------------
-------------------------------------------------------GSKHF
DANAIDNALEMTLTPVQEDFCNPLPSTAKK------------------------------
------------------------------------------------------------
--------------------------
>Scolopendra_subspinipes_GGDW01000038.1
------------------------------------------------------------
------------------------------------------------------------
------------------------------------------------------------
------------------------------------------------------------
------------------------------------------------------------
------------------------------------------------------------
--------------------------------------------------------MMKM
LQYSLFLILFIFPSLNS---G---------VEDFILRWRNEMT--GP-LQYVRGKDVGRK
NKMYNLD--VT------------------QAKMVGCLNDKR-----------ENKNEKLK
F---------------------------------EKVFELFGLCVCNFL------NNGFS
KCKATIDYEKEE--RLH-FAHFQKFKVKQK-KGDLKF--FDQAN-FPDK-T---ENV---
--FVKR--VINRSSK-NFLSTVSLTFETSETTVKSMSN--EIGGSI-GESV-NLDF----
------------------------------------------------GIVNVK------
-----ME-----------VEATY-KYTENSQKETG--KTSSF-TVEKTF-TIPPNSARQI
VCNVKRQDYEFVWELPVIVTGAVAIN--LNTDKQN--GDWI-------------------
----------------------------------------------FVD-----------
------------------------------------------------------------
------------------------------------------------------------
------------------------------------------------------------
------------------------------------------------------------
------------------------------------------------------------
--------------------------
>Scolopendra_subspinipes_GGDW01000039.1
------------------------------------------------------------
------------------------------------------------------------
------------------------------------------------------------
------------------------------------------------------------
------------------------------------------------------------
------------------------------------------------------------
--------------------------------------------------------MMKM
LQYSLFLILFIFPSLNS---G---------VEDFILRWRNEMT--GP-LQYVRGKDVGRK
NKMYNLD--VT------------------QAKMVGCLNDKR-----------ENKNEKLK
F---------------------------------EKVFELFGLCVCNFL------NNGFS
KCKATIDYEKEE--RLH-FAHFQKFKVKQK-KGDLKF--FDQAN-FPDK-T---ENV---
--FVKR--VINRSSK-NFLSTVSLTFETSETTVKSMSN--EIGGSF-GESL-NLDF----
------------------------------------------------GIVSVK------
-----FE-----------VEATY-KYTQNSHKETG--KTSSF-TVERTF-TIPPNSARQI
VCSVKRQDYEFVWELPVIVTGAVAIN--LNTDEEK--GDWI-------------------
----------------------------------------------FVDVK---------
--FAA----RYF-KELSLTRDNPPKLQGFLRGKTS-------------------------
------------------------------------------------------------
-------------------------------------------------------GSKHF
DANAIDNALEMTLTPVKKDMCNPLPSKA--------------------------------
------------------------------------------------------------
--------------------------
>Scolopendra_subspinipes_GGDW01000040.1
------------------------------------------------------------
------------------------------------------------------------
------------------------------------------------------------
------------------------------------------------------------
------------------------------------------------------------
------------------------------------------------------------
--------------------------------------------------------MMKM
FQYSLFLILIMFPSLIS---G---------VEDFILRWRNEMT--GP-IRYIRGKDVGKN
NKMYNLD--VT------------------QAKMIRCLNDKR-----------ENKNQIMK
F---------------------------------EKVFELFGLCVCNFL------NNGFS
KCKATIDYEKEE--RLH-FAHFQKFKVKQK-KGDLKF--FDQAN-FPDK-T---ENV---
--FVKR--VINRSSK-NFLSTVSLTFETSETTVKSMSN--EIGGSF-GESL-NLDF----
------------------------------------------------GIVSVK------
-----FE-----------VEATY-KYTQNSHKETG--KTSSF-TVERTF-TIPPNSARQI
VCSVKRQDYE--------------------------------------------------
------------------------------------------------------------
------------------------------------------------------------
------------------------------------------------------------
------------------------------------------------------------
------------------------------------------------------------
------------------------------------------------------------
--------------------------
>Scolopendra_subspinipes_GGDW01000041.1
------------------------------------------------------------
------------------------------------------------------------
------------------------------------------------------------
------------------------------------------------------------
------------------------------------------------------------
------------------------------------------------------------
--------------------------------------------------------MMKM
FQYSLFLILIMFPSLIS---G---------VEDFILRWRNEMT--GP-IRYIRGKDVGKN
NKMYNLD--VT------------------QAKMIRCLNDKR-----------ENKNQIMK
F---------------------------------EKVFELFGLCVCNFL------NNGFS
KCKATIDYEKEE--RLH-FAHFQKFKVKQK-KGDLKF--FDQAN-LPEK-T---ENV---
--FIKN--VINRGFN-NFTSTVSLAFETTETSATSMTN--EIGGSI-GQSI-TADF----
------------------------------------------------LVATVT------
-----ME-----------MESTY-TYTTTSNKETG--KTSSF-TVERTF-TIPPNSARQI
VCNVKRQDYE--------------------------------------------------
------------------------------------------------------------
------------------------------------------------------------
------------------------------------------------------------
------------------------------------------------------------
------------------------------------------------------------
------------------------------------------------------------
--------------------------
>Scolopendra_subspinipes_GGDW01000042.1
------------------------------------------------------------
------------------------------------------------------------
------------------------------------------------------------
------------------------------------------------------------
------------------------------------------------------------
------------------------------------------------------------
--------------------------------------------------------MMKM
LQYSLFLILIIFPSLNS---G---------VEDFILRWRNEMT--GP-IQFIFGTDVGLS
NQINTFN--IP------------------TAEMIGCLNDKR-----------EDKIKIMK
F---------------------------------EEVFELFGLCICSFM------TQGFS
KCDATIDYESHK--QLH-FAHYQKLKVKQT-KGDLKF--FDQAN-FPDK-T---ENV---
--FVKR--VINRSSK-NFLSTVSLTFETSETTVKSMSN--EIGGSI-GESV-NLDF----
------------------------------------------------GIVNVK------
-----ME-----------VEATY-KYTENSQKETG--KTSSF-TVEKTF-TIPPNSARQI
VCNVKRQDYE--------------------------------------------------
------------------------------------------------------------
------------------------------------------------------------
------------------------------------------------------------
------------------------------------------------------------
------------------------------------------------------------
------------------------------------------------------------
--------------------------
>Scolopendra_subspinipes_GGDW01000044.1
------------------------------------------------------------
------------------------------------------------------------
------------------------------------------------------------
------------------------------------------------------------
------------------------------------------------------------
------------------------------------------------------------
------------------------------------------------------------
-MIHIILLLFFSNISPL---MSSTLHESRVSLQNILEWKYGGP--FS-VNLLSSKKVKTT
------------------------------------------------TGREIPVHNEVD
FTSIQVNLDEAEKIDNCVRNGMLPVGIYHVENIYAKLIELPVICLIQT-------KYNKI
VNWTSTKGFQEK--VLT-EGKYRPYFVKSRAGTEISDTIAKVTD------PNGRSVI---
--RVTL--QNNMSTSFDISASYKQEEKSQV------------------------------
------------------------------------------------------------
------------------------------------------------------------
------------------------------------------------------------
------------------------------------------------------------
------------------------------------------------------------
------------------------------------------------------------
------------------------------------------------------------
------------------------------------------------------------
------------------------------------------------------------
--------------------------
>Scolopendra_subspinipes_GGDW01000046.1
------------------------------------------------------------
------------------------------------------------------------
------------------------------------------------------------
------------------------------------------------------------
------------------------------------------------------------
------------------------------------------------------------
-----------------------------------------------------------M
LLRFILFILFS-EVVAE-------------EENYVLRWRRKNN-PLGVLSVYDSSTVGMG
IRDESTE--VKIG-D--------------VFSFVRCIKDKREM------NFEFEKTGYLN
Y---------------------------------KSALIYFGECVCEEMY-----KDKGV
KCEGTVDYSQKD---LA-IRYFEKYHLATD-YGSVDF--YDEVE-YPDK-S---ENV---
--FVKT--ITNRGTE-KAESSISVAFQTKGSNSSSESN--E-------------------
------------------------------------------------------------
------------------------------------------------------------
------------------------------------------------------------
------------------------------------------------------------
------------------------------------------------------------
------------------------------------------------------------
------------------------------------------------------------
------------------------------------------------------------
------------------------------------------------------------
--------------------------
>Scolopendra_subspinipes_GGDW01000049.1
------------------------------------------------------------
------------------------------------------------------------
------------------------------------------------------------
------------------------------------------------------------
------------------------------------------------------------
------------------------------------------------------------
-----------------------------------------------------------M
LLRFILFILLSVVVVAE-------------EEHYILRWRKKNN-PMGVLRVYDSSTVGMG
TRDKATK--VKIG-Y--------------VPLFVKCIKDKREK------NSEFEKTGYLN
Y---------------------------------KSALIYFGECVCEEMY-----KDKG-
------------------------------------------------------------
------------------------------------------------------------
------------------------------------------------------------
------------------------------------------------------------
------------------------------------------------------------
------------------------------------------------------------
------------------------------------------------------------
------------------------------------------------------------
------------------------------------------------------------
------------------------------------------------------------
------------------------------------------------------------
--------------------------
>Thereuopoda_longicornis_GASR01000015
------------------------------------------------------------
------------------------------------------------------------
------------------------------------------------------------
------------------------------------------------------------
------------------------------------------------------------
------------------------------------------------------------
------------------------------------------------------------
-MLKLILLIPLLVVEGN---RNHYL-----------------------------------
------------------------------------------------------------
----------------------------------EDGIRKYVYCIADQSGLLPRISQDDY
FKSYKYYTTDTFTVNSC-DYEFKTQTITAA-MRRKGF--SENCEEMS-------------
--MYSN--DFINNSPSPSSEKISEETKFTRSQKNESSNSVEISGEA-KVSG---------
----------------------------------------------------ID------
-----LK-----------AEA---KHTTGTSQTVESSMETKQ-SWERNY-VVPAKMRGIK
RLSKCKRLMEFPKETLMILKGCIPIR--FPNVPKQ--E-------IETKVTKEVWLKCGS
TLPLGLEMCSDDFLIPYENFPDEWKPHEKTKGLFKKYSVNTLVELPFTRFE---------
--RSA----RFI-SYEASNREFCDALDPDA------------------------------
------------------------------------------------------------
-------------------------------------------------------EPELV
SQDTQLEK--------------SGRW---------------LKSRQRLKT----------
------------------------------------------------------------
--------------------------
>Thereuopoda_longicornis_GASR01000016
------------------------------------------------------------
------------------------------------------------------------
------------------------------------------------------------
------------------------------------------------------------
------------------------------------------------------------
------------------------------------------------------------
------------------------------------------------------------
-MGVLAVLLTLCLCYES-------------------------------------------
---------------------------------------------------VRGD--IQN
L---------------------------------DDILKESIGK-----------AMKTT
IDAVDLSG------------------VTVRFLEKVDY--GEADE-ISDEIV---ETI---
--TKEY----ENPSSEETTEEFEETYDHENQMNWILDDGLLTSSKP-TVVA-SLTG----
-------------------------------------------------KKGFD------
------------------INAVI-TDEAQKTQEKS--ATKTL-RKKSTI-KLPPNSKVTV
AWNIIEKEIEIPWEVDLEISGDIGLT--CDKKCSKP------------------------
------------------------------------------------------------
--KAIDWLIRRKTLPEDIFTIEDEKLKFTASGTLVTVLAYSDALKIETEGKEGETEEGAT
AEGETAEGETAEGETAETEESETAVPEIEEEPTEDDVAVADEDPNLAIVKGVLSIASDNL
DPDSQYQPWIKMAGGIAELSAGNTDDPQVYLDIAESAVDIINSEKGQAVIEKLKNITSKV
VNKVRGKAKTETDKCKSTGKGRRKRKPGCPSRKQPA-------------APKRKPGSPPA
--KPKRRPRPTKKPKTRTTAR---------PNNGKTRKTRKP------KRTRKPRTPIPR
KPTQRPRPKPARTSSPRRTTKNLHP-
>Thereuopoda_longicornis_GASR01000017
------------------------------------------------------------
------------------------------------------------------------
------------------------------------------------------------
------------------------------------------------------------
------------------------------------------------------------
------------------------------------------------------------
------------------------------------------------------------
-MKIVTLLFSIFSILGA-------------------------------------------
-----------------------------------------------------GESTPWI
F---------------------------------EDKLHEYLECMSEHSTASVVEASEDT
F-------------VTG-ERTIPKFKDSRF---------SDRKI----------ETV---
--LTKD--EDNNSNG-KRPMTVQVKLVSGITSLNQDVIGHSIGAEV-SGGG-KVGK----
--------------------------------------------------IGVS------
-----AS-----------VSFEE-GGSQNFSTESK--NVTEQ-SWIRNF-EIPPFMKESS
SMVKYERTITTPEVTEQYADGDVLIQ--YDDFKES--------------QYEELWEQCGK
TVPRIIIGSNPAILKVKISN--------------------------LVPEN--SGWDLNS
DGSIS----KFI-RKVRDITEKREVIRYEVRTDFR-------------------------
------------------------------------------------------------
------------------NQKVEMSEYCGLIDPEKTLDPIIQTKKEKGDLVNKVSGSNAV
FNANLKAEFGDDDDDDDDDNDDNDKKKKQKQKSKPKKSGRR-------------------
------------------------------------------------------------
--------------------------
>Thereuopoda_longicornis_GASR01000018
------------------------------------------------------------
------------------------------------------------------------
------------------------------------------------------------
------------------------------------------------------------
------------------------------------------------------------
------------------------------------------------------------
------------------------------------------------------------
------------------------------------------------------------
------------------------------------MIFVYFGILWASFQLGICDKE-IN
F---------------------------------EDIAKDYVKCIEG--------ETGLK
AYWWSLSGKHQF--FDL-NERYKMYKIHV--YENRTF--DNAPKEIIENEV---KQL---
--FPDQ--VDINDGPTPTTITYKEVNRLRNSETSYAENNLKFGVEV-EVSA-QISF----
--------------------------------------------------VSGS------
-----VS-----------VGYDF-ESQDNKETAAS--NTKES-ISLRQY-TVNPYSEVRA
STLLVKKKIRKSITHEFIIEGYLTIA--FSDYVGP--RIPSNYREIKNVNGTENWDGCGS
GLPPVRASKGIY----------------------------------VLPIA---------
--VLADDVDLIK-------REDDDKLFYQVEEVKDI------------------------
------------------------------------------------------------
-------------------------------------------------------ISERV
HLVINGKIMKDNQKKAFTELCS--------------------------------------
------------------------------------------------------------
--------------------------
>Thereuopoda_longicornis_GASR01000019
------------------------------------------------------------
------------------------------------------------------------
------------------------------------------------------------
------------------------------------------------------------
------------------------------------------------------------
------------------------------------------------------------
------------------------------------------------------------
------------------------------------------------------------
------------------------------------MIFVYFGILWASFQLGICDKE-IN
F---------------------------------EDIAKDYVKCIEG--------ETGLK
ANWWSLTGKHQF--FDL-NERYKMYKIHV--YENRTF--DNAPKEIIENRV---QQL---
--FPDQ--VDINDGPTPTTITYKEVNRLRNSETSYAENNLKFGVE---------------
---------------------------------------------------SGS------
-----FQPRSPSSVAAFLVGYDF-ESQDNKETAAS--NTKES-ISLRQY-TVNPYSEVRA
STLLVKKKIRKSITHEFIIEGYLTIA--FSDYVGP--RIPSNYREIKNVNGTENWDGCGS
GLPPVRASKGIY----------------------------------VLPIA---------
--VLADDVDLIK-------REDDDKLFYQVEEVKDI------------------------
------------------------------------------------------------
-------------------------------------------------------ISERV
HLVINGKIMKDNQKKAFSELCS--------------------------------------
------------------------------------------------------------
--------------------------
>Thereuopoda_longicornis_GASR01000020
------------------------------------------------------------
------------------------------------------------------------
------------------------------------------------------------
------------------------------------------------------------
------------------------------------------------------------
------------------------------------------------------------
------------------------------------------------------------
-MIGFSLLICFSFVIGV-------------------------------------------
-------------------------------------------------SAIEKENFLAD
I---------------------------------DVAINKYMKCINGGDRF---------
--------------FRN-LDKFQTYVDRKT-GKKFPFEHSVVPSKEVPERMGKATVIDT-
--IKNM--EDTNRQLGDVSYRFNEKVTKTAFQSSSSNTANSGSASL-SVGV-DLWV----
--------------------------------------------------VSVE------
-----AK-----------TTVSG-EIKDSVHTESE--NKNCSNLGQTTH-NSRTYKKQSQ
KLKKLKQKMRIPTSIIRTIKGVLPIR--VRKAGRD-------------LSQESVWKHCSS
VSAPIKLSDSMYVVKYENFGDGEMWKPDGFGGLEYKYVGSSTYFEQLV------------
------------------VKHTTSLLSAKTEL----------------------------
------------------------------------------------------------
-------------------------------------------------------GEEQF
CRLLAPDVVPVVPDANDADIENGR------------------------------------
------------------------------------------------------------
--------------------------
>Thereuopoda_longicornis_GASR01000021
------------------------------------------------------------
------------------------------------------------------------
------------------------------------------------------------
------------------------------------------------------------
------------------------------------------------------------
------------------------------------------------------------
------------------------------------------------------------
------------------------------------------------------------
------------------------------------MIFVYFGILWASFQLGICDKE-IN
F---------------------------------EDIAKDYVKCIEG--------ETGLK
ANWWSLTGKHQF--FDL-NERYKMYKIHV--YENRTF--DNAPKEIIENEV---KQL---
--FPDQ--VDINDGPTPTTITYKEVNRLRNSETSYAENNLKFGVEV-EVSA-QISF----
--------------------------------------------------VSGS------
-----VS-----------VGYDF-ESQDNKETAAS--NTKES-ISLRQY-TVNPYSEVRA
STLLVKKKIRKSITHEFIIEGYLTIA--FSDYVGP--RIPSNYREIKNVNGTENWDGCGS
GLPPVRASKGIY----------------------------------VLPIA---------
--VLADDVDLIK-------REDDDKLFYQVEEVKDI------------------------
------------------------------------------------------------
-------------------------------------------------------ISERV
HLVINGKIMKDNQKKAFSELCS--------------------------------------
------------------------------------------------------------
--------------------------
>Thereuopoda_longicornis_GASR01000022
------------------------------------------------------------
------------------------------------------------------------
------------------------------------------------------------
------------------------------------------------------------
------------------------------------------------------------
------------------------------------------------------------
------------------------------------------------------------
-MGVLAVLLTLCLYYES-------------------------------------------
---------------------------------------------------VRGD--IQN
L---------------------------------DDILKESIGK-----------AMKTT
IDAVDLSG------------------VTVRFLEKVDY--GEADE-ISDEIV---ETI---
--TKEY----ENPSSEETTEEFEETYDHENQMNWILDDGLLTSSKP-TVVA-SLTG----
-------------------------------------------------KKGFD------
------------------INAVI-TDEAQKTQEKS--ATKTL-RKKSTI-KLPPNSKVTV
AWNIIEKEIEIPWEVDLEISGDIGLT--CDKKCSKP------------------------
------------------------------------------------------------
--KAIDWLIRRKTLPEDIFTIEDEKLKFTASGTLVTVLAYSDALKIETEGKEGETAEGET
AEGETAEGETAEGETEETEESETAVPEXEEEPTEDDVAVADEDPNLAIVKGVLSIASDNL
DPDSQYQPWIKMAGGIAELSAGKHE--------AESSSLFGHC-----------------
------------------------------------------------------------
------------------------------------------------------------
--------------------------
>Thereuopoda_longicornis_GASR01000023
------------------------------------------------------------
------------------------------------------------------------
------------------------------------------------------------
------------------------------------------------------------
------------------------------------------------------------
------------------------------------------------------------
------------------------------------------------------------
------------------------------------------------------------
------------------------------------MIFLYFGILWASFQLGICDKE-IN
F---------------------------------EDIAKDYVKCIEG--------ETGLK
ANWWSLTGKHQF--FDL-NERYKMYKIHV--YENRTF--DNAPKEIIENEV---KQL---
--FPDQ--VDINDGPTPTTITYKEVNRLRNSETSYAENNLKFGVEV-EVSA-QISF----
--------------------------------------------------VSGS------
-----VS-----------VGYDF-ESQDNKETAAS--NTKES-ISLRQY-TVNPYSEVRA
STLLVKKKIRKSITHEFIIEGYLTIA--FSDYVGP--RIPSNYREIKNVNGTENWDGCGS
GLPPVRASKGIY----------------------------------VLPIA---------
--VLADDVDLIK-------REDDDKLFYQVEEVKDI------------------------
------------------------------------------------------------
-------------------------------------------------------ISERV
HLVINGKIMKDNQKKAFTELCS--------------------------------------
------------------------------------------------------------
--------------------------
>Thereuopoda_longicornis_GASR01000024
------------------------------------------------------------
------------------------------------------------------------
------------------------------------------------------------
------------------------------------------------------------
------------------------------------------------------------
------------------------------------------------------------
------------------------------------------------------------
------------------------------------------------------------
------------------------------------MIFVYFGILWASFQLGICDKE-IN
F---------------------------------EDIAKDYVKCIEG--------ETGLK
ANWWSLTGKHQF--FDL-NERYKMYKIHV--YENRTF--DNAPKEIIENEV---KQL---
--FPDQ--VDINDGPTPTTITYKEVNRLRNSETSYAENNLKFGVEV-EVSA-QISF----
--------------------------------------------------VSGS------
-----VS-----------VGYDF-ESQDNKETAAS--NTKES-ISLRQY-TVNPYSEVRA
STLLVKKKIRKSITHEFIIEGYLTIA--FSDYVGP--RIPSNYREIKNVNGTENWDGCGS
GLPPVRASKGIY----------------------------------VLPIA---------
--VLADDVDLIK-------REDDDKLFYQVEEVKDI------------------------
------------------------------------------------------------
-------------------------------------------------------ISERV
HLVINGKIMKDNQKKAFTELCS--------------------------------------
------------------------------------------------------------
--------------------------
>Thereuopoda_longicornis_GASR01000026
MAKTAVLLVICLCSVVVSGTIHDLDKIFKDSAAKYLRVPSIDDVDLSDVTVTFFNKVEYG
EPTEYSNDIIDTKTQEYDESSGEGQTEVFEESYDHENQIAWILEDGFVSKTTPQVQVSIS
DKKGFDVSVVIPNEDERRLEQNSEKTLTKKANVVVPARSKVSVAWNIIEKEIEIPWTVEV
ELSGNLKVTCNNNKCSKP--VPIAEMLRRASLPSGVFKSTSGKLTFLAKGSLVTVIAYSD
ELKIETESVEGEEPEIEEEATEDDVAVADEDPTLIVVKGILDIAANNLEEESQWQPWIKM
AGGIADLAAGKTDDPQVYW--------------------ILQTMS---------------
------------------------------------------------------------
------------------------------------------------------------
------------------------------------------------------------
------------------------------------------------------------
------------------------------------------------------------
------------------------------------------------------------
------------------------------------------------------------
------------------------------------------------------------
------------------------------------------------------------
------------------------------------------------------------
------------------------------------------------------------
------------------------------------------------------------
------------------------------------------------------------
------------------------------------------------------------
------------------------------------------------------------
--------------------------
>Thereuopoda_longicornis_GASR01000027
------------------------------------------------------------
------------------------------------------------------------
------------------------------------------------------------
------------------------------------------------------------
------------------------------------------------------------
------------------------------------------------------------
------------------------------------------------------------
-MIGFSLLICFSFVIGV-------------------------------------------
-------------------------------------------------SAIEKENFLAD
I---------------------------------DVAINKYMKCINGGDRF---------
--------------FRN-LDKFQTYIDRQT-GKKFPFEHSVVPSKEVPERMGKATVIDT-
--IKNM--EDTNRQLGDVSYRFNEKVTKTAFQSSSSNTANSGSASL-SVGV-DLWV----
--------------------------------------------------VSVE------
-----AK-----------TTVSG-EIKDSVHTESE--NKTAQ-IWDRQH-IIPGHTKAIT
KIEKLKQKMRIPTSIIRTIKGVLPIR--VRKAGRD-------------LSQESVWKHCSS
VSAPIKLSDSMYVVKYENFGDGEMWKPDGFGGLEYKYVGSSTYFEQLV------------
------------------VKHTTSLLSAKTEL----------------------------
------------------------------------------------------------
-------------------------------------------------------GEEQF
CRLLAPDVVPVVPDANDADIEMDDDFEGRLEDKTFKFSLNGNVEWKKEDEEEKDKDDNKP
PSRPTTRPTTRSTNRCSRRNGRCK------------------------------------
--------------------------
>Thereuopoda_longicornis_GASR01000028
------------------------------------------------------------
------------------------------------------------------------
------------------------------------------------------------
------------------------------------------------------------
------------------------------------------------------------
------------------------------------------------------------
-----------------------------------------------------------M
LLRFLLPLFLFAATECR---KNHYL-----------------------------------
------------------------------------------------------------
----------------------------------DDGVQRYLNCINDQLGFRAEIKKSDY
FKDHSF-TNKYRLKEVC-KFIFTEEKVSGE-MQRKGA--SDICKALSTTQ----------
--------EMANRNSGELHQLFKETITMSRSSENTSSSSVTISADA-STSV---------
-----------------------------------------------SAVKEVG------
-----AK-----------AGV---SDTSGKEKTRKSESSTTQ-KWYRKY-TIPGFMKSTA
ELQECQRLVDIPDVTVWTMEGCLPVY--FQKRGDF------------VDLSEDDWKVCGD
--PPIGDTGSHTFVLRYNNFKDEWK-DDGEGGLEKTFVNSKLLTIPFTKFE---------
--QKG----RIL-SDEASGEKYCTTLRHDE------------------------------
------------------------------------------------------------
-------------------------------------------------------DSKAV
EQETLQDEDDVEEITEEEKDLSDFSWDWDIIFEDAEPGDEDDNDDKKKKKDKCKGKTTKK
CNKRNQKGKPKGKKKGRKTKKATQARRRARG-----------------------------
--------------------------
>Thereuopoda_longicornis_GASR01000029
------------------------------------------------------------
------------------------------------------------------------
------------------------------------------------------------
------------------------------------------------------------
------------------------------------------------------------
------------------------------------------------------------
---------------------------------------------------------MKS
SIACLLLVLAVA------------------------------------------------
--------------------------------------------------------TAFN
F---------------------------------DTLVEQYAGCLKRE-------FGSSN
IEFVEAYARGDF--FAQ-YPEYSEHRIFAYINQTIHGKEEILMNDVLES-----------
--YPEQ--MDVNIAPTPVRVDFKEELNLRTKETVIQEKTISFAVEM-TITI-SLWF----
--------------------------------------------------WSAS------
-----AS-----------AGIKT-TEKTNTETTNE--REHNT-VSSRSY-TVNPYTRARV
QTAKIRRKVRQPYTSELVVEGDLAIK--MTQPVTL--N-------------DHRWIRCGG
QAPFKNKLGVY-----------------------------------YVHAG---------
--VLAHKGAGYDNKDFRYTSSMPNAMVYPIKLIKEV------------------------
------------------------------------------------------------
-------------------------------------------------------DEEKL
VFKIRGMVMEDKREQAYQRFCQ--------------------------------------
------------------------------------------------------------
--------------------------
>Thereuopoda_longicornis_GASR01000030
------------------------------------------------------------
------------------------------------------------------------
------------------------------------------------------------
------------------------------------------------------------
------------------------------------------------------------
------------------------------------------------------------
---------------------------------------------------------MKS
SIACLLLVLAVA------------------------------------------------
--------------------------------------------------------TAFN
F---------------------------------DTLVEQYAGCLKRE-------FGSSN
IEFVEAYARGDF--FAH-YPEYSEHRIFAYINQTIHGKEEILMNDVLES-----------
--YPEQ--MDVNIAPTPVRVDFKEELNLRTKETVIQEKTISFAVEM-TITI-SLWF----
--------------------------------------------------WSAS------
-----AS-----------AGIKT-TEKTNTETTNE--REHNT-VSSRSY-TVNPYTRARV
QTAKIRRKVRQPYTSELVVEGDLAIK--MTQPVTL--N-------------DHRWIRCGG
QAPFKNKLGVY-----------------------------------YVHAG---------
--VLAHKGAGYDNKDFRYTSSMPNAMVYPIKLIKEV------------------------
------------------------------------------------------------
-------------------------------------------------------DEEKL
VFKIRGMVMEDKREQAYQRFCQ--------------------------------------
------------------------------------------------------------
--------------------------
>Thereuopoda_longicornis_GASR01000031
------------------------------------------------------------
------------------------------------------------------------
------------------------------------------------------------
------------------------------------------------------------
------------------------------------------------------------
------------------------------------------------------------
---------------------------------------------------------MKS
SIACLLLVLAVA------------------------------------------------
--------------------------------------------------------TAFN
F---------------------------------DTLVEQYAGCLKRE-------FGSSN
IEFVEAYARGDF--FAQ-YPEYSEHRIFAYINQTIHGKEEILMNDVLES-----------
--YPEQ--MDVNIAPTPVRVDFKEELNLRTKETVIQEKTISFAVEM-TITI-SLWF----
--------------------------------------------------WSAS------
-----AS-----------AGIKT-TEKTNTETTNE--REHNT-VSSRSY-TVNPYTRARV
QTAKIRRKVRQPYTSELVVEGDLAIK--MTQPVTL--N-------------DHRWIKCGG
QAPFKNKLGVY-----------------------------------YVHAG---------
--VLAHRGVGYDNKDFRYTSSMPNAMVYPIKLIKEV------------------------
------------------------------------------------------------
-------------------------------------------------------DEEKL
VFKIRGMVMEDKREQAYQRFCQ--------------------------------------
------------------------------------------------------------
--------------------------
>Thereuopoda_longicornis_GASR01000032
------------------------------------------------------------
------------------------------------------------------------
------------------------------------------------------------
------------------------------------------------------------
------------------------------------------------------------
------------------------------------------------------------
---------------------------------------------------------MKS
SIACLLFVLAVA------------------------------------------------
--------------------------------------------------------TAFN
F---------------------------------DTLVEQYAGCLKRE-------FGSSN
IEFVEAYARGDF--FAQ-YPEYSEHRIFAYINQTIHGKEEILMNDVLES-----------
--YPEQ--MDVNIAPTPVRVDFKEELNLRTKETVIQEKTISFAVEM-TITI-SLWF----
--------------------------------------------------WSAS------
-----AS-----------AGIKT-TEKTNTETTNE--REHNT-VSSRSY-TVNPYTRARV
QTAKIRRKVRQPYTSELVVEGDLAIK--MTQPVTL--N-------------DHRWIRCGG
QAPFKNKLGVY-----------------------------------YVHXG---------
--VLAHKGAGYDNKDFRYTSSMPNAMVYPIKLIKEV------------------------
------------------------------------------------------------
-------------------------------------------------------DEEKL
VFKIRGMVMEDKRDQAYQRFCQ--------------------------------------
------------------------------------------------------------
--------------------------
>Thereuopoda_longicornis_GASR01000033
------------------------------------------------------------
------------------------------------------------------------
------------------------------------------------------------
------------------------------------------------------------
------------------------------------------------------------
------------------------------------------------------------
------------------------------------------------------------
-MLKLILLIPLLVVEGN---RNHYL-----------------------------------
------------------------------------------------------------
----------------------------------EDGIRKYVYCIADQSGLLPRISQDDY
FKSYKYYTTDTFTVNSC-DYEFKTQTITAA-MRRKGF--SENCEEMS-------------
--MYSN--DFINNSPSPSSEKISEETKFTRSQKNESSNSVEISGEA-KVSG---------
----------------------------------------------------ID------
-----LK-----------AEA---KHITGTSQTVESSNGNKTVPGERNY-VVPAKMRGIK
RLSKCKRLMEFPKETLMILKGCIPIR--FPNVPKQ--E-------IETKVTKEVWLKCGS
TLPLGLEMCSDDFLIPYENFPDEWKPHEKTKGLFKKYSVNTLVELPFTRFE---------
--RSA----RFI-SYEASNREFCDALDPDA------------------------------
------------------------------------------------------------
-------------------------------------------------------EPELV
SQDTQLEKVEVVKVKTTTEDLSNFEWSFQPVFEDDEEKRTRRKTKKKKKTTKM-------
------------------------------------------------------------
--------------------------
>Thereuopoda_longicornis_GASR01000034
------------------------------------------------------------
------------------------------------------------------------
------------------------------------------------------------
------------------------------------------------------------
------------------------------------------------------------
------------------------------------------------------------
------------------------------------------------------------
------------------------------------------------------------
---------------M-IILTIAVGLVF-VSSSVDSAA--------APSC-PFTPQGIEN
F---------------------------------NKLIIEFVDCVAT--------EKNLD
VKWWDLEASELY--FEE-YPAYKRYAINIT-AENDKY--TN--K-KQLK-SVL-HKK---
--TETT--ENSMSKPMKMKIHFED--TIHTSSVVGFKKGFEYGINA-EASI-GYPS----
------------------------------------------------LNLGLK------
-----GG-----------PSAKK-TRQLSKESNNT--KTVVV-KKDVSL-EVPANTKVTC
VFETTEKCEESDWTADLKIRGYIAIR--LESPFNP--K--------------AIWRQCHP
SYPKKVPK------------------RDRKCHINYKEGKKNVY---FYPIT---------
--NIV----QKD-PNFK-AVKDS--LVFKGTGRYK-------------------------
------------------------------------------------------------
-------------------------------------------------------GPVDV
STTNNCKEQKLKRKG---------------------------------------------
------------------------------------------------------------
--------------------------
>Thereuopoda_longicornis_GASR01000035
------------------------------------------------------------
------------------------------------------------------------
------------------------------------------------------------
------------------------------------------------------------
------------------------------------------------------------
------------------------------------------------------------
------------------------------------------------------------
-MKVCSLILALSLLSGT-------------------------------------------
---------------------------------------------------LAEENEYLD
LI--------------------------------TDTIDDYMTCINGGGNY---------
--------------FET-GKRFESFVDPAA-EKLYEFQYTDMKRIIKARKEGKDTEIPNG
VHYPDL--HNENKNNAEVLLRYIEKVEKKRSSVTEETTTHGGHGSV-EVGV-NLWI----
--------------------------------------------------VEVS------
-----VK-----------TTVEG-EQTDKIIRESE--NTTTQ-IWDRIQ-VVPPFTNSNN
VIKRFQKTMKVSAEVQRTVKGFLPIM--VKIPGKD-------------LASPSVWQKCGS
I-APVKLSDKMYMVSYENFANDEWEASDEGGLVQEXPEEGQRYKTDYIKF----------
------------------------------------------------------------
------------------------------------------------------------
------------------------------------------------------------
------------------------------------------------------------
KEDWKLKPHSKR-------SIKKF------------------------------------
--------------------------
>Thereuopoda_longicornis_GASR01000036
------------------------------------------------------------
------------------------------------------------------------
------------------------------------------------------------
------------------------------------------------------------
------------------------------------------------------------
------------------------------------------------------------
------------------------------------------------------------
-MKVCSLILALSLLSGT-------------------------------------------
---------------------------------------------------LAEENEYLD
LI--------------------------------TDTIDDYMTCINGGGNY---------
--------------FET-GKRFESFVDPAA-EKLYEFQYTDMKRIIKARKEGKDTEIPNG
VHYPDL--HNENKNNAEVLLRYIEKVEKKRSSVTEETTTHGGRGSV-EVGV-NLWI----
--------------------------------------------------VEVS------
-----VK-----------TTVEG-EQTDKIIRESE--NTTTQ-IWDRIQ-VVPPFTNSNN
VIKRFQKTMKVSAEVQRTVKGFLPIM--VKDQEK-------------------TWPVLAS
G-RNVGL-----------------------------------------------------
------------------------------------------------------------
------------------------------------------------------------
------------------------------------------------------------
------------------------------------------------------------
------------------------------------------------------------
--------------------------
>Thereuopoda_longicornis_GASR01000037
MAKTAVLLVICLCSGVVSGTIHDLDQIFKDSAAKYLRVPSIDDVDLSDVTVTFFNKVEYG
EPTEYSNDIIDTKTQEYDESSGEGQTEVFEESYDHENQIAWILEDGLVSKTTPQIQVSIS
DKKGFDVSVVIPNEDERRLEQNSEKTLTKNANVVVPARSKVSVAWNIIEKEIEIPWTVEV
ELSGNLQVTCNNNKCSKP--VPIAEMLRRASLPSGVFKSTSGKLTFLAKGSLVTVIAYSD
ELKIETESVEGEEPEIEEEATEDDVAVADEDPTLTVVKGILDIAANNLEEESQWQPWIKM
AGGIADLAAGKTDDPQVYLDIADSVIDIVNSEQGQNVIEKLKTMTNKVVNKVRGKAETEV
EKCKGRRNSNKPGCPSRKQPASKPNTPGQPATRRPRTPKPGRPTTTVKPRPGRTSLPRVP
TNSPNQRVTGRPTTKRT---T------------------------------PRSTTGRST
TKTTTKR--TTATTKR-TTA--------------TTKR--------T-------------
------------------------------------------------------------
---------------------TQKRTTPVN-AVNTKY--SN--K-KKLQ-DKK-HKK---
--TEEQ--TNKSNKPMKSKMDYKE--TIITSSTTDFNKAFEYSKNL-GGDI-KFPV----
------------------------------------------------LNIGLS------
-----AG-----------VSKKT-EKKLNKMTNST--KSVVV-QKSVTV-EVSPNSKMTC
VFETIEKWEESDWTADITLGGYIAVK--IENPFNP--K--------------AIWRQC--
-IKKKVPK------------------KNRRCHNNYKEGSGNVY---FYPIT---------
--NLA----QDN-PNYK-VVKDT--LVFKGSGKYK-------------------------
------------------------------------------------------------
-------------------------------------------------------GPVEL
LTTNNCKEKKLTG-----------------------------------------------
------------------------------------------------------------
--------------------------
>Thereuopoda_longicornis_GASR01000038
------------------------------------------------------------
------------------------------------------------------------
------------------------------------------------------------
------------------------------------------------------------
------------------------------------------------------------
------------------------------------------------------------
------------------------------------------------------------
------------------------------------------------------------
--------------MI-RLLILSVLLLL-SSTYVDAAA--------APSC-PFTPQGIEN
F---------------------------------NKLVLEFVDCIAT--------EKNLD
VKWWDLEASNIY--FDE-YPVNKRYLINIT-AENAKY--TN--K-KPLK-TLL-HKK---
--TEHV--ENGMSKPMKTKVHYAE--TIHTSQTVSFKKGFEYGISA-EAKI-GYPA----
------------------------------------------------VNLGFE------
-----AT-----------PSYKK-SKELSRESNNT--KTIDV-KKDVNV-VVPPFTKTTC
VFETTEKWEESDWTADLKIRGYIAIR--LESPFNP--K--------------AIWRQCHP
SYPKKVPK------------------RDRKCHTNFIEGKKNVY---FYPIT---------
--NIV----QKD-PNFK-AVKDS--LVFKGTGRYK-------------------------
------------------------------------------------------------
-------------------------------------------------------GPIDV
STTNKCTEQNLNVRVDFFNNILTIDVNN--------------------------------
------------------------------------------------------------
--------------------------
>Thereuopoda_longicornis_GASR01000039
------------------------------------------------------------
------------------------------------------------------------
------------------------------------------------------------
------------------------------------------------------------
------------------------------------------------------------
------------------------------------------------------------
------------------------------------------------------------
------------------------------------------------------------
------------------------------------------------------------
------------------------------------------------------------
------TIDNEIR--YA-NFSINFYENSMVKTRRKGY--SDNCKPMSTRQ----------
--------EMANRYDGTINQGFEETITVSRSSENTTSSTVTLTAEA-GTSL---------
-----------------------------------------------STVKEVG------
-----AK-----------VGA---SDTSGKEKTRRSESSSTQ-NWKRKY-VIPPFMKGVA
DMLECDRLVDLPVTYIQKMKGCLPVK--INAKG----------------IRDNDWKKCGD
--PPIG-TVDDMYVLRYNNFKDEWK-DDGEGGLLRTYTLHNLFTIPFTKFV---------
--RRA----RIL-SDEAADRSYCETLRPSQ------------------------------
------------------------------------------------------------
-------------------------------------------------------NMKAV
EQEILQDEDDVEEVTEETKDLSDFSWDWDYSIDDAE-GNDDDEEKEKKRKEKCEGKKSKK
CKSRQKKGQPKGKKPGRKTKKGKQSRRRSRG-----------------------------
--------------------------
>Thereuopoda_longicornis_GASR01000040
------------------------------------------------------------
------------------------------------------------------------
------------------------------------------------------------
------------------------------------------------------------
------------------------------------------------------------
------------------------------------------------------------
-----------------------------------------------------------M
M-----------------------------------------------------------
------------------------------------------------------------
------------------------------------DVQNYLTCIKDKLGYNAQIEKPYY
FLDLPY-KDNRQRDQIC-EFSINFYEIHGE-TRRKGY--SDNCKPMSTRQ----------
--------EMANRYDGTINQGFEETITVSRSSENTTSSTVTLTAEA-GASM---------
-----------------------------------------------STVKEVG------
-----AK-----------VGA---SDTSGKEKTRRSESSSTQ-NWKRKY-VIPPFMKGVA
DMLECDRLVDLPVTYMQKMKGCLPVK--INAKG----------------IRDNDWKKCGD
--PPIG-TADDMYVLRYNNFKDEWK-DDGEGGLLRTYTLHNLFTIPFTKFV---------
--RRA----RIL-SDEAAHRSYCETLRHSQ------------------------------
------------------------------------------------------------
-------------------------------------------------------NMKAV
EQEILQDEDDVEEVTEETKDLSDFSWDWDYSIDDAE-GNDDDDEKEKKRKEKCEGKKSKK
CKSRQKKGQPKGKKPGRKTKKGKQSRRRSRG-----------------------------
--------------------------
>Thereuopoda_longicornis_GASR01000041
------------------------------------------------------------
------------------------------------------------------------
------------------------------------------------------------
--------------MSSPGKKPVAVMMP-------------------AQGMM--------
------------------------------------------------------------
------------------------------------------------------------
--------------------------------------------------PGAGMMP-VA
VMMP--------------------------------------------------------
--------------------WLSILVAI-LAIHSTTEA--------APTC-PLTPQGIDN
F---------------------------------NDLILEFVDCVAQ--------EKNLD
VKWWDVEGTDPY--FDM-NERYKKYKININ-AVNTKY--SN--K-KKLQ-DKK-HKK---
--TEEQ--TNKSNKPMKSKMDYKE--TIITSSTTDFNKAFEYSKNL-GGDI-KFPV----
------------------------------------------------LNIGLS------
-----AG-----------VSKKT-EKKLNKMTNTT--KSVVV-QKSVTV-EVSPNSKMTC
VFETIEKWEESDWTADITLGGYIAVK--IENPFNP--K--------------AIWRQC--
-IKKKVPK------------------KNRRCHNNYKEGSGNVY---FYPIT---------
--NLA----QDN-PNYK-VVKDT--LVFKGAGKYK-------------------------
------------------------------------------------------------
-------------------------------------------------------GPVEL
LTTNNCKEKKLSG-----------------------------------------------
------------------------------------------------------------
--------------------------
>Thereuopoda_longicornis_GASR01000042
------------------------------------------------------------
------------------------------------------------------------
------------------------------------------------------------
------------------------------------------------------------
------------------------------------------------------------
------------------------------------------------------------
-----------------------------------------------------------M
MVNYTIPSFLFYIYGTMLGIKQYYL-----------------------------------
------------------------------------------------------------
----------------------------------DDGVQNYLTCIKDKLGYNAQIEKPYY
FLDLPY-KDNRQRDQIC-EFSINFYEIHGE-TRRKGY--SDNCKPMSTRQ----------
--------EMANRYDGTINQGFEETITVSRSSENTTSSTVTLTAEA-GASM---------
-----------------------------------------------STVKEVG------
-----AK-----------VGA---SDTSGKEKTRRSESSSTQ-NWKRKY-VIPPFMKGVA
DMLECDRLVDLPVTYIQKMKGCLPVK--INAKG----------------IKDNDWKKCGD
--PPIG-TADDMYVLRYNNFKDEWK-DDGEGGLLRTYTLHNLFTIPFTKFV---------
--RRA----RIL-SDEAAHRSYCETLRHSQ------------------------------
------------------------------------------------------------
-------------------------------------------------------NMKAV
EQEILQDEDDVEEVTEETKDLSDFSWDWDYSIDDAE-GNDDDDEKEKKRKEKCEGKKSKK
CKSRQKKGQPKGKKPGRKTKKGKQSRRRSRG-----------------------------
--------------------------
>Thereuopoda_longicornis_GASR01000043
------------------------------------------------------------
------------------------------------------------------------
------------------------------------------------------------
------------------------------------------------------------
------------------------------------------------------------
------------------------------------------------------------
------------------------------------------------------------
-MKTVFLLSTIFFTLGL---A---------------------------------------
----------------------------------------------------YISP---L
I---------------------------------DQSVNDYIQCMSKYSKATIGIYTHKE
L--------------------------------------HEWSKTVPDR-SKAVEVITLK
QELLTENKVLENKEDGMMPVTYKTVVVSSSSAMNQDVSGTTVGFSA-GGGG-TVGK----
--------------------------------------------------FGIS------
-----VS-----------GSFEA-GGLKNDSQISQ--NVTQQ-SWERIV-KVPPHMKITR
RMSLYNKKVTMPAVKQIHFEGFLPIQ--FEDVKAS--K------------YQTLWKECGG
ESTQYSLNDV-------VGP--------------------------FLDCIKTKQE----
------------------------------------------------------------
------------------------------------------------------------
RKLNLKI-----------------------------------------------------
------------------------------------------------------------
------------------------------------------------------------
--------------------------
>Thereuopoda_longicornis_GASR01000044
------------------------------------------------------------
------------------------------------------------------------
------------------------------------------------------------
------------------------------------------------------------
------------------------------------------------------------
------------------------------------------------------------
------------------------------------------------------------
-MKTVFLLSAIFFTLGL---A---------------------------------------
----------------------------------------------------YISP---L
I---------------------------------DQSVNDYIQCMSKYSKATIGIYTHKE
L--------------------------------------HEWSKTVPDR-SKAVEVITLK
QELLTENKVLENKEDGMMPVVYKTMVVSSSSAMNQDVSGTTVGFSA-GGGG-TVGK----
--------------------------------------------------FGIS------
-----VS-----------GSFEA-GGLKNDSQISQ--NVTQQ-SWERIV-KVPPHMKITR
RMSLYNKKVTMPAVKQIHFEGFLPIQ--FEDVKAS--K------------YQTLWKECGV
LKPKPILGTAEKMFAVKVEN--------------------------FARDPKTKALINDW
KLSADGRITKDLQPKRES---------------LR-------------------------
--------------------------------------------------------P---
QPIIESTDYVLTETHVVLDPKVKLTEYCDDIDPEK-----------KPIQFPLLRWKKEI
KYRK--------------------------------------------------------
------------------------------------------------------------
--------------------------
>Thereuopoda_longicornis_GASR01000045
------------------------------------------------------------
------------------------------------------------------------
------------------------------------------------------------
------------------------------------------------------------
------------------------------------------------------------
------------------------------------------------------------
------------------------------------------------------------
------------------------------------------------------------
------------------------------------------------------------
--------------------------------------------MSKYSKATIGIYTHKE
L--------------------------------------HEWSKTVPDR-SKAVEVITLK
QELLTENKVLENKEDGMMPVVYKTVVVSSSSAMNQDVSGTTVGFSA-GGGG-TVGK----
--------------------------------------------------FGIS------
-----VS-----------GSFEA-GGLKNDSQISQ--NVTQQ-SWERIV-KVPPHMKITR
RMSLYNKKVTMPAVKQIHFEGFLPIQ--FEDVKAS--K------------YQTLWKECGV
LKPKPILGTAEKMFAVKVEN--------------------------FARDPKTKALINDW
KLSADGRITKDLLPKRES---------------LR-------------------------
--------------------------------------------------------PQLY
RVHRL----------------------CPDGNPRS------------------LRSQSEV
N-----------------------------------------------------------
------------------------------------------------------------
--------------------------
>Thereuopoda_longicornis_GASR01000046
------------------------------------------------------------
------------------------------------------------------------
------------------------------------------------------------
------------------------------------------------------------
------------------------------------------------------------
------------------------------------------------------------
------------------------------------------------------------
-MKTVFLLSTIFFTLGL---A---------------------------------------
----------------------------------------------------YISP---L
I---------------------------------DQSVNDYIQCMSKYSKATIGIYTHKE
L--------------------------------------HEWSKTVPDR-SKAVEVITLK
QELLTENKVLENKEDGMMPVVYKTVVVSSSSAMNQDVSGTTVGFSA-GGGG-TVGK----
--------------------------------------------------FGIS------
-----VS-----------GSFEA-GGLKNDSQISQ--NVTQQ-SWERIV-KVPPHMKITR
RMSLYNKKVTMPAVKQIHFEGFLPIQ--FEDVKAS--K------------YQTLWKECGV
LKPKPILGTAEKMFAVKVEN--------------------------FARDPKTKDV----
------------------------------------------------------------
------------------------------------------------------------
KSMIGS------------------------------------------------------
------------------------------------------------------------
------------------------------------------------------------
--------------------------
>Thereuopoda_longicornis_GASR01000047
------------------------------------------------------------
------------------------------------------------------------
------------------------------------------------------------
------------------------------------------------------------
------------------------------------------------------------
------------------------------------------------------------
------------------------------------------------------------
-MKTVFLLSAIFFTLGL---A---------------------------------------
----------------------------------------------------YISP---L
I---------------------------------DQSVNDYIQCMSKYSKATIGIYTHKE
L--------------------------------------HEWSKTVPDR-SKAVEVITLK
QELLTENKVLENKEDGMMPVVYKTVVVSSSSAMNQDVSGTTVGFSA-GGGG-TVGK----
--------------------------------------------------FGIS------
-----VS-----------GSFEA-GGLKNDSQISQ--NVTQQ-SWERIV-KVPPHMKITR
RMSLYNKKVTMPAVKQIHFEGFLPIQ--FEDVKAS--K------------YQTL------
------------------------------------------------------------
------------------------------------------------------------
------------------------------------------------------------
------------------------------------------------------------
------------------------------------------------------------
------------------------------------------------------------
--------------------------
>Thereuopoda_longicornis_GASR01000048
------------------------------------------------------------
------------------------------------------------------------
------------------------------------------------------------
------------------------------------------------------------
------------------------------------------------------------
------------------------------------------------------------
------------------------------------------------------FDCSSP
TMGVLAVLLTLCLCYES-------------------------------------------
---------------------------------------------------VRGD--IQN
L---------------------------------DDILKGKYGK-----------AMKTT
IDAVDLSG------------------VTVRFLEKVDY--GEADE-ISDEIV---ETI---
--TKEY----ENPSSEETTEEFEETYDHENQMNWILDDGLLTSSKP-TVVA-SLTG----
-------------------------------------------------KKGFD------
------------------INAVI-TDEAQKTQEKS--ATKTL-RKKSTI-KLPPNSKVTV
AWNIIEKEIEIPWEVDLEISGDIGLT--CDKKCSKP------------------------
------------------------------------------------------------
--KAIDWLIRRKTLPEDIFTIEDEKLKFTASGTLVTVLAYSDALKIETEGKEGETEEGAT
AEGETAEGETAEGETAETEESETAVPEIEEEPTEDDVAVADEDPNLAIVKGVLSIASDNL
DPDSQYQPWIKMAGGIAELSAGNTDDPQVYLDIAESAVDIINSEKGQAVIEKLKNITSKV
VNKVRGKAKTETDKCKSTGKGRRKRKPGCPSRKQPA-------------APKRKPGSPPA
--KPKRRPRPTKKPKTRTTAR---------PNNGKTRKTRKP------KRTRKPRTPIPR
KPTQRPRPKPARI-------------
>Thereuopoda_longicornis_GASR01000050
------------------------------------------------------------
------------------------------------------------------------
------------------------------------------------------------
--------------MSNP--VPIAEMLRRASLPSGVFKSTSGKLTFLAKGILVTVIAYSD
ELKIETESVEGEEPEIEEEATEDDVAVADEDPTLTVVKGILDIAANNLEEESQWQPWIKM
AGGIADLAAGKTDDPQVYLDIADSVIDIVNSEQGQNVIEKLKTMTNKVVNKVRGKAETEV
EKCKGRRNSNKPGCPSRKQPASKPNTPGQPATRRPRTPKPGRPTTTVKPRPGRTSLPRVP
TNSPNQRVTGRPTTKRT---T------------------------------PRSTTGRST
TKPTTKR--TTATTKR-TTAWLSILVAI-LAIHSTTEA--------APTC-ALTPQGIDN
F---------------------------------NDLILEFVDCVAQ--------EKNLD
VKWWDVEGTDPY--FDM-NERYKKYKININ-AVNTKY--SN--K-KKLQ-DKK-HKK---
--TEEQ--TNKSNKPMKTKMDYKE--TIITSSTTDFNKAFEYSKNL-GGDI-SFPV----
------------------------------------------------LNIGLS------
-----AG-----------VSKKT-EKKLNKMTNST--KSVVV-QKSVTV-EVSPNSKMTC
VFETIEKWEESDWTADITLGGYIAVK--IENPFNP--K--------------AIWRQC--
-IKKKVPK------------------KNRRCHNNYKEGSGNVY---FYPIT---------
--NLA----QDN-PNYK-VVKDT--LVFKGSGKYK-------------------------
------------------------------------------------------------
-------------------------------------------------------GPVEL
LTTNNCKEKKLSG-----------------------------------------------
------------------------------------------------------------
--------------------------
>Thereuopoda_longicornis_GASR01000051
-------------------------------------PAFDDVDFKRRNCNFTSTKSNIG
EPTEYSNDIIDTKTQEYDESSGEGQTEVFEESYDHENQIAWILEDGLVSKTTPQVQVSIS
DKKGFDVSVVIPNEDERRLEQNSEKTLTKKANVVVPARSKVSVAWNIIEKEIEIPWTVEV
ELSGNLKVTCNNNKCSNP--VPIAEMLRRASLPSGVFKSTSGKLTFLAKGILVTVIAYSD
ELKIETESVEGEEPEIEEEATEDDVAVADEDPTLTVVKGILDIAANNLEEESQWQPWIKM
AGGIADLAAWTDSICPFSKTQFLK------------------------------------
------------------------------------------------------------
------------------------------------------------------------
------------------------------------MIFVYFGILWASFQLGICDKE-IN
F---------------------------------EDIAKDYVKCIEG--------ETGLK
ANWWSLTGKHQF--FDL-NERYKMYKIHV--YENRTF--DNAPKEIIENEV---KQL---
--FPDQ--VDINDGPTPTTITYKEVNRLRNSETSYAENNLKFGVEV-EVSA-QISF----
--------------------------------------------------VSGS------
-----VS-----------VGYDF-ESQDNKETAAS--NTKES-ISLRQY-TVNPYSEVRA
STLLVKKKIRKSITHEFIIEGYLTIA--FSDYVGP--RIPSNYREIKNVNGTENWDGCGS
GLPPVRASKGIM----------------------------------FFN-S---------
--SSSDDVDLIK------R-----------------------------------------
------------------------------------------------------------
------------------------------------------------------------
------------------------------------------------------------
------------------------------------------------------------
--------------------------
>Thereuopoda_longicornis_GASR01000052
------------------------------------------------------------
------------------------------------------------------------
------------------------------------------------------------
------------------------------------------------------------
------------------------------------------------------------
------------------------------------------------------------
------------------------------------------------------------
-MKVCSLILALSLLSGT-------------------------------------------
---------------------------------------------------LAVENEYLD
FI--------------------------------TDTIDDYMTCINGGGNY---------
--------------FET-GKRFESFVDPAA-EKLYEFQYTDLKRIINARKEGIDTEITNG
VHYPDL--RNVNKNNAEVLLRYIEKVEKKRSSVTEETTTHGGHGSV-EVGV-NLWI----
--------------------------------------------------IEVS------
-----VK-----------TTVEG-EQTDKIIRESE--NTTTQ-IWDRIQ-VVPPLTNSNN
VIKRFQKNMKVSSKVQRTVKGFLPIM--VKRPGKD-------------LASPSVWQKCGS
I-APVKLSDKMYMVSYENFANDEWEASDEGGLVQEYPEEGQPYKTDYIQFV---------
------------------RRLEAQSYNKISNEKFCRLLDPKR------------------
------------------------------------------------------------
-------------------------------------------------------TIKPV
VPDLNEEEGGIVEEDKEGDDEESPNAVKEHNIDLNEFAENLNLGKPEDSRCKIKDKSKCG
KPKPKAKPKSKRRKVYRRTPIKTFPDKKRNGNDFXL------------------------
--------------------------
>Thereuopoda_longicornis_GASR01000054
------------------------------------------------------------
------------------------------------------------------------
------------------------------------------------------------
------------------------------------------------------------
------------------------------------------------------------
------------------------------------------------------------
------------------------------------------------------------
------------------------------------------------------------
---------------M-IILTIAVGLVF-VSSSVDSAA--------APSC-PFTPQGIEN
F---------------------------------NKLIIEFVDCVAT--------EKNLD
VKWWDLEASELY--FDE-NPAYKRYAINIT-AENDKY--TN--K-KQLK-SVL-HKK---
--TETT--ENSMSKPMKMKIHFED--TIHTSSVVGFKKGFEYGINA-EASI-GYPS----
------------------------------------------------LNLGLK------
-----GG-----------PSAKK-TRQLSKESNNT--KTVVV-KKDVSL-DVPANTKVTC
VFETTEKCEESDWTADLKIRGYIAIR--LESPFNP--K--------------AIWRQCHP
SYPKKVPK------------------RDRKCHINYKEGKKNVY---FYPIT---------
--NIV----QKD-PNFK-AVKDS--LVFKGTGRYK-------------------------
------------------------------------------------------------
-------------------------------------------------------GPVDV
STTNNCKEQKLKRKG---------------------------------------------
------------------------------------------------------------
--------------------------
>Thereuopoda_longicornis_GASR01000056
------------------------------------------------------------
------------------------------------------------------------
------------------------------------------------------------
------------------------------------------------------------
------------------------------------------------------------
------------------------------------------------------------
------------------------------------------------------------
------------------------------------------------------------
------------------------------------------------------D--IQN
L---------------------------------DDILKESIGK-----------AMKTT
IDAVDLSG------------------VTVRFLEKVDY--GEADE-ISDEIV---ETI---
--TKEY----ENPSSEETTEEFEETYDHENQMNWILDDGLLTSSKP-TVVA-SLTG----
-------------------------------------------------KKGFD------
------------------INAVI-TDEAQKTPREE--CYKDF-RERSRLSNFLRNSKVTV
AWNIIEKE----------------------------------------------------
------------------------------------------------------------
------------------------------------------------------------
------------------------------------------------------------
------------------------------------------------------------
------------------------------------------------------------
------------------------------------------------------------
--------------------------
>Thereuopoda_longicornis_GASR01000057
------------------------------------------------------------
------------------------------------------------------------
------------------------------------------------------------
------------------------------------------------------------
------------------------------------------------------------
------------------------------------------------------------
-----------------------------------------------------------M
KVLGTLVLFSFFLDCAR-------------------------------------------
-----------------------------------------------------GTTEELS
L---------------------------------EATVNSYVSCIEQ--------ATGLT
AQWWSLNSSNDF--FTE-NPHLVGYRVEIP-YLERSY--QHEPKKVLESNL---YQI---
--FPDQ--EDFNYGPTPIKVAFQEINFLETTTSNELQNNLKIGGSL-EVSG-QVSF----
--------------------------------------------------VSGS------
-----VS-----------VEAEH-ATDSATIQRNS--QGSMT-SSIREY-ELNPYSEALT
KTILAKRKLEKYMTHEIALYGYLAVA--FSTYISP--TNPGNYKTIKNIRDEENWKNCGS
GIPPVHSLKGVY----------------------------------FLPMG---------
--ALADDVNFFN------SDKNDKILYFDLKQISTV------------------------
------------------------------------------------------------
-------------------------------------------------------NEEKV
RSRTSAKIMVDNQKQAYDEMCQ--------------------------------------
------------------------------------------------------------
--------------------------
>Thereuopoda_longicornis_GASR01000058
------------------------------------------------------------
------------------------------------------------------------
------------------------------------------------------------
------------------------------------------------------------
------------------------------------------------------------
------------------------------------------------------------
-----------------------------------------------------------M
KVLGTLVLFSFFLDCAR-------------------------------------------
-----------------------------------------------------GTTEELS
L---------------------------------EATVNSYVSCIEQ--------ATGLT
AQWWSLNSTNDF--FTE-NPHLVGYRVEIP-YLERSY--QHEPKKVLESNL---YQI---
--FPDQ--EDFNYGPTPIKVAFQEINFLETTTSNELQNNLKIGGSL-EVSG-QVSF----
--------------------------------------------------VSGS------
-----VS-----------VEAEH-ATDSATIQRNS--QGSMT-SSIREY-ELNPYSEALT
KTILAKRKLEKYMTHEIALYGYLAVA--FSTYISP--TNPGNYKTIKNIRDEENWKNCGS
GIPPVHSLKGVY----------------------------------FLPMG---------
--ALADDVNFFN------SDKNDKILYFDLKQISTV------------------------
------------------------------------------------------------
-------------------------------------------------------NEEKV
RSRTSAKIMVDNQKQAYDEMCQ--------------------------------------
------------------------------------------------------------
--------------------------
>Thereuopoda_longicornis_GASR01000059
------------------------------------------------------------
------------------------------------------------------------
------------------------------------------------------------
------------------------------------------------------------
------------------------------------------------------------
------------------------------------------------------------
------------------------------------------------------------
------------------------------------------------------------
---------------M-IILTIAVGLVF-VSSSVDSAA--------APSC-PITPQGIEN
F---------------------------------NKLIIEFVDCVAT--------EKNLD
VKWWDLEASELY--FEE-YPAYKRYAIDIT-AENDKY--TN--K-KKLK-SNLPHKK---
--TETI--ENSMSKPMKMKIHFED--TIHTSSVVGFKKGFEYGINA-EASI-GYPS----
------------------------------------------------LNLGLK------
-----GG-----------PSAKK-TRQLSKESNNT--KTVIV-KKDVSL-EVPANTKVTC
IFETAEKWEESDWTADLKIGGYIAIR--LESPFNP--K--------------AIWRQCHP
SYPKKVPK------------------RDRKCHINYKEGKKNVY---FYPIT---------
--NIV----QKD-PNFK-AVNDA--LVFKGTGRYK-------------------------
------------------------------------------------------------
-------------------------------------------------------GPVDV
STTNDCKEQKLKRKG---------------------------------------------
------------------------------------------------------------
--------------------------
>Thereuopoda_longicornis_GASR01000062
------------------------------------------------------------
------------------------------------------------------------
------------------------------------------------------------
------------------------------------------------------------
------------------------------------------------------------
------------------------------------------------------------
-----------------------------------------------------------M
KVLGTLVLFSFFLDCAR-------------------------------------------
-----------------------------------------------------GTTEELS
L---------------------------------EATVNNYVSCIEQ--------ATGLT
AQWWSLNSTNDF--FTE-NPHLVGYRVEIP-YLERSY--QHEPKKVLESNL---YQI---
--FPDQ--EDFNYGPTPIKVAFQEINFLETTTSNELQNNLKIGGSL-EVSG-QVSF----
--------------------------------------------------VSGS------
-----VS-----------VEAEH-ATDSATIQRNS--QGSMT-SSIREY-ELNPYSEALT
KTF---------------------------------------------------------
------------------------------------------------------------
------------------------------------------------------------
------------------------------------------------------------
------------------------------------------------------------
------------------------------------------------------------
------------------------------------------------------------
--------------------------
>Thereuopoda_longicornis_GASR01000063
------------------------------------------------------------
------------------------------------------------------------
------------------------------------------------------------
------------------------------------------------------------
------------------------------------------------------------
------------------------------------------------------------
-----------------------------------------------------------M
KVLGTLVLFSFFLDCAR-------------------------------------------
-----------------------------------------------------GTTEELS
L---------------------------------EATVNNYVSCIEQ--------ATGLT
AQWWSLNSTNDF--FTE-NPHLVGYRVEIP-YLERSY--QHEPKKVLESNL---YQI---
--FPDQ--EDFNYGPTPIKVAFQEINFLETTTSNELQNNLKIGGSL-EVSG-QVSF----
--------------------------------------------------VSGS------
-----VS-----------VEAEH-ATDSATIQRNS--QGSMT-SSIREY-ELNPYSEALT
KTILAKRKLEKYMTHEIALYGYLAVA--FSTYISP--TNPGNYKTIKNIRDEENWKNCGS
GIPPVHSLKGVYSYR-------------------------------WVPL----------
-------------------------------QMTST------------------------
------------------------------------------------------------
-------------------------------------------------------SSTVI
RMIKSYISI---------------------------------------------------
------------------------------------------------------------
--------------------------
>Thereuopoda_longicornis_GASR01000064
------------------------------------------------------------
------------------------------------------------------------
------------------------------------------------------------
------------------------------------------------------------
------------------------------------------------------------
------------------------------------------------------------
-----------------------------------------------------------M
KVLGTLVLFSFFLDCAR-------------------------------------------
-----------------------------------------------------GTTEELS
L---------------------------------EATVNNYVSCIEQ--------ATGLT
AQWWSLNSTNDF--FTE-NPHLVGYRVEIP-YLERSY--QHEPKKVLESNL---YQI---
--FPDQ--EDFNYGPTPIKVAFQEINFLETTTSNELQNNLKIGGSL-EVSG-QVSF----
--------------------------------------------------VSGS------
-----VS-----------VEAEH-ATDSATIQRNS--QGSMT-SSIREY-ELNPYSEALT
KQF---------------------------------------------------------
------------------------------------------------------------
------------------------------------------------------------
------------------------------------------------------------
------------------------------------------------------------
------------------------------------------------------------
------------------------------------------------------------
--------------------------
>Thereuopoda_longicornis_GASR01000065
------------------------------------------------------------
------------------------------------------------------------
------------------------------------------------------------
------------------------------------------------------------
------------------------------------------------------------
------------------------------------------------------------
------------------------------------------------------------
------------------------------------------------------------
------------------------------------------------------------
------------------------------------------------------------
--MVSLNSTNDF--FTE-NPHLVGYRVEIP-YLERSY--QHEPKKVLESNL---YQI---
--FPDQ--EDFNYGPTPIKVAFQEINFLETTTSNELQNNLKIGGSL-EVSG-QVSF----
--------------------------------------------------VSGS------
-----VS-----------VEAEH-ATDSATIQRNS--QGSMT-SSIREY-ELNPYSEALT
KQF---------------------------------------------------------
------------------------------------------------------------
------------------------------------------------------------
------------------------------------------------------------
------------------------------------------------------------
------------------------------------------------------------
------------------------------------------------------------
--------------------------
>Thereuopoda_longicornis_GASR01000066
------------------------------------------------------------
------------------------------------------------------------
------------------------------------------------------------
------------------------------------------------------------
------------------------------------------------------------
------------------------------------------------------------
-----------------------------------------------------------M
KVLGTLVLFSFFLDCAR-------------------------------------------
-----------------------------------------------------GTTEELS
L---------------------------------EATVNSYVSCIEQ--------ATGLT
AQWWSLNSTNDF--FTE-NPHLVGYRVEIP-YLERSY--QHEPKKVLESNL---YQI---
--FPDQ--EDFNYGPTPIKVAFQEINFLETTTSNELQNNLKIGGSL-EVSG-QVSF----
--------------------------------------------------VSGS------
-----VS-----------VEAEH-ATDSATVQRNS--QGSMT-SSVREY-ELNPYSEALT
KTILAKRKLEKYMTHEIALYGYLAVA--FSTYISP--TNSGNYKTIKNIRDEENWKNCGS
GIPPVHSLKGVY----------------------------------FLPMG---------
--ALADDVNFFN------SDKNDKILYFDLKQISTV------------------------
------------------------------------------------------------
-------------------------------------------------------NEEKV
RSRTSAKIMVDNQKQAYDEMCQ--------------------------------------
------------------------------------------------------------
--------------------------
>Thereuopoda_longicornis_GASR01000067
------------------------------------------------------------
------------------------------------------------------------
------------------------------------------------------------
------------------------------------------------------------
------------------------------------------------------------
------------------------------------------------------------
----------------------------------------------------------MR
WLVSCLLLLTVKHYGESAMIEAL-------------------------------------
------------------------------------------------------------
----------------------------------KPFYDKYKACIEDV-------FSTKV
LSWAVVNEK---------NKYNNPYVVGTFEGEVIQEKPKVVSQEILLN-----------
--YPDQ--QEINDGPTPLEVKLNDEVFLGETKISRETERMSLGGLVFTVGVPEANI----
--------------------------------------------------TAIT------
-----SK-----------VNKDTSRTEDGKKIDEV--KGEKT-ISTRSF-TIAPYTEAYV
RSMIVKQKIAYTWSKNIYVYGTVGVL--LSYDRNL--------------FGNPKWKLCGN
GENPVKFERRYN----------------------------------IINIT---------
--SVV--------TDDEYLTDDGELVFTVKDTVYK-------------------------
------------------------------------------------------------
-------------------------------------------------------EEEKV
VLQINAKEITKRKQIAYMQLCS--------------------------------------
------------------------------------------------------------
--------------------------
>Thereuopoda_longicornis_GASR01000069
------------------------------------------------------------
------------------------------------------------------------
------------------------------------------------------------
------------------------------------------------------------
------------------------------------------------------------
------------------------------------------------------------
------------------------------------------------------------
------------------------------------------------------------
------------------------------------------------------------
------------------------------------------------------------
------------------------------------------------------------
------------------------MKFSGETKISRETERMSLGGLVFTVGVPEANI----
--------------------------------------------------TAIT------
-----SK-----------VNKDTSRTEDGKKIDEV--KGEKT-ISTRSF-TIAPYTEAYV
RSMIVKQKIAYTWSKNIYVYGTVGVL--LSYDRNL--------------FGNPKWKLCGN
GENPVKFERRYN----------------------------------IINIT---------
--SVV--------TDDEYLTDDGELVFTVKDTVYK-------------------------
------------------------------------------------------------
-------------------------------------------------------EEEKV
VLQIKCKRNNKEETNSLHAIVQLKIQKVVYKNDFALHSLTQIIESKLF------------
------------------------------------------------------------
--------------------------
>Thereuopoda_longicornis_GASR01000070
------------------------------------------------------------
------------------------------------------------------------
------------------------------------------------------------
------------------------------------------------------------
------------------------------------------------------------
------------------------------------------------------------
------------------------------------------------------------
------------------------------------------------------------
---------------M-IILTIAVGLVF-VSSSVDSAA--------APSC-PFTPQGIEN
F---------------------------------NKLIIEFVDCVAT--------EKNLD
VKWWDLEASELY--FDE-NPAYKRYAINIT-AENDKY--TN--K-KQLK-SVL-HKK---
--TETT--ENSMSKPMKMKIHFED--TIHTSSVVGFKKGFEYGINA-EASI-GYPS----
------------------------------------------------LNLGLK------
-----GG-----------PSAKK-TRQLSKESNNT--KTVVV-KKDVSL-EVPANTKVTC
IFETTEKCEESDWTADLKIRGYIAIR--LENPFNP--K--------------AIWRQCHP
SYPKKVPK------------------RDRKCHINYKEGKKNVY---FYPIT---------
--NIV----QKD-PNFK-AVKDS--LVFKGTGKYK-------------------------
------------------------------------------------------------
-------------------------------------------------------GPVDV
STTNNCKEQKLKRKG---------------------------------------------
------------------------------------------------------------
--------------------------
>Thereuopoda_longicornis_GASR01000071
------------------------------------------------------------
------------------------------------------------------------
------------------------------------------------------------
------------------------------------------------------------
------------------------------------------------------------
------------------------------------------------------------
------------------------------------------------------------
------------------------------------------------------------
--------------------------------------------------------TQYS
L---------------------------------NDVVGTLLRLVLKN-------KAGAK
IESQDLNIKSES---EA-ASKGYGLQVDTSEAEIDEENAMVYTQDVLLT-----------
--YPDQ--EDVNDGPTQLEVEMEDAVKLTKQEYYVQEDKLTLGSKV-YVVG-QLLE----
------------------------------------------------------------
-----DG-----------RTLRR-GSSDISDLVGN--KTADY-VSTRKY-KLEPYTTAFV
RTTIVRQNVTYPVTKSVYVFGTFLVK--FNKNIPG-----------------STWKKCGN
PDWDGEPEKKSNGY--------------------------------YIDIA---------
--SVT--------NDPNYLTEDNEIDFTLTDKLHR-------------------------
------------------------------------------------------------
-------------------------------------------------------IEEKV
IMKINARVNKEKKRQAHERLCMQ-------------------------------------
------------------------------------------------------------
--------------------------
>Thereuopoda_longicornis_GASR01000072
------------------------------------------------------------
------------------------------------------------------------
------------------------------------------------------------
------------------------------------------------------------
------------------------------------------------------------
------------------------------------------------------------
------------------------------------------------------------
------------------------------------------------------------
------------------------------------------------------------
---------------------------------------------------------GAK
IESQDLNIKSES---EA-ASKGYGLQVDTSEAEIDEENAMVYTQDVLLT-----------
--YPDQ--EDVNDGPTQLEVEMEDAVKLTKQEYYVQEDKLTLGSKV-YVVG-QLLE----
------------------------------------------------------------
-----DG-----------RTLRR-GSSDISDLVGN--KTADY-VSTRKY-KLEPYTTAFV
RTTIVRQNVTYPVTKSVYVFGTFLVK--FNKNIPG-----------------STWKKCGN
PDWDGEPEKKSNGY--------------------------------YIDIA---------
--SVT--------NDPNYLTEDNEIDFTLTE-----------------------------
------------------------------------------------------------
------------------------------------------------------------
------------------------------------------------------------
------------------------------------------------------------
--------------------------
>Thereuopoda_longicornis_GASR01000073
------------------------------------------------------------
------------------------------------------------------------
------------------------------------------------------------
------------------------------------------------------------
------------------------------------------------------------
------------------------------------------------------------
------------------------------------------------------------
------------------------------------------------------------
------------------------------------------------------------
----------------------------------------------KN-------KAGAK
IESQDLNIKSES---EA-ASKGYGLQVDTSEAEIDEENAMVYTQDVLLT-----------
--YPDQ--EDVNDGPTQLEVEMEDAVKLTKQEYYVQEDKLTLGSKV-YVVG-QLLE----
------------------------------------------------------------
-----DG-----------RTLRR-GSSDISDLVGN--KTADY-VSTRKY-KLEPYTTAFV
RTTIVRQNVTYPVTKSVYVFGTFLVK--FNKNIPG-----------------STWKNA--
------------------------------------------------------------
------------------------------------------------------------
------------------------------------------------------------
------------------------------------------------------------
----EIRIGMANQREKQWLLC---------------------------------------
------------------------------------------------------------
--------------------------
>Thereuopoda_longicornis_GASR01000074
------------------------------------------------------------
------------------------------------------------------------
------------------------------------------------------------
------------------------------------------------------------
------------------------------------------------------------
------------------------------------------------------------
------------------------------------------------------------
--------------GNS-------------------------------------------
--------------------------------------------------------TQYS
L---------------------------------NDVVGPFLDCI-KN-------KAGAK
IESQDLNIKSES---EA-TSKGYGLQVDTSEAEIDEENAMVYTQDVLLT-----------
--YPDQ--EDVNDGPTQLEVEMEDAVKLTKQEYYVQEDKLTLGSKV-YVVG-QLLE----
------------------------------------------------------------
-----DG-----------RTLRR-GSSDISDLVGN--KTADY-VSTRKY-KLEPYTTAFV
RTTIVRQNVTYPVTKSVYVFGTFLVK--FNKNIPG-----------------STWKKCGN
PDWDGEPEKKSNGY--------------------------------YIDIA---------
--SVT--------NDPNYLTEDNEIDFTLTDKLHR-------------------------
------------------------------------------------------------
-------------------------------------------------------IEEKV
IMKINARVNKEKKRQAHERLCMQ-------------------------------------
------------------------------------------------------------
--------------------------
>Thereuopoda_longicornis_GASR01000075
------------------------------------------------------------
------------------------------------------------------------
------------------------------------------------------------
------------------------------------------------------------
------------------------------------------------------------
------------------------------------------------------------
------------------------------------------------------------
------------------------------------------------------------
------------------------------------------------------------
------------------------------------------------------------
------------------------------------------------------------
------------------------------------------------------------
------------------------------------------------------------
------------------------------MTNST--KSVVV-QKSVTV-EVSPNSKMTC
VFETIEKWEESDWTADITLGGYIAVK--IENPFNP--K--------------AIWRQCHP
SYPKKVPK------------------RDRKCHINYKEGKKNVY---FYPIT---------
--NIV----QKD-PNFK-AVKDS--LVFKGTGKYK-------------------------
------------------------------------------------------------
-------------------------------------------------------GPVDV
STTNNCKEQKLKRKG---------------------------------------------
------------------------------------------------------------
--------------------------
>Thereuopoda_longicornis_GASR01000076
------------------------------------------------------------
------------------------------------------------------------
------------------------------------------------------------
------------------------------------------------------------
------------------------------------------------------------
------------------------------------------------------------
------------------------------------------------------------
------------------------------------------------------------
---------------T-LLLILSVLLLL-SSTYVDAAA--------APSC-PFTPQGIEN
F---------------------------------NKLVLEFVDCIAT--------EKNLD
VKWWDLEASNIY--FDE-YPVNKRYLINIT-AENAKY--TN--K-KPLK-TLL-HKK---
--TEHV--ENGMSKPMKTKVHYAE--TIHTSQTVSFKKGFEYGISA-EAKI-GYPA----
------------------------------------------------VNLGFE------
-----AT-----------PSYKK-SKELSRESNNT--KTIDV-KKDVNV-VVPPFTKTTC
VFETTEKWEESDWTADLKIRGYIAIR--LESPFNP--K--------------AIWRQCHP
SYPKKVPK------------------RDRKCHINYKEGKKNVY---FYPIT---------
--NIV----QKD-PNFK-AVNDA--LVFKGTGKYK-------------------------
------------------------------------------------------------
-------------------------------------------------------GPVDV
STTNDCKEQKLKRKG---------------------------------------------
------------------------------------------------------------
--------------------------
>Thereuopoda_longicornis_GASR01000077
------------------------------------------------------------
------------------------------------------------------------
------------------------------------------------------------
------------------------------------------------------------
------------------------------------------------------------
------------------------------------------------------------
------------------------------------------------------------
------------------------------------------------------------
--------------MI-RLLILSVLLLL-SSTYVDAAA--------APSC-PFTPQGIEN
F---------------------------------NKLVLEFVDCVAT--------EKNLD
VKWWDLEASNIY--FDE-YPVNKRYLINIT-AENAKY--TN--K-KPLK-TLL-HKK---
--TEHV--ENGMSKPMKTKVHYAE--TIHTSQTVSFKKGFEYGISA-EAKI-GYPA----
------------------------------------------------VNLGFE------
-----AT-----------PSYKK-SKELSRESNNT--KTIDV-KKDVNV-VVPPFTKTTC
VFETTEKWEESDWTADLKIRGYIAIR--LESPFNP--K--------------AIWRQCHP
SYPKKVPK------------------RDRKCHTNFIEGKKNVY---FYPIT---------
--NIV----QKD-PNFK-AVKDS--LVFKGTGRYK-------------------------
------------------------------------------------------------
-------------------------------------------------------GPIDV
STTNKCTEQKLKRKG---------------------------------------------
------------------------------------------------------------
--------------------------
>XP_002403071.1
------------------------------------------------------------
------------------------------------------------------------
------------------------------------------------------------
------------------------------------------------------------
------------------------------------------------------------
------------------------------------------------------------
-----------------MTDQSISQIACMKINLAKDNRILIKRKRLNFLFCTRTSSGENA
AMSATMLFLIGGSLLSS-------------------------------------------
---------------------------------------------LVLQVAVASNPLVFD
L---------------------------------ETKIQEYVEKLEE--------KHNVG
VAWWDMYGTNPEFRRYK-LPK-RPHKVLVN-AGPIKY--GEVQK-RETK-P---RVV---
--HTEW--IHNEQPSEASRVTVQRYMQHETKYTWTTQKGFGFKTEL-SVTV-PLPG----
-------------------------------------------------SVSIT------
-----GT-----------ISVAV-SFTKTDSKVKT--ETEEQ-FVKHVI-TVPPRKSVKV
EWVVNDIVQEIPWTAEIRARGNFAVA--YTRPVNG----------------SNMW-----
----------------------------------------------FYHIS---------
--KIQ--------DPLL-KRIGGGQVQFMSSGTFT-------------------------
------------------------------------------------------------
-------------------------------------------------------SVGGS
DTRLQLTQFDLIEEDKPRSNSTTYSIHRDSSATEAGFPHNS-------------------
------------------------------------------------------------
--------------------------
>XP_002405816.1
------------------------------------------------------------
------------------------------------------------------------
------------------------------------------------------------
------------------------------------------------------------
------------------------------------------------------------
------------------------------------------------------------
------------------------------------------------------------
------------------------------------------------------------
------------------------------------------------------------
------------------------------------------------------------
------------------------------------------------------------
---------------------MKRTRTRTHQYSWQTQKAVSVGHSL-SIEV-GLPK----
-------------------------------------------------VAAIA------
-----GS-----------ASKTV-SLSDTTGQVKT--VSEEY-TVEAKV-TVPPMKSAKI
EWVITDVIQEIPWTAQIDVEGWFAVW--FRERVED--H--------------HLW-----
----------------------------------------------FYNVK---------
--ELK----DPL------LEQTQKGVRYTARGIFT-------------------------
------------------------------------------------------------
-------------------------------------------------------GVHGI
DSRLNVRQYDIGDYGGRPTDVYTIPVPSPQFRRR--------------------------
------------------------------------------------------------
--------------------------
>XP_013788656.1
------------------------------------------------------------
------------------------------------------------------------
------------------------------------------------------------
------------------------------------------------------------
------------------------------------------------------------
------------------------------------------------------------
------------------------------------------------------------
------------------------------------------------------MAIWRI
VQILVFI--TVAKGIP-VPEDEN----I-QE----------------AVQRHVRSTLMAD
F---------------------------------DKWAKEYVNQQAR--------EKNRK
VSWWDLYGNHQH--LKE-RPEYHRYKIEVR-AGDVQY--STVTR-QVDR-P---QSV---
--YTKW--YHNDQAKQVITTQITKEIQHQSTFHWSIQQGINIKASV-TTKG-GIPK----
------------------------------------------------L-YDKD------
-----TT-----------NTTEI-DLTESQGKITS--DIDTF-TFSYTL-NIEPKTSVKA
EWIIVEREVEVPWEADVYIDGWIAIW--FHEKWEG--H--------------WLW-----
----------------------------------------------FHPIY---------
--ML------QN-DLFK-QNGDG--LVFRAKGVFR-------------------------
------------------------------------------------------------
-------------------------------------------------------GIRGM
ESSIRTNEYPIQ-PRDTQT-GEPLS--DPGT----PDKTFTFPMDLRSN-----------
------------------------------------------------------------
--------------------------
>XP_013788657.1
------------------------------------------------------------
------------------------------------------------------------
------------------------------------------------------------
------------------------------------------------------------
------------------------------------------------------------
------------------------------------------------------------
------------------------------------------------------------
------------------------------------------------------------
------------------------------------------MSPKEIIERHVRNNYMVD
F---------------------------------DRWAQEYVSEQAR--------KTNHK
VSWWDLYGNHQH--LKE-RPQYHRFKIEVN-TGPVFY--KQVSR-TVDR-P---QSV---
--YTNW--YHNDQSKEKITTVISKEIKRQSTFTWSLEQGLKISTKV-EAKV-GIPE----
-------------------------------------------------LIDVS------
-----TS-----------ISTEL-DLRASQGKTTT--DVDSF-SISYTL-NIDPKTSVKA
EWVITEREVEVPWEVDIFIDGWIAIW--FHEKWEG--H--------------WLW-----
----------------------------------------------FHPMW---------
--ML------KN-EYFQ-QNGDG--LKFRAHGVFR-------------------------
------------------------------------------------------------
-------------------------------------------------------GVRGI
DSVIRTYEYPLQ-KPYSDVTGEPLT--KPGI----PRRVNTHHIPQGREQKQHGALGD--
------------------------------------------------------------
--------------------------
>Strigamia_T1_T03
------------------------------------------------------------
------------------------------------------------------------
------------------------------------------------------------
------------------------------------------------------------
------------------------------------------------------------
------------------------------------------------------------
------------------------------------------------------------
------------------------------------------------------------
------M--NCIHVFI-CSIVVC----A-TI----------------ISSVVSSEVDLDN
F---------------------------------DDVAKQYAEKKAK--------EYERT
LVWYDIYGTHQH--LAE-RDEYKKYKIGVW-SDDVEY--GKIDK-TIEK-P---GHI---
--YTQW--YHNAQSV-PITAEFSREVELKSSYSWSKSSNFKMGVQV-DVSV-AVPQ----
------------------------------------------------IFLGVN------
-----VK-----------INTSL-ELQNSKSETIE--QTETY-GVKNVI-TIPPKKSVKA
EFIVTEKDVQIPWSANVEITGYIAMW--FEPKYND--H--------------WLW-----
----------------------------------------------FHPIT---------
--AL------AN-DKFK-KSEDGKRLIYHAKGLFR-------------------------
------------------------------------------------------------
-------------------------------------------------------GLRGI
DSTLKTSEYDVA-DYHANNSPRKFQ--RPTN----VKYTKPI------------------
------------------------------------------------------------
--------------------------
>Strigamia_T1_TR-04
------------------------------------------------------------
------------------------------------------------------------
------------------------------------------------------------
------------------------------------------------------------
------------------------------------------------------------
------------------------------------------------------------
------------------------------------------------------------
------------------------------------------------------------
---------MLMPNFA-IFLL---------------------------TTSIYAAVQLDD
F---------------------------------DEVARQYAENKAR--------EYGRT
LKWYDIYGKQKH--LME-RPQYHRYKITAW-SDNVKY--GVVEK-TVEK-P---GYV---
--YTQW--FHNSQSV-PIVTEFSREVQLKNSYSWSVSNSVKMYTEI-KASA-GIPG----
------------------------------------------------V-LGVN------
-----TF-----------FNSSI-DLQSTESQTTV--QTEIY-SVKNII-TIPPNKSVKA
EFIVTEKDVQVPWEADVEITGWIAMW--FDPKYNN--H--------------WLW-----
----------------------------------------------FHPIT---------
--SL------AN-AKFK-YSRNG-GLLYHSKGTFR-------------------------
------------------------------------------------------------
-------------------------------------------------------GLRGV
DTVLKTYEYELM-G----SAFAYYKALKP-L----KVTEYKPNMMKL-------------
------------------------------------------------------------
--------------------------
>Smaritima_Male_c3755_g1_i1
------------------------------------------------------------
------------------------------------------------------------
------------------------------------------------------------
------------------------------------------------------------
------------------------------------------------------------
------------------------------------------------------------
------------------------------------------------------------
------------------------------------------------------------
---------------------------------------------------------MDD
F---------------------------------DEVARQYAENKAR--------EYGRT
LKWYDIYGKQKH--LME-RPQYHRYKITAW-SDNVKY--GVVEK-TVEK-P---GYV---
--YTQW--FHNSQSV-PIVTEFSREVQLKNSYSWSVSNSVKMYTEI-KASA-GIPG----
------------------------------------------------V-LGVN------
-----TF-----------FNSSI-DLQSTESQTTV--QTEIY-SVKNII-TIPPNKSVKA
EFIVTEKDVQVPWEADVEITGWIAMW--FDPKYNN--H--------------WLW-----
----------------------------------------------FHPIT---------
--SL------AN-AKFK-YSRNG-GLLYHSKGTFR-------------------------
------------------------------------------------------------
-------------------------------------------------------GLRGV
DTVLKTYEYELM-G----SAFAYYKALKP-L----KVTEYKPNMMKL-------------
------------------------------------------------------------
--------------------------
>Smaritima_Female_c49320_g1_i4
------------------------------------------------------------
------------------------------------------------------------
------------------------------------------------------------
------------------------------------------------------------
------------------------------------------------------------
------------------------------------------------------------
------------------------------------------------------------
------------------------------------------------------------
---------MISPDTF-CPLFQP----K-LK----------------GTCVAVAAVQLDD
F---------------------------------DEVARQYAENKAR--------EYGRT
LKWYDIYGKQKH--LME-RPQYHRYKITAW-SDNVKY--GVVEK-TVEK-P---GYV---
--YTQW--FHNSQSV-PIVTEFSREVQLKNSYSWSVSNSVKMYTEI-KASA-GIPG----
------------------------------------------------V-LGVN------
-----TF-----------FNSSI-DLQSTESQTTV--QTEIY-SVKNII-TIPPNKSVKA
EFIVTEKDVQVPWEADVEITGWIAMW--FDPKYNN--H--------------WLW-----
----------------------------------------------FHPIT---------
--SL------AN-AKFK-YSRNG-GLLYHSKGTFR-------------------------
------------------------------------------------------------
-------------------------------------------------------GLRGV
DTVLKTYEYELM-G----SAFAYYKALKP-L----KVTEYKPNMMKL-------------
------------------------------------------------------------
--------------------------
>SRA_Cryptops_hortensis_trunk_TR26263|c0_g2_i1__CDS2
------------------------------------------------------------
------------------------------------------------------------
------------------------------------------------------------
------------------------------------------------------------
------------------------------------------------------------
------------------------------------------------------------
------------------------------------------------------------
------------------------------------------------------------
------------------------------------------------------------
------------------------------------------MQIGN--------EYGKE
VKWWDLYGKHEH--LAQ-RPEYSKYKIKVW-SDIVKY--GEVQK-TVER-P---GYV---
--YTQW--FHNAQSV-PVVAEFTREVTLHSKYTWSMSKSIKINAEI-KATA-GIPD----
------------------------------------------------V-LGVN------
-----AF-----------FNSSV-DLQEQASQTTE--EKEVY-SVKNII-TVLPKRSVKA
EFIVTEKDVEVPWEADVQIEGWVAMW--FKEKYDG--H--------------WLW-----
----------------------------------------------FHPVK---------
--AM------AN-DKFR-LTDDSERLFYRASGNFR-------------------------
------------------------------------------------------------
-------------------------------------------------------GLRGV
DTTLKTYEYELI-E----SADPHLQ--KPAI----RIQTLKPNIRRLH------------
------------------------------------------------------------
--------------------------
>SRA_Cryptops_hortensis_trunk_TR70476|c0_g1_i1__CDS2
------------------------------------------------------------
------------------------------------------------------------
------------------------------------------------------------
------------------------------------------------------------
------------------------------------------------------------
------------------------------------------------------------
------------------------------------------------------------
------------------------------------------------------------
------------------------------------------------------------
------------------------------------------------------------
------------------------------------------------------------
------------------------------------------------------------
--------------------------------------------------MGVN------
-----AF-----------FNSSV-DLQEQASQTTE--EKEVY-SVKNII-TVLPKRSVKA
EFIVTEKDVEVPWEADVQIEGWVAMW--FKEKYDG--H--------------WLW-----
----------------------------------------------FHPVK---------
--AM------AN-DKFR-LTDDSERLFYRASGNFR-------------------------
------------------------------------------------------------
-------------------------------------------------------GLRGV
DTTLKTYEYELI-E----SADPHLQ--KPAI----RIQTLKPNIRRLH------------
------------------------------------------------------------
--------------------------
>SRA_Acuclavella_merickeli_TR1492|c0_g2_i1__CDS1
------------------------------------------------------------
------------------------------------------------------------
------------------------------------------------------------
------------------------------------------------------------
------------------------------------------------------------
------------------------------------------------------------
------------------------------------------------------------
------------------------------------------------------MLYNML
GTLLLFF--CIGGIVG-VPIEENEADTV-RR----------------LVERHIKRAAVAD
F---------------------------------DEHARRWVDDRGR--------SLNRQ
VSWFDLYGNHEH--LTS-RPQYHRYKVDVQ-TDSIHY--GTVQR-NVEQ-P---QQV---
--FSKW--YCNNQQKQPITTTISREIQRKTSYSWSTERGIKIGTSV-SVSA-SIPG----
------------------------------------------------I-MDIN------
-----AG-----------ITTDL-DLKSGKANSKE--DTETF-KIQYDL-IIDPQTAVKA
DWIITEREMLIPYEADIHIEGYVSVW--YHQKYDG--H--------------WLW-----
----------------------------------------------FYPTS---------
--WL------AG-GEFK-QTGRG--LVYKATGLFR-------------------------
------------------------------------------------------------
-------------------------------------------------------GVKGI
DSLIRTSEYPIA-SGKCNDT-------NPGIYYHDPRKVTTKKLPFGKYPISYGLNGD--
------------------------------------------------------------
--------------------------
>SRA_Acuclavella_merickeli_TR1492|c0_g1_i1__CDS1
------------------------------------------------------------
------------------------------------------------------------
------------------------------------------------------------
------------------------------------------------------------
------------------------------------------------------------
------------------------------------------------------------
------------------------------------------------------------
------------------------------------------------------MLYNML
GTLLLFF--CIGGIVG-VPIEENEADTV-RR----------------LAERHIKRAAVAD
F---------------------------------DEHARRWVDDRGR--------SLNRQ
VSWFDLYGNHEH--LTS-RPQYHRYKVDVQ-TDSIHY--GTVQR-NVEQ-P---QQV---
--FSKW--YCNNQQKQPITTTISREIQRKTSYSWSTERGIKIGTSV-SVSA-SIPG----
------------------------------------------------I-MDIN------
-----AG-----------ITTDL-DLKSGKANSKE--DTETF-KIQYDL-IIDPQTAVKA
DWIITEREMLIPYEADIHIEGYVSVW--YHQKYDG--H--------------WLW-----
----------------------------------------------FYPTS---------
--WL------AG-GEFK-QTGRG--LVYKATGLFR-------------------------
------------------------------------------------------------
-------------------------------------------------------GVKGI
DSLIRTSEYPIA-SGKCNDT-------NPGIYYHDPRKVTTKKLPFGKYPISYGLNGD--
------------------------------------------------------------
--------------------------
>SRA_Damon_variegatus_TR27914|c0_g1_i1__CDS1
------------------------------------------------------------
------------------------------------------------------------
------------------------------------------------------------
------------------------------------------------------------
------------------------------------------------------------
------------------------------------------------------------
------------------------------------------------------------
----------------------------------------------------------MP
SAMELLS--SPAAILA-TRAESPATKTM-ARRRTMSTA--------DGIHEHIQRAVQAD
F---------------------------------DDFARDYVVRKAK--------ELNRQ
VSWWDLYGEHGH--LKE-RPQYSRYKISTS-VSDMKY--EKVTN-KVDM-P---SVV---
--YNKW--FHNGQSQNSMTAKIARQTKTESTFTWKVRRGLSIKTEL-KAEF-SVPS----
------------------------------------------------I-MDLT------
-----TS-----------FSTSL-DLSKSETKTVK--DTDTF-TISYDL-SVSPNTSVNA
QWTIIERQVQIPWEADVRIDGYLAVW--YHTKHNG--H--------------WLW-----
----------------------------------------------FYPTW---------
--ML------AG-GEFK-QSGNG--LLYHTSGVFT-------------------------
------------------------------------------------------------
-------------------------------------------------------GVRGV
DSDFRITEYPLK-PFNPITG-------EPLETPKDPIRAYSVPKEIPGIGGD--------
------------------------------------------------------------
--------------------------
>SRA_Cryptocellus_becki_TR60696|c0_g3_i3__CDS4
------------------------------------------------------------
------------------------------------------------------------
------------------------------------------------------------
------------------------------------------------------------
------------------------------------------------------------
------------------------------------------------------------
------------------------------------------------------------
-----------------------------------------------------MSVGWLS
CSIIFFT--SIVG----------------------------------SLERHARDATLAD
F---------------------------------DAHVREYALAQAR--------EAGTS
LEWWDVYGQNQH--LTD-DPNYHKYKINVK-VGPVNY--GTVAR-QVEL-P---KVV---
--YSNW--FDNAQKNQVINTEFRRETQRKTTYTWNVERGLKIGAEV-SVSA-SIPG----
------------------------------------------------I-MDVS------
-----GS-----------ISSQV-DLRSGKSETKE--DMETF-QVSYNI-VVNPQSSLKV
EWTIVEQEVDVEWEADVFIDGWLAIW--FYHRVNN--H--------------FLW-----
----------------------------------------------FHPIW---------
--FL------SD-DVFQ-RNGNG--LKYRAKGTFR-------------------------
------------------------------------------------------------
-------------------------------------------------------GVKGV
DSVVKLEEHELR-QLDPNGNVVG----QPGE----PRKVQMLHQKL--------------
------------------------------------------------------------
--------------------------
>SRA_Lithobius_sp_TR13835|c0_g1_i1__CDS1
------------------------------------------------------------
------------------------------------------------------------
------------------------------------------------------------
------------------------------------------------------------
------------------------------------------------------------
------------------------------------------------------------
-----------------------------------MLPDDCRSPSLNSSPAAMTSSTVFL
YSRIATLLVFLLTATAE-----------------------------------------DN
CGHGRQT--FAYKPNPG-RRIDVMTNCAAVRDAYNCMK--------PLAENYDPSGDFVD
F---------------------------------DKFVKKYLHCAFDRQLRVNEYENGMN
LTYM--------------DRSLPGFYLQMS-MKNIEY--GNSQRLTNSA-P---EVL---
--LVKK--FHNQQLGEYVKSEVMQTVERTQTTSNTVDKGFSTSASV-EAGI-STPF----
--------------------------------------------------VEAS------
-----VK-----------AEVNV-NLDSSNTATET--HTRTL-SLTDTI-VVPPNSTVKL
VWSISQSEMSVPWTGQLEISGWIPVK--LRG---------------------EWW-----
----------------------------------------------FVPVG---------
--NMA----TFF-EEFF-EFEHSSSMVYHTGGNFR-------------------------
------------------------------------------------------------
-------------------------------------------------------GVTAV
DSHVDTIEMPLHDDDNCKKNIRG-------------------------------------
------------------------------------------------------------
--------------------------
>SRA_Lithobius_sp_TR5986|c0_g2_i1__CDS1
------------------------------------------------------------
------------------------------------------------------------
------------------------------------------------------------
------------------------------------------------------------
------------------------------------------------------------
------------------------------------------------------------
------------------------------------------------------------
------------------------------------------------------------
----------------------MVKTIEGIDKIQRCVD--------DLNNKYDPDLDFIS
L---------------------------------DEFAKKYAECVVD--------GNLGT
FDKLNLSHTEGP---IK--------RLKAW-LGPIEY--HTEVV-SLKT-P---DVL---
--MEKW--LTNRMKNGTIDSEITQAATRTTSQTIGVSKGFNVGASV-EMET-SVFF----
--------------------------------------------------ASAS------
-----LS-----------VETSL-EVDKEDTKSTS--KGKTV-TVTGKV-SVPPQTRVKV
IWTVTDSSVDLQWRANLNIQGWIPVQ--TTGDS-------------------NYW-----
----------------------------------------------FLPIG---------
--DMA----CVF-PKFF-TRTRSDILTNMVKGVFS-------------------------
------------------------------------------------------------
-------------------------------------------------------KVATL
DSQLDTIEYGLTERCTDKPINESDEFKR--------------------------------
------------------------------------------------------------
--------------------------
>SRA_Scutigera_coleoptrata_Anterior_TR63086|c1_g3_i8__CDS1
------------------------------------------------------------
------------------------------------------------------------
------------------------------------------------------------
------------------------------------------------------------
------------------------------------------------------------
------------------------------------------------------------
------------------------------------------------------------
------------------------------------------------------------
-------------------------MLS-VSISADAAA--------APSC-PFTPQGIQN
F---------------------------------NKLVIEFVDCVAT--------EKNLD
VKWWDLEASNIY--FDE-YPVYKRYAINIS-AENDKY--TN--K-KPLK-SLL-HTK---
--TEYA--ENNMKKPMKMKIHYEN--TIHTSATVGFKKGFEYGVNG-EANI-GYPA----
------------------------------------------------LNLGLK------
-----TG-----------ASSKK-TRQFNKETNDT--KTIVA-KKDITI-EVSPKSKATC
VFETTEKWEESEWSADVKIRGYIAIR--LESPFNP--K--------------AVWRQCHP
SFPKKVPK------------------RDRKCHTNYKEGNKNVY---FYPIT---------
--NIV----QKD-PNFK-TVKDA--VVFKGVGKYK-------------------------
------------------------------------------------------------
-------------------------------------------------------GPVEV
STTNKCNEKKLKG-----------------------------------------------
------------------------------------------------------------
--------------------------
>SRA_Scutigera_coleoptrata_Anterior_TR63086|c1_g3_i5__CDS1
------------------------------------------------------------
------------------------------------------------------------
------------------------------------------------------------
------------------------------------------------------------
------------------------------------------------------------
------------------------------------------------------------
------------------------------------------------------------
------------------------------------------------------------
------------MSTH-YSTTFNSVLLS-VSISADAAA--------APSC-PFTPQGIQN
F---------------------------------NKLVIEFVDCVAT--------EKNLD
VKWWDLEASNIY--FDE-YPVYKRYAINIS-AENDKY--TN--K-KPLK-SLL-HTK---
--TEYA--ENNMKKPMKMKIHYEN--TIHTSATVGFKKGFEYGVNG-EANI-GYPA----
------------------------------------------------LNLGLK------
-----TG-----------ASSKK-TRQFNKETNDT--KTIVA-KKDITI-EVSPKSKATC
VFETTEKWEESEWSADVKIRGYIAIR--LESPFNP--K--------------AVWRQCHP
SFPKKVPK------------------RDRKCHTNYKEGNKNVY---FYPIT---------
--NIV----QKD-PNFK-TVKDA--VVFKGVGKYK-------------------------
------------------------------------------------------------
-------------------------------------------------------GPVEV
STTNKCNEKKLKG-----------------------------------------------
------------------------------------------------------------
--------------------------
>SRA_Lithobius_sp_TR35340|c0_g1_i1__CDS1
------------------------------------------------------------
------------------------------------------------------------
------------------------------------------------------------
------------------------------------------------------------
------------------------------------------------------------
------------------------------------------------------------
------------------------------------------------------------
------------------------------------------------------------
------------------------------------------------------------
-------------------------------------MEIAGKCLVQN-------AFQMK
LAWTSIDGNREE---LR-LRKYRRFVITMK-PSVPSY--STHET-EAPK-P---KTI---
--ISKW--IHNFFTDLPIDSVIKESVTEEETTAVSVSKAWEASVTT-KVSL-TVGP----
--------------------------------------------------VEAS------
-----AE-----------FSIGG-RGEDKTSKETT--TIKTY-NLEDTI-GVDPNTSVKV
IWTMYEQQLEASWSAYMIFSGYIAVG--LDVSGTV-----------------EIW-----
----------------------------------------------FLPLA---------
--DME----KFI-AGFLQRPEEPGA-----------------------------------
------------------------------------------------------------
------------------------------------------------------------
------------------------------------------------------------
------------------------------------------------------------
--------------------------
>Lforficatus_VG_c513369_g1_i1__CDS3  length 105 aa, 318 bp, from complement(133..450) of VG_Lit_c513369_g1_i1
------------------------------------------------------------
------------------------------------------------------------
------------------------------------------------------------
------------------------------------------------------------
------------------------------------------------------------
------------------------------------------------------------
------------------------------------------------------------
------------------------------------------------------------
------------------------------------------------------------
------------------------------------------------------------
------------------------------------------------------------
------------------------------------------------------------
------------------------------------------------------------
------------------------------------------------------------
--------MEVTWEADVYITGYVAIW--FDEKYDG--H--------------WLW-----
----------------------------------------------FHPVQ---------
--NL------AT-GPFQ-QSGNG--VRYRAKGTFT-------------------------
------------------------------------------------------------
-------------------------------------------------------GVRGL
ESVLKTYDYPLQ-MSDTVSYAVPRK--ITVV----ERKVASPFL--------HGVHGD--
------------------------------------------------------------
--------------------------
>Lforficatus_VG_c544531_g1_i3__CDS3  length 312 aa, 939 bp, from complement(121..1059) of VG_Lit_c544531_g1_i3
------------------------------------------------------------
------------------------------------------------------------
------------------------------------------------------------
------------------------------------------------------------
------------------------------------------------------------
------------------------------------------------------------
------------------------------------------------------------
------------------------------------------------------------
-MLKYDP--RNPQATP-AKVGLNIAENE-RATMERDMR--------DMLVNRIPDETVRN
F---------------------------------DEDISMLAKALAK-----LRVFGGGS
PKVVSVNGSDPS---IP-HRVFNKYKVKAE-VVSQHS--NDPMF-TPPK-P---TTV---
--VTKW--VHNHLLANSTESVISEEVTRKTSTSTSMTS--TVGGSV-TASM-SINF----
------------------------------------------------WVASAS------
-----AS-----------VSVGG-SFSTTSTTEQE--DVKTF-MLQDTI-TVSPNSSAKV
VWNIMERSMKLTWDADLKIQGYFALK--TQNN--------------------DLY-----
----------------------------------------------FVPVT---------
--ILP----YFI-PTYE-RTDKADIIVTTISGVMK-------------------------
------------------------------------------------------------
-------------------------------------------------------SQQGT
ESTVTTIDFPLQVQDRHIDACNDGMTIDKALKKKG-------------------------
------------------------------------------------------------
--------------------------
>Lforficatus_VG_c544531_g1_i4__CDS6  length 362 aa, 1089 bp, from complement(254..1342) of VG_Lit_c544531_g1_i4
------------------------------------------------------------
------------------------------------------------------------
------------------------------------------------------------
------------------------------------------------------------
------------------------------------------------------------
------------------------------------------------------------
------------------------------------------------------------
------MFVVLLIVEGH---EDPLNQKKKTKGGKKKKGKGPPD--PGFKKLAVRDGPIQL
TMLKYDP--RNPRGTP-ASVGLNIAENE-RANMERDMR--------DMLVNRIPDETVRN
F---------------------------------DEDISMLAKALAK-----LRVFGGGS
PKVVSVNGSDPS---IP-HRVFNKYKVKAE-VVSQHS--NDPMF-TPPK-P---TTV---
--VTKW--VHNHLLANSTESVISEEVTRKTSTSTSMTS--TVGGSV-TASM-SINF----
------------------------------------------------WVASAS------
-----AS-----------VSVGG-SFSTTSTTEQE--DVKTF-MLQDTI-TVSPNSSAKV
VWNIMERSMKLTWDADLKIQGYFALK--TQNN--------------------DLY-----
----------------------------------------------FVPVT---------
--ILP----YFI-PTYE-RTDKADIIVTTISGVMK-------------------------
------------------------------------------------------------
-------------------------------------------------------SQQGT
ESTVTTIDFPLQVQDRHIDACNDGMTIDKALKKKG-------------------------
------------------------------------------------------------
--------------------------
>Lforficatus_VG_c544531_g1_i5__CDS6  length 278 aa, 837 bp, from complement(254..1090) of VG_Lit_c544531_g1_i5
------------------------------------------------------------
------------------------------------------------------------
------------------------------------------------------------
------------------------------------------------------------
------------------------------------------------------------
------------------------------------------------------------
------------------------------------------------------------
------------------------------------------------------------
-----------------------------------------------MLVNRIPDETVRN
F---------------------------------DEDVSMLAKALAK-----LRVFGGGS
PKVVSVNGSDPS---IP-HRVFNKYKVKAE-VVSQHS--NDPMF-TPPK-P---TTV---
--VTKW--VHNHLLANSTESVISEEVTRKTSTSTSMTS--TVGGSV-TASM-SINF----
------------------------------------------------WVASAS------
-----AS-----------VSVGG-SFSTTSTTEQE--DVKTF-MLQDTI-TVSPNSSAKV
VWNIMERSMKLTWDADLKIQGYFALK--TQNN--------------------DLY-----
----------------------------------------------FVPVT---------
--ILP----YFI-PTYE-RTDKADIIVTTISGVMK-------------------------
------------------------------------------------------------
-------------------------------------------------------SQQGT
ESTVTTIDFPLQVQDRHIDACNDGMTIDKALKKKG-------------------------
------------------------------------------------------------
--------------------------
>Lforficatus_VG_c544751_g1_i2__CDS2  length 316 aa, 951 bp, from 5..955 of VG_Lit_c544751_g1_i2
------------------------------------------------------------
------------------------------------------------------------
------------------------------------------------------------
------------------------------------------------------------
------------------------------------------------------------
------------------------------------------------------------
------------------------------------------------------------
-------MLLLALATEA-----------------------------------------QH
CPKGRRT--YLYKPKPTPRTTDFLETCQDQQRAYDCIK--------PTAETYDPQADFVD
F---------------------------------DAFVKKYVECIYGNQY-----LSGLN
MSYI--------------NPTLPGFYVAMS-MKNMVY--GEEKRLTNSL-P---EVL---
--LVKK--LHNTQVGEYIKSEVMQSVERTQTTSTTIEKGFSTSASV-EAGI-KTPF----
--------------------------------------------------VEAS------
-----VK-----------AEVNY-NLDNSQTQTET--HTKTL-SLTDTI-VVPPNSTVKL
VWSISQSEMNVPWTGELQISGWIPVK--PSWESDYS------------------------
----------------------------------------------FIPVG---------
--HMA----AFF-EEFF-EFETSTSMVYHTAGNFR-------------------------
------------------------------------------------------------
-------------------------------------------------------GVNAV
DSHIDTIEMPLQADQRCPKKRNMPAHLVDYLS----------------------------
------------------------------------------------------------
--------------------------
>Lforficatus_VG_c544939_g1_i2__CDS3  length 275 aa, 825 bp, from 183..1007 of VG_Lit_c544939_g1_i2
------------------------------------------------------------
------------------------------------------------------------
------------------------------------------------------------
------------------------------------------------------------
------------------------------------------------------------
------------------------------------------------------------
------------------------------------------------------------
------------------------------------------------------------
------------------------------------------------------------
------------------------------------------------------------
-----MAGNRSE---LQ-NAGLNRMRLDIT-VGPLIFESGDVTGVKMME-P---EVM---
--LIKW--IDNGDSQSYVKSQLIENVIRVTSETRSTTRAFKTSQSF-GIGPDEVKEEDKK
KFMEKNKGKKLSIKRGWQTAKRKFREKARESMEILQGKKEPEEEDEDEEGTSGK------
-----GE-----------TEKYQ-SVSDTTSTTTT--TAKMN-TFEDTL-VVAPKRSAKV
VWQTQSRELDLRWEADIVVKGWIAVK--ANIAGR------------------NLW-----
----------------------------------------------FLPVG---------
--NMA----SYF-YEFF-DYESSMSMSFTARGVHK-------------------------
------------------------------------------------------------
-------------------------------------------------------STQSY
ESQVDIFEFPLR------------------------------------------------
------------------------------------------------------------
--------------------------
>Smorsitans_VG_c6844_g1_i1__CDS1  length 342 aa, 1026 bp, from complement(2..1027) of VG_Sm_c6844_g1_i1
------------------------------------------------------------
------------------------------------------------------------
------------------------------------------------------------
------------------------------------------------------------
------------------------------------------------------------
------------------------------------------------------------
-----------------------------------------------------------M
LRLPFIVLLLVSCSQGE----------------------------------ERSCYNGER
RPMYFRF--IGDEP----DIVFLKSCVDLLHRIHECLQ--------DIKSQYSPEMHEYP
F---------------------------------NKFAEEYIDCYAKH-------VLGGD
AEWKDLDQKHPE---LQ-SSKYLGLSVRVK-LHGLDF--SPPVE-KSVE-T---DIA---
--LMKW--YFNADSNTQLSTTVENTYDIITKTIVSSEDSWNFGRSV-EASG---------
--------------------------------------------------FGAS------
-----AS-----------LAINV-KGSDKEETERT--ATDSF-GFKDEI-TVAAKRTGRL
MWTIKTQDQAMNWHATFHVSGWMAVK--VQG---------------------TIW-----
----------------------------------------------FLPVV---------
--DLA----YAF-ETYM-TVIDSNTLAVKATGKTQ-------------------------
------------------------------------------------------------
-------------------------------------------------------VSNAF
VGDAVIDEYEGDVITETVKVKCEDKLRKDKPFGDNSTTTTTTTTLH--------------
------------------------------------------------------------
--------------------------
>Smorsitans_VG_c12094_g1_i1__CDS1  length 347 aa, 1044 bp, from 3..1046 of VG_Sm_c12094_g1_i1
------------------------------------------------------------
------------------------------------------------------------
------------------------------------------------------------
------------------------------------------------------------
------------------------------------------------------------
------------------------------------------------------------
--------------------------------------------------MIENGKMVRF
YVGAIFLIFLTYSVQTE----------------------------------DEPFLDRDY
EPKTLYL--SNFDK----QVISQVVKSGTMKKIEDCFM----------EKYFSSNNAFPN
L---------------------------------KTLLENGTRCIINSV------FTGFK
IIWISFDNEHYP---LG-KRKYREYKIRME-VSNTTY--KSKPM-LHPQ-L---DVM---
--AVKW--VHNYQTSSPITAIISETIKREESTIVTISNSFSSSISL-SVNFPDIGA----
--------------------------------------------------LSVT------
-----SS-----------LTLSY-SQSTSTTKELT--AVKEF-VLADTV-KIAPESSVKV
VWNFLQSESVVEWKTGVLVTGSAIVK--FSTPLNT----------------KKEW-----
----------------------------------------------ILPLG---------
--ELS----KFF-KEFGSVKNKNNSLIVYINGILR-------------------------
------------------------------------------------------------
-------------------------------------------------------SNKGM
YSTVRTFQFPLQRYNSTEKSALVDCLETSKKK----------------------------
------------------------------------------------------------
--------------------------
>Smorsitans_VG_c12633_g1_i1__CDS2  length 321 aa, 966 bp, from complement(86..1051) of VG_Sm_c12633_g1_i1
------------------------------------------------------------
------------------------------------------------------------
------------------------------------------------------------
------------------------------------------------------------
------------------------------------------------------------
------------------------------------------------------------
-------------------------------------------------MKDTFYFKMQL
TGLTAYILLLPVICESC-------------------------------------------
-----------------------------LKGCTIPKPYKPYNPKDYSGKDGPVGKGLVE
F---------------------------------VEEAENFVYYKAR--------QIGRE
VNWWDIYGLHPI---LQ-YPDYKDFKIIVE-TDPIEY--GNPKS-NLSR-P---NAV---
--YEQW--IHNSQPRQVILSEISKSFEHKNTYTWTVTAGLHTGLKT-SVTA-SIPE----
-------------------------------------------------VLKSK------
-----AT-----------VSMDV-SLEKATTQTTT--KTETL-RLSYKI-PVESQTKVKA
TWIITEQVAEIPWEANLKISGYIVIS--YTTPYEG----------------KILW-----
----------------------------------------------RYPVR---------
--EIT----ESS-SKFTLGHDGS--VNFLTKGSFK-------------------------
------------------------------------------------------------
-------------------------------------------------------GVQTL
KSELKTDDYPYQENTDHYLLTVPLQTKIIKL-----------------------------
------------------------------------------------------------
--------------------------
>Smorsitans_VG_c13783_g1_i1__CDS1  length 349 aa, 1050 bp, from 107..1156 of VG_Sm_c13783_g1_i1
------------------------------------------------------------
------------------------------------------------------------
------------------------------------------------------------
------------------------------------------------------------
------------------------------------------------------------
------------------------------------------------------------
--------------------------------------------------------MLRM
FRKSFFILLVSCFCFGL---A---------VEHYIKKWRNELE--DS-IEYMLEDDVGES
EEYKKVD--FP------------------HEETVNCIKNIR-----NNLDPEYAKTGITK
L---------------------------------EDVFRFFGMCVCIYLKS----EPNVS
KCDATIDYSRTG---LQ-YRHFQKFKVEQK-RGTLKF--FDQTN-LPER-T---ENV---
--FVKT--VTNRGST-KVTTTVALTFDKSDTRTTATSN--EIGGSV-GGSV-ELNF----
------------------------------------------------GIFSYS------
-----TE-----------VEAGY-SYSTSSEKEKS--KTNSF-SVEREF-TIPSHSSRQI
VCSVKKQDLDFMWEIPVIVTGHVAIN--MDPDNEE--GYYI-------------------
----------------------------------------------FVDVK---------
--YVA----KFF-KELSLTRDDPPKLQGFIRGRTR-------------------------
------------------------------------------------------------
-------------------------------------------------------GSRHF
DANAVDHPSDMTLTPVQENLCNPMPSKAKK------------------------------
------------------------------------------------------------
--------------------------
>Smorsitans_VG_c14809_g1_i1__CDS2  length 370 aa, 1113 bp, from 51..1163 of VG_Sm_c14809_g1_i1
------------------------------------------------------------
------------------------------------------------------------
------------------------------------------------------------
------------------------------------------------------------
------------------------------------------------------------
------------------------------------------------------------
----------------MRLMRYSFAKFQMLSHLEETDVQQVIRHHSFQILLTLIHFSKMY
FLSSIAFILLLTLKEHV---------------------------------AFHFDPYKDD
CVEGFTR--VYKPAGT-KRYYLIKDCGQ-VSSIQTCVT--------SLTTTVHPELDFVN
F---------------------------------DEFAEKYIRCVADNLKYVQDLQLNQK
LEWIDLYGKHEE---LQ-TPIHKGMHLKAS-VQDLKY--IPLERTLQEK-P---EIL---
--LIKW--LHNNQSEQEISAKISEEVEKTIVTSYSVMHGVETSMEI-EWDA---------
---------------------------------------------------IVS------
-----GS-----------ISAEY-SFEKETEESVQ--TKKTF-KLEDTI-KVPAQSSVKI
LWLLTEAKVKQQWTAHIRISGWMAFK--YDFSD-------------------EIW-----
----------------------------------------------FLPVG---------
--DMA----YYY-REYF-TKIDSYTLEFKAKGTES-------------------------
------------------------------------------------------------
-------------------------------------------------------APQTV
DSQVSTWQFDLQKDLPCAQ-----------------------------------------
------------------------------------------------------------
--------------------------
>Smorsitans_VG_c15026_g1_i1__CDS7  length 323 aa, 972 bp, from complement(741..1712) of VG_Sm_c15026_g1_i1
------------------------------------------------------------
------------------------------------------------------------
------------------------------------------------------------
------------------------------------------------------------
------------------------------------------------------------
------------------------------------------------------------
----------------------------------------------------------MF
FKISCYLILISEALLQK---------------------------------------CEPG
NTYYFTY--KNDGSQD-VRFENRCESAK-LMKECNRVK--------QLIDKYHPTVGVRP
F---------------------------------DEFAESYIRCFVDKIMR----IPEGK
ISWIDLYGNHPS---LK-REKYYGHKIRAA-ITDVKY--ESPKQ-IRKS-V---DSL---
--LVKT--FTNAQPKEDMSGEVSEEITKTVESTKSRQHDWNVGTTV-EIGA-SDIF----
------------------------------------------------KISSLS------
-----VE-----------TTVEY-SGSSASDVTAT--STRTY-NIMDKV-TVPANTTLRM
MWTMTEENVRLSWTSKMQMSGLIAAN--ISN---------------------ALW-----
----------------------------------------------FFPVG---------
--EIA----NVY-PEYF-TRTNIHTLNLEAQGEFF-------------------------
------------------------------------------------------------
-------------------------------------------------------TTTAI
ESAAYVNQFPLGQEPACTSF----------------------------------------
------------------------------------------------------------
--------------------------
>Smorsitans_VG_c15523_g1_i1__CDS1  length 341 aa, 1026 bp, from 238..1263 of VG_Sm_c15523_g1_i1
------------------------------------------------------------
------------------------------------------------------------
------------------------------------------------------------
------------------------------------------------------------
------------------------------------------------------------
------------------------------------------------------------
-----------------------------------------------------------M
KEMIVFLLVLATSVWSA--------------------------------EVEDLEFGGPY
RARTMYATSSDGY-----LLHREERYDWPLNDIYMCCQ--------EFIRTNRPDSKTLD
F---------------------------------DKLATTYVKCSLYPPSR----YFDDR
IKWIELYGNKEE---LE-KNQLSSLRVNLK-MKDVSF--SNKNTPTNNK-V---ALF---
--IRKF--NDNSQSERDSSLKIEHKLDKVTTTTTERTHSFSSSVSV-ESGF-KDPT----
[truncated: 5,232,318 more chars]
